# Supplementary material for: Mouse Mutants for the Nicotinic Acetylcholine Receptor ß2 Subunit Display Changes in Cell Adhesion and Neurodegeneration Response Genes
Source: PLoS One. 2011 Apr 25;6(4):e18626. doi: 10.1371/journal.pone.0018626 (PMC3081876; doi:10.1371/journal.pone.0018626)
Supplement: Table S1 — Excel spreadsheets of present calls for all the microarrays. (XLS) [file pone.0018626.s002.xls]

## Sheet: P4 retina_array_summary
Number	Array	File Name	Median Intensity (unnormalized)	P call %	% Array outlier	% Single outlier	Warning
1	Pic A Ret P4	C:\Documents and Settings\Carol\Desktop\CEL files\P4 beta2 KO retina\Pic A Ret P4.CEL	52	64.5	0.162	0.101
2	Pic B Ret P4	C:\Documents and Settings\Carol\Desktop\CEL files\P4 beta2 KO retina\Pic B Ret P4.CEL	48	64.6	0.069	0.078
3	Pic C Ret P4	C:\Documents and Settings\Carol\Desktop\CEL files\P4 beta2 KO retina\Pic C Ret P4.CEL	47	65.1	0.175	0.13
4	Xu A Ret P4	C:\Documents and Settings\Carol\Desktop\CEL files\P4 beta2 KO retina\Xu A Ret P4.CEL	45	61.4	1.295	0.202
5	Xu B Ret P4	C:\Documents and Settings\Carol\Desktop\CEL files\P4 beta2 KO retina\Xu B Ret P4.CEL	45	64.2	0.111	0.096
6	Xu C Ret P4	C:\Documents and Settings\Carol\Desktop\CEL files\P4 beta2 KO retina\Xu C Ret P4.CEL	45	63.1	0.124	0.093

## Sheet: P4 LGN_array_summary
Number	Array	File Name	Median Intensity (unnormalized)	P call %	% Array outlier	% Single outlier	Warning
1	Pic B LGN P4	C:\Documents and Settings\Carol\Desktop\CEL files\P4 beta2 KO LGN\P B LGN.CEL	75	69.7	0.206	0.096
2	Pic C LGN P4	C:\Documents and Settings\Carol\Desktop\CEL files\P4 beta2 KO LGN\P C LGN.CEL	65	69.6	0.2	0.089
3	Pic D LGN P4	C:\Documents and Settings\Carol\Desktop\CEL files\P4 beta2 KO LGN\P D LGN.CEL	81	70.4	0.086	0.058
4	WT A LGN P4	C:\Documents and Settings\Carol\Desktop\CEL files\P4 beta2 KO LGN\WT A LGN.CEL	99	72.3	0.051	0.042
5	WT D LGN P4	C:\Documents and Settings\Carol\Desktop\CEL files\P4 beta2 KO LGN\WT D LGN.CEL	92	73	0.091	0.052
6	WT E LGN P4	C:\Documents and Settings\Carol\Desktop\CEL files\P4 beta2 KO LGN\WT E LGN.CEL	65	66.7	7.554	0.366	*	excluded from analyses
7	Xu A LGN P4	C:\Documents and Settings\Carol\Desktop\CEL files\P4 beta2 KO LGN\X A LGN.CEL	74	67.8	0.293	0.152
8	Xu B LGN P4	C:\Documents and Settings\Carol\Desktop\CEL files\P4 beta2 KO LGN\X B LGN.CEL	88	68.7	0.038	0.052
9	Xu C LGN P4	C:\Documents and Settings\Carol\Desktop\CEL files\P4 beta2 KO LGN\X C LGN.CEL	65	67.3	0.22	0.102

## Sheet: Adult retina_array_summary
Table S1 Excel spreadsheets of present calls for all the microarrays.
Number	Array	Median Intensity (unnormalized)	P call %	% Array outlier	% Single outlier
1	Pic 1542 Ret Adult	43	56.3	0.166	0.216
2	Pic 1543 Ret Adult	47	55.9	0.204	0.264
3	WT 748 Ret Adult	43	59.6	0.078	0.213
4	WT 763 Ret Adult	45	61	0.118	0.204
5	Xu 77 Ret Adult	68	70.4	0.024	0.057
6	Xu 78 Ret Adult	68	69	0.024	0.095
