# Supplementary material for: Mouse Mutants for the Nicotinic Acetylcholine Receptor ß2 Subunit Display Changes in Cell Adhesion and Neurodegeneration Response Genes
Source: PLoS One. 2011 Apr 25;6(4):e18626. doi: 10.1371/journal.pone.0018626 (PMC3081876; doi:10.1371/journal.pone.0018626)
Supplement: Table S2 — Excel spreadsheets of all mutant vs WT comparisons. (XLS) [file pone.0018626.s003.xls]

## Sheet: P4 LGN
[COMPARE_CRITERIA_V2]
$NUM_OPTION_LINE=5
$ARRAY_LIST_FILE=C:\Documents and Settings\Carol\Desktop\CEL files\P4 beta2 KO LGN\P4 LGN array list.txt
$COMPARE_ON_GENE_LIST=
$COMPARE_ON_USE_LIST=1
$AVERAGE_USING_STANDARD_ERROR=Yes
$OMIT_AFFY_CONTROL_GENE=Yes
$NUM_CRITERION=2
$Parenthesis	Combine	Baseline	Experiment	E/B>	or B/E>	Use	E-B>	or B-E>	P value <=	P call % of B >=	and P call % of E >=	Pair P value <=
$No	and	1,2	3,4,5	1.5	1.5	Lower Bound	50	50	NA	NA	NA	NA
$No	and	1,2	6,7,8	1.5	1.5	Lower Bound	50	50	NA	NA	NA	NA
[COMPARE_RESULT]
probe set	gene	Accession	LocusLink	Description	WT A LGN P4	WT D LGN P4	baseline mean	baseline mean's SE	Pic B LGN P4	Pic C LGN P4	Pic D LGN P4	experiment mean	experiment mean's SE	fold change	lower bound of FC	upper bound of FC	difference of means	filtered	WT A LGN	WT D LGN	baseline mean	baseline mean's SE	Xu A LGN P4	Xu B LGN P4	Xu C LGN P4	experiment mean	experiment mean's SE	fold change	lower bound of FC	upper bound of FC	difference of means	filtered
1415939_at	fibromodulin	NM_021355	14264	gb:NM_021355.1 /DB_XREF=gi:10946679 /GEN=Fmod /FEA=FLmRNA /CNT=228 /TID=Mm.41573.1 /TIER=FL+Stack /STK=164 /UG=Mm.41573 /LL=14264 /DEF=Mus musculus fibromodulin (Fmod), mRNA. /PROD=fibromodulin /FL=gb:NM_021355.1	451.96	328.6	390.09	63.23	149.78	233.28	91.36	156.84	43.14	-2.49	-1.53	-4.73	-233.25	*	451.96	328.6	390.09	63.23	226.99	168.39	85.06	159.43	41.64	-2.45	-1.52	-4.48	-230.67	*
1416003_at	claudin 11	NM_008770	18417	gb:NM_008770.1 /DB_XREF=gi:6679185 /GEN=Cldn11 /FEA=FLmRNA /CNT=173 /TID=Mm.4425.1 /TIER=FL+Stack /STK=148 /UG=Mm.4425 /LL=18417 /DEF=Mus musculus claudin 11 (Cldn11), mRNA. /PROD=oligodendrocyte transmembrane protein /FL=gb:BC021659.1 gb:AF124426.1 gb:NM_008770.1 gb:U19582.1	150.14	138.95	145.44	12.12	32.7	46.5	34.62	38.74	6.72	-3.75	-2.8	-5.37	-106.69	*	150.14	138.95	145.44	12.12	41.26	66.08	54.34	54.53	10.47	-2.67	-1.95	-3.97	-90.9	*
1416121_at	lysyl oxidase	M65143	16948	gb:NM_010728.1 /DB_XREF=gi:6754567 /GEN=Lox /FEA=FLmRNA /CNT=304 /TID=Mm.172.1 /TIER=FL+Stack /STK=124 /UG=Mm.172 /LL=16948 /DEF=Mus musculus lysyl oxidase (Lox), mRNA. /PROD=lysyl oxidase /FL=gb:BC018439.1 gb:NM_010728.1 gb:M65142.1	195.32	249.96	222.41	27.74	59.61	109.93	51.04	73.64	19.26	-3.02	-1.97	-5.44	-148.77	*	195.32	249.96	222.41	27.74	67.47	85.53	78.04	78.19	8	-2.84	-2.16	-3.7	-144.22	*
1416236_a_at	epithelial V-like antigen 1	BC015076	14012	gb:BC015076.1 /DB_XREF=gi:15929264 /FEA=FLmRNA /CNT=154 /TID=Mm.33240.1 /TIER=FL+Stack /STK=109 /UG=Mm.33240 /LL=14012 /UG_GENE=Eva /DEF=Mus musculus, epithelial V-like antigen, clone MGC:13828 IMAGE:4188907, mRNA, complete cds. /PROD=epithelial V-like antigen /FL=gb:AF030454.1 gb:NM_007962.1 gb:BC015076.1	335.9	236.35	286.14	49.88	27.81	34.89	32.37	31.55	3.39	-9.07	-6.25	-12.48	-254.59	*	335.9	236.35	286.14	49.88	50.4	33.06	47.72	43.57	5.64	-6.57	-4.46	-9.3	-242.57	*
1416693_at	forkhead box C2	NM_013519	14234	gb:NM_013519.1 /DB_XREF=gi:8850212 /GEN=Foxc2 /FEA=FLmRNA /CNT=90 /TID=Mm.14092.1 /TIER=FL+Stack /STK=74 /UG=Mm.14092 /LL=14234 /DEF=Mus musculus forkhead box C2 (Foxc2), mRNA. /PROD=forkhead box C2 /FL=gb:NM_013519.1	412.62	381.46	397.05	17.66	94.75	83.69	78.29	85.59	6.58	-4.64	-4.03	-5.4	-311.46	*	412.62	381.46	397.05	17.66	159.87	142.85	114.06	138.8	13.92	-2.86	-2.41	-3.47	-258.25	*
1416762_at	S100 calcium binding protein A10 (calpactin)	NM_009112	20194	gb:NM_009112.1 /DB_XREF=gi:6677832 /GEN=S100a10 /FEA=FLmRNA /CNT=159 /TID=Mm.1.1 /TIER=FL+Stack /STK=70 /UG=Mm.1 /LL=20194 /DEF=Mus musculus S100 calcium binding protein A10 (calpactin) (S100a10), mRNA. /PROD=S100 calcium binding protein A10 (calpactin) /FL=gb:NM_009112.1 gb:BC025044.1 gb:M16465.1	2348.99	1926.51	2139.54	216.48	1150.71	771.12	1038.59	987.2	112.58	-2.17	-1.69	-2.81	-1152.34	*	2348.99	1926.51	2139.54	216.48	843.36	983.81	848.02	895.39	56.17	-2.39	-1.94	-2.89	-1244.14	*
1416953_at	connective tissue growth factor	NM_010217	14219	gb:NM_010217.1 /DB_XREF=gi:6753877 /GEN=Ctgf /FEA=FLmRNA /CNT=139 /TID=Mm.1810.1 /TIER=FL+Stack /STK=62 /UG=Mm.1810 /LL=14219 /DEF=Mus musculus connective tissue growth factor (Ctgf), mRNA. /PROD=fibroblast inducible secreted protein /FL=gb:BC006783.1 gb:M70642.1 gb:NM_010217.1	430.36	486.95	459.17	28.79	135.63	225.88	160.15	173.69	27.85	-2.64	-2.04	-3.64	-285.48	*	430.36	486.95	459.17	28.79	185.36	174.41	147.04	167.6	13.47	-2.74	-2.32	-3.25	-291.57	*
1418395_at	RIKEN cDNA 1300013J15 gene	NM_026183	67473	gb:NM_026183.1 /DB_XREF=gi:13385693 /GEN=1300013J15Rik /FEA=FLmRNA /CNT=44 /TID=Mm.100741.1 /TIER=FL+Stack /STK=24 /UG=Mm.100741 /LL=67473 /DEF=Mus musculus RIKEN cDNA 1300013J15 gene (1300013J15Rik), mRNA. /PROD=RIKEN cDNA 1300013J15 /FL=gb:NM_026183.1	219.48	124.78	172.16	47.5	19.98	5.66	29.63	18.31	7.17	-9.4	-4.31	-27.88	-153.86	*	219.48	124.78	172.16	47.5	32.86	29.1	33.07	31.5	2.65	-5.47	-2.95	-8.19	-140.66	*
1419086_at	fibroblast growth factor binding protein 1	U49641	14181	gb:U49641.1 /DB_XREF=gi:1469935 /GEN=FGF-BP /FEA=FLmRNA /CNT=23 /TID=Mm.46053.1 /TIER=FL+Stack /STK=14 /UG=Mm.46053 /LL=14181 /DEF=Mus musculus FGF-binding protein (FGF-BP) mRNA, complete cds. /PROD=FGF-binding protein /FL=gb:NM_008009.1 gb:AF065441.1 gb:U49641.1	126.28	84.54	105.33	21.8	32.77	40.68	26.57	33.16	5.95	-3.18	-1.95	-5.01	-72.17	*	126.28	84.54	105.33	21.8	34	41.17	27.5	34.4	5.26	-3.06	-1.91	-4.63	-70.93	*
1419662_at	osteoglycin	BB542051	18295	gb:BC021939.1 /DB_XREF=gi:18314516 /FEA=FLmRNA /CNT=85 /TID=Mm.4258.1 /TIER=FL /STK=7 /UG=Mm.4258 /LL=18295 /UG_GENE=Ogn /DEF=Mus musculus, osteoglycin, clone MGC:36151 IMAGE:5067073, mRNA, complete cds. /PROD=osteoglycin /FL=gb:BC021939.1 gb:D31951.1 gb:NM_008760.1	249.79	374.04	312.15	62.01	68.66	174.14	33.33	91.79	43.23	-3.4	-1.69	-15.32	-220.37	*	249.79	374.04	312.15	62.01	80.52	109	80.12	90.64	11.68	-3.44	-2.22	-4.99	-221.51	*
1419663_at	osteoglycin	BB542051	18295	gb:BB542051 /DB_XREF=gi:16447242 /DB_XREF=BB542051 /CLONE=E130118I23 /FEA=FLmRNA /CNT=85 /TID=Mm.4258.1 /TIER=Stack /STK=16 /UG=Mm.4258 /LL=18295 /UG_GENE=Ogn /UG_TITLE=osteoglycin /FL=gb:BC021939.1 gb:D31951.1 gb:NM_008760.1	451.88	411.16	431.02	23.89	115.7	225.19	89.06	143.34	42.52	-3.01	-2	-5.9	-287.68	*	451.88	411.16	431.02	23.89	190.47	207.07	110.06	168	32.04	-2.57	-1.92	-3.77	-263.02	*
1419665_a_at	nuclear protein 1	NM_019738	56312	gb:NM_019738.1 /DB_XREF=gi:9790144 /GEN=Nupr1 /FEA=FLmRNA /CNT=28 /TID=Mm.18742.1 /TIER=FL /STK=7 /UG=Mm.18742 /LL=56312 /DEF=Mus musculus nuclear protein 1 (Nupr1), mRNA. /PROD=p8 protein /FL=gb:AF131196.1 gb:NM_019738.1 gb:BC002109.1	323.48	348.59	335.64	14.79	157.55	117.11	111.76	128.39	14.99	-2.61	-2.16	-3.27	-207.25	*	323.48	348.59	335.64	14.79	225.43	163.99	157.12	182.49	22.25	-1.84	-1.51	-2.32	-153.15	*
1419666_x_at	nuclear protein 1	NM_019738	56312	gb:NM_019738.1 /DB_XREF=gi:9790144 /GEN=Nupr1 /FEA=FLmRNA /CNT=28 /TID=Mm.18742.1 /TIER=FL /STK=7 /UG=Mm.18742 /LL=56312 /DEF=Mus musculus nuclear protein 1 (Nupr1), mRNA. /PROD=p8 protein /FL=gb:AF131196.1 gb:NM_019738.1 gb:BC002109.1	239.13	264.91	251.35	14.2	115.68	81.6	91.3	95.81	10.95	-2.62	-2.15	-3.29	-155.54	*	239.13	264.91	251.35	14.2	159.98	137.81	114.39	137.38	13.98	-1.83	-1.52	-2.24	-113.97	*
1420357_s_at	X-linked lymphocyte-regulated 3a /// X-linked lymphocyte-regulated 3b /// hypothetical protein LOC574437	NM_011726	22445 /// 22446 /// 574437	gb:NM_011726.1 /DB_XREF=gi:6756016 /GEN=Xlr3a /FEA=FLmRNA /CNT=7 /TID=Mm.195091.1 /TIER=FL /STK=6 /UG=Mm.195091 /LL=22445 /DEF=Mus musculus X-linked lymphocyte-regulated 3a (Xlr3a), mRNA. /PROD=X-linked lymphocyte-regulated 3a /FL=gb:U02599.1 gb:NM_011726.1	14.21	24.64	19.21	5.6	102.03	104.07	236.37	147.42	44.61	7.67	3.5	16.42	128.21	*	14.21	24.64	19.21	5.6	217.67	126.16	188.99	177.72	26.85	9.25	5.69	18.33	158.5	*
1423261_at	RIKEN cDNA 1500015O10 gene	BB426248	78896	gb:BB426248 /DB_XREF=gi:16423663 /DB_XREF=BB426248 /CLONE=C630001B03 /FEA=FLmRNA /CNT=37 /TID=Mm.11819.1 /TIER=Stack /STK=21 /UG=Mm.11819 /LL=78896 /UG_GENE=1500015O10Rik /UG_TITLE=RIKEN cDNA 1500015O10 gene /FL=gb:BC002254.1 gb:NM_024283.1	512.3	336.61	424.46	88.95	107.12	36.97	69.94	71.57	20.23	-5.93	-3.36	-11.77	-352.89	*	512.3	336.61	424.46	88.95	224.72	126.15	110.8	153.92	35.7	-2.76	-1.62	-4.83	-270.54	*
1423860_at	prostaglandin D2 synthase (brain)	AB006361	19215	gb:AB006361.1 /DB_XREF=gi:2317285 /FEA=FLmRNA /CNT=130 /TID=Mm.1008.1 /TIER=FL+Stack /STK=89 /UG=Mm.1008 /LL=19215 /UG_GENE=Ptgds /DEF=Mus musculus mRNA for prostaglandin D synthetase, complete cds. /PROD=prostaglandin D synthetase /FL=gb:AB006361.1	7434.7	5800.99	6559.87	912.55	2324.47	3680.3	1772.89	2595.05	590.96	-2.53	-1.67	-4.21	-3964.82	*	7434.7	5800.99	6559.87	912.55	3906.85	2706.33	2112.25	2909.12	541.27	-2.25	-1.55	-3.42	-3650.75	*
1426852_x_at	nephroblastoma overexpressed gene	X96585	18133	gb:X96585.1 /DB_XREF=gi:1226018 /GEN=nov /FEA=mRNA /CNT=60 /TID=Mm.5167.2 /TIER=Stack /STK=49 /UG=Mm.5167 /LL=18133 /UG_TITLE=nephroblastoma overexpressed gene /DEF=M.musculus mRNA for NOV protein.	969.72	854.47	911.73	59.43	330.2	222.75	328.76	294.07	35.32	-3.1	-2.5	-3.95	-617.67	*	969.72	854.47	911.73	59.43	380.42	394.89	352.64	375.81	16.22	-2.43	-2.13	-2.75	-535.93	*
1427345_a_at	sulfotransferase family 1A, phenol-preferring, member 1	AK002700	20887	gb:AK002700.1 /DB_XREF=gi:12832875 /GEN=Sult1a1 /FEA=mRNA /CNT=24 /TID=Mm.17339.2 /TIER=ConsEnd /STK=6 /UG=Mm.17339 /LL=20887 /UG_TITLE=sulfotransferase family 1A, phenol-preferring, member 1 /DEF=Mus musculus adult male kidney cDNA, RIKEN full-length enriched library, clone:0610030E04:sulfotransferase family 1A, phenol-preferring, member 1, full insert sequence.	192.91	202.99	197.98	6.7	84.23	78	54.82	71.85	9.82	-2.76	-2.23	-3.57	-126.13	*	192.91	202.99	197.98	6.7	81.19	106.87	97.87	95.2	8.59	-2.08	-1.79	-2.46	-102.79	*
1437324_x_at	fibromodulin	BB504826	14264	gb:BB504826 /DB_XREF=gi:9493620 /DB_XREF=BB504826 /CLONE=D630050D09 /FEA=EST /CNT=21 /TID=Mm.41573.3 /TIER=Stack /STK=20 /UG=Mm.41573 /LL=14264 /UG_GENE=Fmod /UG_TITLE=fibromodulin	606.06	579.1	592.58	18.97	175.72	259.6	116.64	184	42.14	-3.22	-2.33	-5.18	-408.59	*	606.06	579.1	592.58	18.97	354.08	236.12	158.67	249.7	56.8	-2.37	-1.72	-3.8	-342.88	*
1437685_x_at	fibromodulin	BB235530	14264	gb:BB235530 /DB_XREF=gi:8915238 /DB_XREF=BB235530 /CLONE=A630054J10 /FEA=EST /CNT=16 /TID=Mm.41573.8 /TIER=Stack /STK=15 /UG=Mm.41573 /LL=14264 /UG_GENE=Fmod /UG_TITLE=fibromodulin	735.56	695.64	715.95	22.74	244.65	278.96	123.93	215.71	47.5	-3.32	-2.42	-5.22	-500.24	*	735.56	695.64	715.95	22.74	387.33	294.11	234.51	305.22	44.56	-2.35	-1.88	-3.1	-410.73	*
1437718_x_at	fibromodulin	BB483571	14264	gb:BB483571 /DB_XREF=gi:9401180 /DB_XREF=BB483571 /CLONE=D430021B16 /FEA=EST /CNT=15 /TID=Mm.41573.9 /TIER=Stack /STK=15 /UG=Mm.41573 /LL=14264 /UG_GENE=Fmod /UG_TITLE=fibromodulin	380.31	340.33	359.73	22.94	112.56	145.61	58.5	105.6	26.03	-3.41	-2.38	-5.78	-254.13	*	380.31	340.33	359.73	22.94	206.67	141.53	81.54	143.01	36.41	-2.52	-1.74	-4.36	-216.72	*
1438966_x_at	Fibromodulin	AV290700	14264	gb:AV290700 /DB_XREF=gi:6304731 /DB_XREF=AV290700 /CLONE=5230401E10 /FEA=EST /CNT=9 /TID=Mm.41573.11 /TIER=Stack /STK=9 /UG=Mm.41573 /LL=14264 /UG_GENE=Fmod /UG_TITLE=fibromodulin	652.03	640.92	646.92	7.18	200.91	263.02	118.64	194.06	42.27	-3.33	-2.45	-5.2	-452.86	*	652.03	640.92	646.92	7.18	380.87	258.97	208.6	282.82	51.01	-2.29	-1.76	-3.25	-364.11	*
1439200_x_at	Erythroid differentiation regulator 1	BE686792	170942	gb:BE686792 /DB_XREF=gi:10074416 /DB_XREF=uu66g08.x1 /CLONE=IMAGE:3376958 /FEA=EST /CNT=10 /TID=Mm.35829.4 /TIER=Stack /STK=8 /UG=Mm.35829 /LL=170942 /UG_GENE=edr /UG_TITLE=erythroid differentiation regulator	645.28	524.37	580.78	87.68	3700.16	3661.78	3417.43	3591.32	93.04	6.18	4.93	8.25	3010.53	*	645.28	524.37	580.78	87.68	4.12	4.99	7.5	5.05	3.67	-115.01	-49.44	-100000000	-575.73	*
1448213_at	annexin A1	NM_010730	16952	gb:NM_010730.1 /DB_XREF=gi:6754569 /GEN=Anxa1 /FEA=FLmRNA /CNT=354 /TID=Mm.14860.1 /TIER=FL+Stack /STK=129 /UG=Mm.14860 /LL=16952 /DEF=Mus musculus annexin A1 (Anxa1), mRNA. /PROD=lipocortin 1 /FL=gb:BC004594.1 gb:BC002289.1 gb:NM_010730.1	338.06	232.17	285.25	53.92	43.85	42.21	48.45	45.15	2.98	-6.32	-4.3	-8.49	-240.1	*	338.06	232.17	285.25	53.92	56.37	72.07	49.37	59.86	8.48	-4.77	-3.12	-6.96	-225.39	*
1448261_at	cadherin 1	NM_009864	12550	gb:NM_009864.1 /DB_XREF=gi:6753373 /GEN=Cdh1 /FEA=FLmRNA /CNT=246 /TID=Mm.35605.1 /TIER=FL+Stack /STK=110 /UG=Mm.35605 /LL=12550 /DEF=Mus musculus cadherin 1 (Cdh1), mRNA. /PROD=cadherin 1 /FL=gb:NM_009864.1	461.54	193.5	327.56	134.25	15.57	8.6	31.24	18.12	6.97	-18.07	-5.42	-54.83	-309.44	*	461.54	193.5	327.56	134.25	24.02	22.61	31.38	25.93	3.53	-12.63	-4.07	-22.52	-301.63	*
1448265_x_at	epithelial V-like antigen 1	BC015076	14012	gb:BC015076.1 /DB_XREF=gi:15929264 /FEA=FLmRNA /CNT=154 /TID=Mm.33240.1 /TIER=FL+Stack /STK=109 /UG=Mm.33240 /LL=14012 /UG_GENE=Eva /DEF=Mus musculus, epithelial V-like antigen, clone MGC:13828 IMAGE:4188907, mRNA, complete cds. /PROD=epithelial V-like antigen /FL=gb:AF030454.1 gb:NM_007962.1 gb:BC015076.1	233.92	151.78	192.86	41.24	18.64	21.44	21.12	20.25	1.99	-9.52	-6.03	-13.52	-172.61	*	233.92	151.78	192.86	41.24	35.72	23.2	32	30.11	4.12	-6.41	-3.98	-9.52	-162.76	*
1448416_at	matrix Gla protein	NM_008597	17313	gb:NM_008597.1 /DB_XREF=gi:6678875 /GEN=Mglap /FEA=FLmRNA /CNT=136 /TID=Mm.193459.1 /TIER=FL+Stack /STK=76 /UG=Mm.193459 /LL=17313 /DEF=Mus musculus matrix gamma-carboxyglutamate (gla) protein (Mglap), mRNA. /PROD=matrix gamma-carboxyglutamate (gla) protein /FL=gb:NM_008597.1 gb:D00613.1	1535.97	971.62	1253.26	284.7	345.45	145.56	313.24	267.44	62.18	-4.69	-2.66	-8.32	-985.82	*	1535.97	971.62	1253.26	284.7	396.65	532.1	379.44	433.96	53.3	-2.89	-1.75	-4.27	-819.3	*
1448529_at	thrombomodulin	NM_009378	21824	gb:NM_009378.1 /DB_XREF=gi:6678338 /GEN=Thbd /FEA=FLmRNA /CNT=93 /TID=Mm.24096.1 /TIER=FL+Stack /STK=63 /UG=Mm.24096 /LL=21824 /DEF=Mus musculus thrombomodulin (Thbd), mRNA. /PROD=thrombomodulin /FL=gb:NM_009378.1 gb:BC019154.1	491.15	344.12	417.67	74.71	68.24	63.84	69.98	67.63	5.05	-6.18	-4.28	-8.26	-350.04	*	491.15	344.12	417.67	74.71	85.74	93.93	87.44	89.51	7.02	-4.67	-3.23	-6.26	-328.16	*
1448550_at	lipopolysaccharide binding protein	NM_008489	16803	gb:NM_008489.1 /DB_XREF=gi:6678669 /GEN=Lbp /FEA=FLmRNA /CNT=198 /TID=Mm.218846.1 /TIER=FL+Stack /STK=59 /UG=Mm.218846 /LL=16803 /DEF=Mus musculus lipopolysaccharide binding protein (Lbp), mRNA. /PROD=lipopolysaccharide binding protein /FL=gb:NM_008489.1 gb:BC004795.1	125.95	78.15	101.97	25.24	31.97	33.81	31.23	32.45	3.76	-3.14	-1.82	-4.7	-69.52	*	125.95	78.15	101.97	25.24	38.99	29.24	38.78	34.97	6.79	-2.92	-1.62	-4.87	-67.01	*
1449254_at	secreted phosphoprotein 1	NM_009263	20750	gb:NM_009263.1 /DB_XREF=gi:6678112 /GEN=Spp1 /FEA=FLmRNA /CNT=201 /TID=Mm.321.1 /TIER=FL+Stack /STK=16 /UG=Mm.321 /LL=20750 /DEF=Mus musculus secreted phosphoprotein 1 (Spp1), mRNA. /PROD=secreted phosphoprotein 1 /FL=gb:BC002113.1 gb:J04806.1 gb:NM_009263.1	564.92	393.25	479.54	86.8	259.53	74.55	150.58	161.48	53.43	-2.97	-1.69	-6.75	-318.06	*	564.92	393.25	479.54	86.8	94.15	95.75	144.06	111.16	16.89	-4.31	-2.85	-6.36	-368.38	*
1452406_x_at	erythroid differentiation regulator 1	AJ007909	170942	gb:AJ007909.1 /DB_XREF=gi:3336885 /GEN=edr /FEA=mRNA /CNT=7 /TID=Mm.35829.2 /TIER=ConsEnd /STK=5 /UG=Mm.35829 /LL=170942 /DEF=Mus musculus mRNA for erythroid differentiation regulator, partial. /PROD=erythroid differentiation regulator	1449.92	1527.62	1486.68	133.6	5230.66	5495.28	5202.35	5306.87	108.73	3.57	3.1	4.2	3820.19	*	1449.92	1527.62	1486.68	133.6	220.42	153.21	332.35	230.03	62.49	-6.46	-4.31	-11.84	-1256.65	*
1452751_at	early B-cell factor 3	AK014058	13593	gb:AK014058.1 /DB_XREF=gi:12851697 /FEA=mRNA /CNT=83 /TID=Mm.178549.1 /TIER=Stack /STK=50 /UG=Mm.178549 /LL=73115 /UG_GENE=3110018A08Rik /UG_TITLE=RIKEN cDNA 3110018A08 gene /DEF=Mus musculus 13 days embryo head cDNA, RIKEN full-length enriched library, clone:3110018A08:hypothetical protein, full insert sequence.	52.48	82.63	67.47	15.68	274.73	214.8	150.81	213.64	35.86	3.17	2	5.41	146.18	*	52.48	82.63	67.47	15.68	152.03	164.6	231.46	182.4	25.29	2.7	1.78	4.55	114.93	*
1456084_x_at	fibromodulin	BB532202	14264	gb:BB532202 /DB_XREF=gi:9584131 /DB_XREF=BB532202 /CLONE=E030022M17 /FEA=EST /CNT=17 /TID=Mm.41573.6 /TIER=Stack /STK=17 /UG=Mm.41573 /LL=14264 /UG_GENE=Fmod /UG_TITLE=fibromodulin	1046.87	899.22	972.75	76.44	303.65	416.2	188.6	302.78	66.32	-3.21	-2.29	-5.09	-669.97	*	1046.87	899.22	972.75	76.44	634.28	391.51	285.73	437.28	102.94	-2.22	-1.56	-3.68	-535.47	*
1456642_x_at	S100 calcium binding protein A10 (calpactin)	AV295650	20194	gb:AV295650 /DB_XREF=gi:6327667 /DB_XREF=AV295650 /CLONE=5730435N04 /FEA=EST /CNT=11 /TID=Mm.1.2 /TIER=Stack /STK=8 /UG=Mm.1 /LL=20194 /UG_GENE=S100a10 /UG_TITLE=S100 calcium binding protein A10 (calpactin)	2881.15	3158.24	2981.16	213.86	1496.55	880.21	1559.38	1311.41	216.43	-2.27	-1.73	-3.18	-1669.75	*	2881.15	3158.24	2981.16	213.86	1542.16	1401.29	1125.61	1352.61	125.92	-2.2	-1.82	-2.69	-1628.55	*
1428738_a_at	DNA segment, Chr 14, ERATO Doi 449, expressed	BG072279	66039	gb:BG072279 /DB_XREF=gi:12554848 /DB_XREF=H3108G07-3 /CLONE=H3108G07 /FEA=mRNA /CNT=113 /TID=Mm.154012.1 /TIER=Stack /STK=23 /UG=Mm.154012 /LL=66039 /UG_GENE=0610008K04Rik /UG_TITLE=RIKEN cDNA 0610008K04 gene	419.79	452.03	437.85	22.98	1392.63	1428.18	1147.37	1322.22	92.31	3.02	2.61	3.48	884.37	*	419.79	452.03	437.85	22.98	675.99	874.47	912.53	818.9	79.63	1.87	1.54	2.23	381.05	*
1429452_x_at	RIKEN cDNA 4933439C20 gene	AK007420	236604	gb:AK005333.1 /DB_XREF=gi:12837808 /FEA=mRNA /CNT=76 /TID=Mm.206757.1 /TIER=Stack /STK=20 /UG=Mm.206757 /LL=66776 /UG_GENE=4933439C20Rik /UG_TITLE=RIKEN cDNA 4933439C20 gene /DEF=Mus musculus adult male cerebellum cDNA, RIKEN full-length enriched library, clone:1500031O23:homolog to DJ858B16.2 (PHOSPHATIDYLSERINE DECARBOXYLASE (PSSC, EC 4.1.1.65)) (fragment), full insert sequence.	1517.95	1736.79	1622.7	118.41	821.61	716.07	903.79	813.62	57.31	-1.99	-1.69	-2.36	-809.08	*	1517.95	1736.79	1622.7	118.41	446.44	182.33	240.93	285.92	82.19	-5.68	-3.77	-10.85	-1336.78	*
1429726_at	solute carrier family 16 (monocarboxylic acid transporters), member 9	AK004684	66859	gb:AK004684.1 /DB_XREF=gi:12836034 /FEA=mRNA /CNT=37 /TID=Mm.19325.1 /TIER=Stack /STK=9 /UG=Mm.19325 /LL=66859 /UG_GENE=1200003C15Rik /UG_TITLE=RIKEN cDNA 1200003C15 gene /DEF=Mus musculus adult male lung cDNA, RIKEN full-length enriched library, clone:1200010B04:homolog to HYPOTHETICAL 17.1 KDA PROTEIN (FRAGMENT), full insert sequence.	274.04	262.97	269.01	13.96	102.68	98.7	86.56	96.34	7.35	-2.79	-2.41	-3.27	-172.67	*	274.04	262.97	269.01	13.96	159.37	118.87	126.73	136.18	13.64	-1.98	-1.65	-2.41	-132.82	*
1429727_at	solute carrier family 16 (monocarboxylic acid transporters), member 9	AK004684	66859	gb:BB744976 /DB_XREF=gi:16147915 /DB_XREF=BB744976 /CLONE=F530005N24 /FEA=mRNA /CNT=37 /TID=Mm.19325.1 /TIER=ConsEnd /STK=3 /UG=Mm.19325 /LL=66859 /UG_GENE=1200003C15Rik /UG_TITLE=RIKEN cDNA 1200003C15 gene	195.62	214.11	205.21	12.38	122.25	90.91	101.09	105.17	9.76	-1.95	-1.64	-2.36	-100.04	*	195.62	214.11	205.21	12.38	84.28	120.79	114.81	106.52	12.53	-1.93	-1.57	-2.43	-98.69	*
1430436_at	RIKEN cDNA 3321401G04 gene	AV158645	77574	gb:AV158645 /DB_XREF=gi:5402280 /DB_XREF=AV158645 /CLONE=3010017G14 /FEA=mRNA /CNT=5 /TID=Mm.171350.1 /TIER=ConsEnd /STK=2 /UG=Mm.171350 /LL=77574 /UG_GENE=A230020K05Rik /UG_TITLE=RIKEN cDNA A230020K05 gene	120.89	137.83	129.61	8.85	44.53	61.03	57.74	54.14	5.63	-2.39	-1.96	-2.97	-75.47	*	120.89	137.83	129.61	8.85	50.29	38.88	60.6	49.92	6.44	-2.6	-2.07	-3.37	-79.69	*
1434411_at	gb:BB114398 /DB_XREF=gi:16261775 /DB_XREF=BB114398 /CLONE=9530045O15 /FEA=EST /CNT=39 /TID=Mm.41777.1 /TIER=Stack /STK=33 /UG=Mm.41777 /LL=102813 /UG_GENE=AW743884 /UG_TITLE=expressed sequence AW743884	BB114398		gb:BB114398 /DB_XREF=gi:16261775 /DB_XREF=BB114398 /CLONE=9530045O15 /FEA=EST /CNT=39 /TID=Mm.41777.1 /TIER=Stack /STK=33 /UG=Mm.41777 /LL=102813 /UG_GENE=AW743884 /UG_TITLE=expressed sequence AW743884	330.45	280.6	305.19	25.77	146.88	135.79	152.07	145.82	5.67	-2.09	-1.78	-2.42	-159.38	*	330.45	280.6	305.19	25.77	163.62	144.79	179.74	161.78	11.69	-1.89	-1.57	-2.26	-143.41	*
1436279_at	Solute carrier family 26, member 7	AV292356	208890	gb:AV292356 /DB_XREF=gi:15405827 /DB_XREF=AV292356 /CLONE=5430421D03 /FEA=EST /CNT=10 /TID=Mm.101448.1 /TIER=Stack /STK=10 /UG=Mm.101448 /UG_TITLE=ESTs	184.92	144.3	164.56	20.91	41.63	29.95	53.52	42.37	7.16	-3.88	-2.77	-5.65	-122.18	*	184.92	144.3	164.56	20.91	37.21	45.7	38.95	40.66	3.94	-4.05	-3.07	-5.24	-123.9	*
1436428_at	cholinergic receptor, nicotinic, beta polypeptide 2 (neuronal)	AV220367	11444	gb:AV220367 /DB_XREF=gi:16384647 /DB_XREF=AV220367 /CLONE=3221401A04 /FEA=EST /CNT=15 /TID=Mm.35088.1 /TIER=Stack /STK=9 /UG=Mm.35088 /UG_TITLE=ESTs	312.8	295.98	304.43	11.35	38.8	56.98	53.73	50.68	7.96	-6.01	-4.73	-8.14	-253.75	*	312.8	295.98	304.43	11.35	7.76	4.85	4.01	5.04	3.48	-60.43	-28.18	-100000000	-299.39	*
1437638_at	serine/arginine repetitive matrix 2	BB821417	75956	gb:BB821417 /DB_XREF=gi:16994046 /DB_XREF=BB821417 /CLONE=G830011L04 /FEA=EST /CNT=25 /TID=Mm.133707.1 /TIER=Stack /STK=15 /UG=Mm.133707 /LL=106491 /UG_GENE=AA410130 /UG_TITLE=expressed sequence AA410130	219.4	250.56	234.82	16.79	118.28	106.42	149.9	124.91	13.47	-1.88	-1.53	-2.35	-109.91	*	219.4	250.56	234.82	16.79	156.05	92.61	101.11	116.42	20.12	-2.02	-1.52	-2.87	-118.39	*
1438508_at	Transcribed locus	BB224228		gb:BB224228 /DB_XREF=gi:8892840 /DB_XREF=BB224228 /CLONE=A530085L04 /FEA=EST /CNT=12 /TID=Mm.92296.1 /TIER=Stack /STK=10 /UG=Mm.92296 /UG_TITLE=ESTs	85.14	104.78	94.7	10.43	32.25	40.43	52.6	41.77	6.65	-2.27	-1.67	-3.2	-52.93	*	85.14	104.78	94.7	10.43	38.27	40.85	35.44	38.16	2.99	-2.48	-1.97	-3.08	-56.55	*
1441837_at	cholinergic receptor, nicotinic, beta polypeptide 2 (neuronal)	BB251579	11444	gb:BB251579 /DB_XREF=gi:8944325 /DB_XREF=BB251579 /CLONE=A730047C03 /FEA=EST /CNT=4 /TID=Mm.170482.1 /TIER=ConsEnd /STK=4 /UG=Mm.170482 /UG_TITLE=ESTs	85.59	85.15	85.43	5.9	12.09	12.47	7.91	10.63	2.97	-8.04	-5.4	-15	-74.8	*	85.59	85.15	85.43	5.9	8.49	11.86	15.54	11.4	4.17	-7.49	-4.6	-18.86	-74.02	*
1443939_at	similar to protein of bilaterial origin like (XP376)	BF021397	230628	gb:BF021397 /DB_XREF=gi:10752661 /DB_XREF=ux56b05.x1 /CLONE=IMAGE:3514257 /FEA=EST /CNT=9 /TID=Mm.35603.1 /TIER=ConsEnd /STK=2 /UG=Mm.35603 /UG_TITLE=ESTs, Weakly similar to A55817 cyclin-dependent kinase p130-PITSLRE - mouse (M.musculus)	237.53	164.69	201.1	36.69	28.15	32.61	34.67	32.4	3.74	-6.21	-4.18	-8.7	-168.7	*	237.53	164.69	201.1	36.69	62.36	46.79	41.65	49.43	7.3	-4.07	-2.68	-5.96	-151.67	*
1453144_at	RIKEN cDNA 4933439C20 gene	AK007420	236604	gb:AK005333.1 /DB_XREF=gi:12837808 /FEA=mRNA /CNT=76 /TID=Mm.206757.1 /TIER=Stack /STK=20 /UG=Mm.206757 /LL=66776 /UG_GENE=4933439C20Rik /UG_TITLE=RIKEN cDNA 4933439C20 gene /DEF=Mus musculus adult male cerebellum cDNA, RIKEN full-length enriched library, clone:1500031O23:homolog to DJ858B16.2 (PHOSPHATIDYLSERINE DECARBOXYLASE (PSSC, EC 4.1.1.65)) (fragment), full insert sequence.	611.06	737.31	674.46	64.93	248.44	338.72	287.81	291.77	27.15	-2.31	-1.85	-2.89	-382.68	*	611.06	737.31	674.46	64.93	46.43	34.26	40.71	39.7	5.85	-16.99	-12.87	-23.23	-634.76	*
1453509_at	Ly6/Plaur domain containing 2	AK002226	68311	gb:AK002226.1 /DB_XREF=gi:12832057 /FEA=mRNA /CNT=5 /TID=Mm.33746.1 /TIER=ConsEnd /STK=2 /UG=Mm.33746 /LL=68311 /UG_GENE=0610005K03Rik /UG_TITLE=RIKEN cDNA 0610005K03 gene /DEF=Mus musculus adult male kidney cDNA, RIKEN full-length enriched library, clone:0610005K03:similar to SECRETED LY-6UPAR RELATED PROTEIN 1 PRECURSOR (SLURP-1) (ARS COMPONENT B), full insert sequence.	136.53	58.21	97.28	40.06	17.43	10.93	19.83	15.25	5.49	-6.38	-1.91	-17.72	-82.02	*	136.53	58.21	97.28	40.06	18.77	18.18	16.5	17.86	3.76	-5.45	-1.71	-10.67	-79.42	*
1454566_at	RIKEN cDNA 4933439C20 gene	AK006313	236604	gb:AK006313.1 /DB_XREF=gi:12839347 /FEA=mRNA /CNT=1 /TID=Mm.195545.1 /TIER=ConsEnd /STK=0 /UG=Mm.195545 /LL=69392 /UG_GENE=1700024P12Rik /UG_TITLE=RIKEN cDNA 1700024P12 gene /DEF=Mus musculus adult male testis cDNA, RIKEN full-length enriched library, clone:1700024P12:hypothetical protein, full insert sequence.	2766.14	3585.14	3178.21	410.11	1623.1	1437.02	1712.7	1599.74	84.35	-1.99	-1.54	-2.46	-1578.47	*	2766.14	3585.14	3178.21	410.11	878.68	445.46	644.11	654.08	126.78	-4.86	-3.37	-7.45	-2524.12	*
1455262_at	RIKEN cDNA 0610010D24 gene	BB211377	68339	gb:BB211377 /DB_XREF=gi:16352664 /DB_XREF=BB211377 /CLONE=A430105A12 /FEA=EST /CNT=27 /TID=Mm.28791.1 /TIER=Stack /STK=18 /UG=Mm.28791 /LL=102558 /UG_GENE=AI585901 /UG_TITLE=expressed sequence AI585901	176.5	112.05	144.53	33.08	39.41	33.44	41.27	38.41	3.85	-3.76	-2.3	-5.44	-106.13	*	176.5	112.05	144.53	33.08	31.7	39.12	43.22	37.96	4.4	-3.81	-2.31	-5.6	-106.57	*
1456418_at	Trinucleotide repeat containing 15	BB769641	227331	gb:BB769641 /DB_XREF=gi:16212183 /DB_XREF=BB769641 /CLONE=G370098K19 /FEA=EST /CNT=14 /TID=Mm.48363.1 /TIER=Stack /STK=10 /UG=Mm.48363 /UG_TITLE=ESTs, Weakly similar to IRKA_MOUSE ATP-sensitive inward rectifier potassium channel 10 (Potassium channel, inwardly rectifying, subfamily J, member 10) (Inward rectifier K+ channel Kir4.1) (M.musculus)	169.3	123.26	146.4	23.6	20.47	46.38	18.46	28.43	10.15	-5.15	-2.95	-12.77	-117.97	*	169.3	123.26	146.4	23.6	63.01	36.18	30.62	43.13	10.91	-3.39	-2.13	-6.08	-103.27	*
1457717_at	expressed sequence AI987986	AI875033	105573	gb:AI875033 /DB_XREF=gi:5549082 /DB_XREF=ul28e12.x1 /CLONE=IMAGE:2099662 /FEA=EST /CNT=7 /TID=Mm.33344.1 /TIER=ConsEnd /STK=3 /UG=Mm.33344 /LL=105573 /UG_GENE=AI987986 /UG_TITLE=expressed sequence AI987986	200.2	233.61	216.22	18.06	683.47	531.06	605.5	607.66	43.65	2.81	2.35	3.38	391.44	*	200.2	233.61	216.22	18.06	397.97	429.14	436.03	421.86	15.92	1.95	1.69	2.29	205.64	*
$	52 genes satisfied the comparison filtering criteria

## Sheet: P4 retina
[COMPARE_CRITERIA_V2]
$NUM_OPTION_LINE=5
$ARRAY_LIST_FILE=C:\Documents and Settings\Carol\Desktop\CEL files\P4 beta2 KO retina\P4 KO retina array list.txt
$COMPARE_ON_GENE_LIST=
$COMPARE_ON_USE_LIST=1
$AVERAGE_USING_STANDARD_ERROR=Yes
$OMIT_AFFY_CONTROL_GENE=Yes
$NUM_CRITERION=2
$Parenthesis	Combine	Baseline	Experiment	E/B>	or B/E>	Use	E-B>	or B-E>	P value <=	P call % of B >=	and P call % of E >=	Pair P value <=
$No	and	1,2,3	4,5,6	1.5	1.5	Lower Bound	50	50	NA	NA	NA	NA
$No	and	1,2,3	7,8,9	1.5	1.5	Lower Bound	50	50	NA	NA	NA	NA
[COMPARE_RESULT]
probe set	gene	Accession	LocusLink	Description	WT A Ret P4	WT B Ret P4	WT C Ret P4	baseline mean	baseline mean's SE	Pic A Ret P4	Pic B Ret P4	Pic C Ret P4	experiment mean	experiment mean's SE	fold change	lower bound of FC	upper bound of FC	difference of means	filtered	WT A Ret P4	WT B Ret P4	WT C Ret P4	baseline mean	baseline mean's SE	Xu A Ret P4	Xu B Ret P4	Xu C Ret P4	experiment mean	experiment mean's SE	fold change	lower bound of FC	upper bound of FC	difference of means	filtered
1416191_at	Sec61 alpha 1 subunit (S. cerevisiae)	BC003707	53421	gb:AF145253.1 /DB_XREF=gi:7673000 /FEA=FLmRNA /CNT=335 /TID=Mm.28375.1 /TIER=FL /STK=2 /UG=Mm.28375 /LL=53421 /UG_GENE=Sec61a /DEF=Mus musculus Sec61 alpha isoform 1 mRNA, complete cds. /PROD=Sec61 alpha isoform 1 /FL=gb:AB032902.1 gb:BC003707.1 gb:AF222743.1 gb:AF145253.1 gb:NM_016906.1	224.99	194.83	229.62	215.74	13.76	414.91	376.83	351.68	380.62	19.96	1.76	1.54	2.03	164.87	*	224.99	194.83	229.62	215.74	13.76	397.15	363.44	406.2	388.77	15.17	1.8	1.6	2.05	173.02	*
1416482_at	tetratricopeptide repeat domain 3	BB833716	22129	gb:BQ257627 /DB_XREF=gi:20458380 /DB_XREF=NISC_kp04c07.q2 /CLONE=IMAGE:5408269 /FEA=FLmRNA /CNT=416 /TID=Mm.3679.1 /TIER=Stack /STK=9 /UG=Mm.3679 /LL=22129 /UG_GENE=Ttc3 /UG_TITLE=tetratricopeptide repeat domain /FL=gb:NM_009441.1 gb:AB008516.1	74.29	47.89	47.47	56.46	9.03	138.8	107.35	123	122.46	9.75	2.17	1.65	3.01	65.99	*	74.29	47.89	47.47	56.46	9.03	120.57	114.21	119.21	117.95	4.66	2.09	1.64	2.85	61.48	*
1417496_at	ceruloplasmin	BB332449	12870	gb:BB531328 /DB_XREF=gi:9583257 /DB_XREF=BB531328 /CLONE=E030016E11 /FEA=FLmRNA /CNT=332 /TID=Mm.13787.1 /TIER=Stack /STK=16 /UG=Mm.13787 /LL=12870 /UG_GENE=Cp /UG_TITLE=ceruloplasmin /FL=gb:U49430.1 gb:NM_007752.1	79.46	49.27	55.87	61.37	9.24	179.41	117.98	143.46	146.21	18.14	2.38	1.73	3.34	84.83	*	79.46	49.27	55.87	61.37	9.24	149.19	139.34	138.23	141.32	6.02	2.3	1.82	3.08	79.95	*
1419426_s_at	chemokine (C-C motif) ligand 21b /// chemokine (C-C motif) ligand 21a /// chemokine (C-C motif) ligand 21c (leucine)	NM_011335	18829 /// 20298 /// 65956	gb:NM_011335.1 /DB_XREF=gi:7549786 /GEN=Scya21a /FEA=FLmRNA /CNT=15 /TID=Mm.220853.1 /TIER=FL+Stack /STK=10 /UG=Mm.220853 /LL=20298 /DEF=Mus musculus small inducible cytokine A21a (serine) (Scya21a), mRNA. /PROD=small inducible cytokine A21a (serine) /FL=gb:NM_011335.1 gb:U88322.1	3.97	2.82	13.01	6.61	3.61	34.07	52.56	99.84	61.91	19.95	9.36	3.49	92.69	55.29	*	3.97	2.82	13.01	6.61	3.61	105.94	90.71	105.04	100.22	5.74	15.15	7.91	147.8	93.61	*
1421451_at	crumbs homolog 1 (Drosophila)	NM_133239	170788	gb:NM_133239.1 /DB_XREF=gi:18875405 /GEN=Crb1 /FEA=FLmRNA /CNT=8 /TID=Mm.216475.1 /TIER=FL /STK=2 /UG=Mm.216475 /LL=170788 /DEF=Mus musculus crumbs homolog 1 (Drosophila) (Crb1), mRNA. /PROD=crumbs homolog 1 (Drosophila) /FL=gb:AF406641.1 gb:NM_133239.1	43.57	36.94	40.88	40.56	4.41	118.32	112.69	115.52	115.09	3.85	2.84	2.38	3.48	74.53	*	43.57	36.94	40.88	40.56	4.41	121.14	121.32	102.24	114.99	7.28	2.84	2.33	3.53	74.43	*
1425621_at	tripartite motif-containing 35	AB060155	66854	gb:AB060155.1 /DB_XREF=gi:18249656 /GEN=NC8 /FEA=FLmRNA /CNT=23 /TID=Mm.220314.1 /TIER=FL /STK=1 /UG=Mm.220314 /UG_TITLE=Mus musculus NC8 mRNA, complete cds /DEF=Mus musculus NC8 mRNA, complete cds. /FL=gb:AB060155.1	147.11	102.75	113.99	121.57	14.02	248.54	227.18	261.35	245.52	10.51	2.02	1.67	2.52	123.96	*	147.11	102.75	113.99	121.57	14.02	208.77	281.1	242.77	243.75	22.88	2.01	1.57	2.58	122.18	*
1433492_at	erythrocyte protein band 4.1-like 2	BE951907	13822	gb:BE951907 /DB_XREF=gi:10591740 /DB_XREF=UI-M-CC0-ayg-d-04-0-UI.s1 /CLONE=UI-M-CC0-ayg-d-04-0-UI /FEA=EST /CNT=264 /TID=Mm.814.1 /TIER=Stack /STK=10 /UG=Mm.814 /LL=52582 /UG_GENE=D10Ertd398e /UG_TITLE=DNA segment, Chr 10, ERATO Doi 398, expressed	333.2	288.98	327.4	317.44	14.15	672.31	596.93	540.61	603.54	38.35	1.9	1.67	2.16	286.1	*	333.2	288.98	327.4	317.44	14.15	585.29	644.73	661.79	632.33	26.1	1.99	1.8	2.2	314.89	*
1452590_a_at	placenta specific 9	BB609699	211623	gb:BB609699 /DB_XREF=gi:16451414 /DB_XREF=BB609699 /CLONE=1110053N20 /FEA=mRNA /CNT=51 /TID=Mm.29491.1 /TIER=Stack /STK=29 /UG=Mm.29491 /UG_TITLE=Mus musculus, clone IMAGE:1265114, mRNA, partial cds	13.44	16.42	24.61	17.64	5.57	161.08	162.44	179.26	167.53	7.06	9.5	6.21	19.8	149.89	*	13.44	16.42	24.61	17.64	5.57	129.24	75.12	92.03	98.27	16.49	5.57	3.28	11.98	80.63	*
1428738_a_at	DNA segment, Chr 14, ERATO Doi 449, expressed	BG072279	66039	gb:BG072279 /DB_XREF=gi:12554848 /DB_XREF=H3108G07-3 /CLONE=H3108G07 /FEA=mRNA /CNT=113 /TID=Mm.154012.1 /TIER=Stack /STK=23 /UG=Mm.154012 /LL=66039 /UG_GENE=0610008K04Rik /UG_TITLE=RIKEN cDNA 0610008K04 gene	312.9	331.08	351.8	331.32	15.96	826.61	882.88	900.95	868.24	26.92	2.62	2.39	2.89	536.93	*	312.9	331.08	351.8	331.32	15.96	712.45	609.79	593.94	637.26	38.1	1.92	1.69	2.18	305.94	*
1430369_at	erythrocyte protein band 4.1	BB533969	269587	gb:BB533969 /DB_XREF=gi:9585898 /DB_XREF=BB533969 /CLONE=E030032N12 /FEA=mRNA /CNT=6 /TID=Mm.154048.1 /TIER=ConsEnd /STK=2 /UG=Mm.154048 /UG_TITLE=Mus musculus adult male pituitary gland cDNA, RIKEN full-length enriched library, clone:5330430I10:erythrocyte protein band 4.1, full insert sequence	83.28	64.98	69.78	72.79	5.55	141.38	132.46	138.37	136.93	3.22	1.88	1.66	2.16	64.14	*	83.28	64.98	69.78	72.79	5.55	140.45	155.5	135.9	144.08	6.5	1.98	1.72	2.3	71.29	*
1430451_at	RIKEN cDNA 4930481B07 gene	AK015605	74937	gb:AK015605.1 /DB_XREF=gi:12854004 /FEA=mRNA /CNT=5 /TID=Mm.39256.1 /TIER=ConsEnd /STK=2 /UG=Mm.39256 /LL=74937 /UG_GENE=4930481B07Rik /UG_TITLE=RIKEN cDNA 4930481B07 gene /DEF=Mus musculus adult male testis cDNA, RIKEN full-length enriched library, clone:4930481B07:unclassifiable, full insert sequence.	17.33	24.07	23.9	21.71	3.11	69.89	74.92	77.58	74.32	3.45	3.42	2.73	4.52	52.61	*	17.33	24.07	23.9	21.71	3.11	70.98	83.42	74.48	76.46	4.47	3.52	2.78	4.67	54.75	*
1436428_at	cholinergic receptor, nicotinic, beta polypeptide 2 (neuronal)	AV220367	11444	gb:AV220367 /DB_XREF=gi:16384647 /DB_XREF=AV220367 /CLONE=3221401A04 /FEA=EST /CNT=15 /TID=Mm.35088.1 /TIER=Stack /STK=9 /UG=Mm.35088 /UG_TITLE=ESTs	103.01	127.2	123.89	117.94	8.63	26.07	29.74	24.92	26.75	2.89	-4.41	-3.58	-5.52	-91.19	*	103.01	127.2	123.89	117.94	8.63	19.16	8.82	13.91	13.26	4.07	-8.9	-5.79	-18.11	-104.69	*
1441330_at	crumbs homolog 1 (Drosophila)	BG295465	170788	gb:BG295465 /DB_XREF=gi:13057127 /DB_XREF=602392781F1 /CLONE=IMAGE:4504244 /FEA=EST /CNT=6 /TID=Mm.101073.1 /TIER=ConsEnd /STK=4 /UG=Mm.101073 /UG_TITLE=ESTs	48.52	55.01	63.27	55.22	5.22	351.08	401.7	312.38	355.23	26.98	6.43	5.28	7.9	300.01	*	48.52	55.01	63.27	55.22	5.22	404.63	382.92	358.51	381.98	14.66	6.92	5.9	8.28	326.76	*
1447939_a_at	RIKEN cDNA 4933409K07 gene /// similar to hypothetical protein 4931430D02 /// similar to 4933409K07Rik protein /// similar to RIKEN cDNA 4933409K07	AV279792	108816 /// 545604 /// 545605 /// 545610	gb:AV279792 /DB_XREF=gi:16391321 /DB_XREF=AV279792 /CLONE=4933409K07 /FEA=EST /CNT=15 /TID=Mm.41016.2 /TIER=ConsEnd /STK=1 /UG=Mm.41016 /LL=100365 /UG_GENE=AV071682 /UG_TITLE=expressed sequence AV071682	23.03	21.21	21.79	22.04	2.38	110.43	105.23	174.77	130.18	22.52	5.91	4.08	8.12	108.14	*	23.03	21.21	21.79	22.04	2.38	141.41	184.24	169.87	165.59	13.42	7.51	6.04	9.47	143.55	*
1453145_at	RIKEN cDNA 4933439C20 gene	AK007420	236604	gb:AK007420.1 /DB_XREF=gi:12840962 /FEA=mRNA /CNT=76 /TID=Mm.206757.1 /TIER=ConsEnd /STK=2 /UG=Mm.206757 /LL=66776 /UG_GENE=4933439C20Rik /UG_TITLE=RIKEN cDNA 4933439C20 gene /DEF=Mus musculus 10 day old male pancreas cDNA, RIKEN full-length enriched library, clone:1810010H13:homolog to DJ858B16.2 (PHOSPHATIDYLSERINE DECARBOXYLASE (PSSC, EC 4.1.1.65)) (fragment), full insert sequence.	168.62	141.18	217.15	175.6	22.4	52.36	27.33	41.24	39.95	7.75	-4.4	-3.05	-6.73	-135.65	*	168.62	141.18	217.15	175.6	22.4	35.55	40.63	37.05	38.19	5.2	-4.6	-3.37	-6.31	-137.41	*
$	15 genes satisfied the comparison filtering criteria

## Sheet: adult retina
		Table S2 Excel spreadsheets of all mutant vs WT comparisons.
$NUM_OPTION_LINE=5
$ARRAY_LIST_FILE=C:\Documents and Settings\Carol\Desktop\CEL files\adult beta2 KO\P4 KO retina array list.txt
$COMPARE_ON_GENE_LIST=
$COMPARE_ON_USE_LIST=1
$AVERAGE_USING_STANDARD_ERROR=Yes
$OMIT_AFFY_CONTROL_GENE=Yes
$NUM_CRITERION=2
$Parenthesis	Combine	Baseline	Experiment	E/B>	or B/E>	Use	E-B>	or B-E>	P value <=	P call % of B >=	and P call % of E >=	Pair P value <=
$No	and	1,2	3,4	1.5	1.5	Lower Bound	50	50	NA	NA	NA	NA
$No	and	1,2	5,6	1.5	1.5	Lower Bound	50	50	NA	NA	NA	NA
[COMPARE_RESULT]
probe set	gene	Accession	LocusLink	Description	WT 748 Ret Adult	WT 763 Ret Adult	baseline mean	baseline mean's SE	Pic 1542 Ret Adult	Pic 1543 Ret Adult	experiment mean	experiment mean's SE	fold change	lower bound of FC	upper bound of FC	difference of means	filtered	WT 748 Ret Adult	WT 763 Ret Adult	baseline mean	baseline mean's SE	Xu 77 Ret Adult	Xu 78 Ret Adult	experiment mean	experiment mean's SE	fold change	lower bound of FC	upper bound of FC	difference of means	filtered
1416416_x_at	glutathione S-transferase, mu 1	NM_010358	14862	gb:NM_010358.1 /DB_XREF=gi:6754083 /GEN=Gstm1 /FEA=FLmRNA /CNT=297 /TID=Mm.2011.1 /TIER=FL+Stack /STK=90 /UG=Mm.2011 /LL=14862 /DEF=Mus musculus glutathione S-transferase, mu 1 (Gstm1), mRNA. /PROD=glutathione-S-transferase, mu 1 /FL=gb:NM_010358.1 gb:J04632.1 gb:BC003822.1	44.28	58.01	50.74	7.64	156.67	186.44	171.55	15.63	3.38	2.57	4.64	120.8	*	44.28	58.01	50.74	7.64	152.23	113.3	132.38	20.44	2.61	1.81	3.75	81.64	*
1423584_at	insulin-like growth factor binding protein 7	AI481026	29817	gb:AI790558 /DB_XREF=gi:5338274 /DB_XREF=ul02f09.x1 /CLONE=IMAGE:2064905 /FEA=FLmRNA /CNT=273 /TID=Mm.534.1 /TIER=Stack /STK=9 /UG=Mm.534 /LL=29817 /UG_GENE=Igfbp7 /UG_TITLE=insulin-like growth factor binding protein 7 /FL=gb:L75822.2 gb:AB012886.1 gb:NM_008048.1	91.1	90.32	90.73	3.98	561.1	768.05	664.61	103.36	7.33	5.41	9.32	573.88	*	91.1	90.32	90.73	3.98	210.69	171.86	190.72	21.62	2.1	1.69	2.53	99.99	*
1426387_x_at	RIKEN cDNA 4933439C20 gene /// phosphatidylserine decarboxylase	BB085906	236604 /// 320951	gb:BF135641 /DB_XREF=gi:10974772 /DB_XREF=601782014F1 /CLONE=IMAGE:4010234 /FEA=FLmRNA /CNT=121 /TID=Mm.30245.1 /TIER=ConsEnd /STK=0 /UG=Mm.30245 /UG_TITLE=Mus musculus, Similar to phosphatidylserine decarboxylase, clone MGC:7133 IMAGE:3158145, mRNA, complete cds /FL=gb:BC003217.1	202.84	242.39	222.89	20.47	94.44	106.67	101.67	7.84	-2.19	-1.79	-2.67	-121.23	*	202.84	242.39	222.89	20.47	79.35	107.73	93.39	14.33	-2.39	-1.81	-3.29	-129.5	*
1426758_s_at	GTL2, imprinted maternally expressed untranslated mRNA	Y13832	17263	gb:Y13832.1 /DB_XREF=gi:2739299 /FEA=mRNA /CNT=128 /TID=Mm.154560.1 /TIER=Stack /STK=74 /UG=Mm.154560 /LL=17263 /UG_GENE=Meg3 /UG_TITLE=maternally expressed gene 3 /DEF=Mus musculus mRNA for GT12 protein.	142.46	161.72	152.02	10.56	11.07	21.18	15.54	6.89	-9.78	-5.57	-36.27	-136.48	*	142.46	161.72	152.02	10.56	57.57	56.3	56.97	2.95	-2.67	-2.31	-3.07	-95.05	*
1428765_at	GTL2, imprinted maternally expressed untranslated mRNA	AV015833	17263	gb:AV033589 /DB_XREF=gi:16356600 /DB_XREF=AV033589 /CLONE=1500041B10 /FEA=mRNA /CNT=133 /TID=Mm.41602.1 /TIER=Stack /STK=16 /UG=Mm.41602 /LL=67301 /UG_GENE=3110050O07Rik /UG_TITLE=RIKEN cDNA 3110050O07 gene	123.34	221.23	172.34	48.93	10.28	24.14	17.32	7.24	-9.95	-4.4	-33.29	-155.01	*	123.34	221.23	172.34	48.93	55.48	61.23	58.27	4.82	-2.96	-1.56	-4.47	-114.07	*
1429256_at	GTL2, imprinted maternally expressed untranslated mRNA	AU067739	17263	gb:AK013532.1 /DB_XREF=gi:12850934 /FEA=mRNA /CNT=40 /TID=Mm.139239.1 /TIER=Stack /STK=8 /UG=Mm.139239 /LL=67258 /UG_GENE=2900016C05Rik /UG_TITLE=RIKEN cDNA 2900016C05 gene /DEF=Mus musculus adult male hippocampus cDNA, RIKEN full-length enriched library, clone:2900016C05:unclassifiable transcript, full insert sequence.	185.42	205.17	195.25	10.77	32.2	32.66	32.53	5.85	-6	-4.55	-8.61	-162.72	*	185.42	205.17	195.25	10.77	110.04	96.98	102.92	8.62	-1.9	-1.62	-2.25	-92.32	*
1429452_x_at	RIKEN cDNA 4933439C20 gene	AK007420	236604	gb:AK005333.1 /DB_XREF=gi:12837808 /FEA=mRNA /CNT=76 /TID=Mm.206757.1 /TIER=Stack /STK=20 /UG=Mm.206757 /LL=66776 /UG_GENE=4933439C20Rik /UG_TITLE=RIKEN cDNA 4933439C20 gene /DEF=Mus musculus adult male cerebellum cDNA, RIKEN full-length enriched library, clone:1500031O23:homolog to DJ858B16.2 (PHOSPHATIDYLSERINE DECARBOXYLASE (PSSC, EC 4.1.1.65)) (fragment), full insert sequence.	34.11	94.83	64.52	30.27	1.87	1.76	1.81	1.14	-35.71	-7.17	-100000000	-62.71	*	34.11	94.83	64.52	30.27	3.59	4.91	4.26	1.7	-15.15	-3.26	-50.13	-60.26	*
1434618_at	gb:AA123443 /DB_XREF=gi:1681478 /DB_XREF=mp91f05.r1 /CLONE=IMAGE:576609 /FEA=EST /CNT=36 /TID=Mm.197511.3 /TIER=Stack /STK=28 /UG=Mm.197511 /UG_TITLE=Mus musculus tyrosine kinase-associated leucine zipper protein LAZip mRNA, complete cds	AA123443		gb:AA123443 /DB_XREF=gi:1681478 /DB_XREF=mp91f05.r1 /CLONE=IMAGE:576609 /FEA=EST /CNT=36 /TID=Mm.197511.3 /TIER=Stack /STK=28 /UG=Mm.197511 /UG_TITLE=Mus musculus tyrosine kinase-associated leucine zipper protein LAZip mRNA, complete cds	211.32	294.41	252.64	41.82	93.54	102.26	98	5.39	-2.58	-1.86	-3.34	-154.64	*	211.32	294.41	252.64	41.82	108.89	121.02	115.25	9.76	-2.19	-1.56	-2.91	-137.39	*
1434975_x_at	RIKEN cDNA 4933439C20 gene	AA673371	236604	gb:AA673371 /DB_XREF=gi:2646653 /DB_XREF=vn51f02.r1 /CLONE=IMAGE:1024731 /FEA=EST /CNT=24 /TID=Mm.30245.2 /TIER=Stack /STK=22 /UG=Mm.30245 /UG_TITLE=Mus musculus, Similar to phosphatidylserine decarboxylase, clone MGC:7133 IMAGE:3158145, mRNA, complete cds	340.78	458.55	399.97	58.81	181.17	197.56	190.23	9.7	-2.1	-1.58	-2.66	-209.73	*	340.78	458.55	399.97	58.81	178.03	207.62	192.6	15.48	-2.08	-1.54	-2.69	-207.36	*
1435353_a_at	RIKEN cDNA 4933439C20 gene	BI454991	236604	gb:BI454991 /DB_XREF=gi:15245647 /DB_XREF=603173568F1 /CLONE=IMAGE:5252800 /FEA=EST /CNT=30 /TID=Mm.30245.3 /TIER=Stack /STK=17 /UG=Mm.30245 /UG_TITLE=Mus musculus, Similar to phosphatidylserine decarboxylase, clone MGC:7133 IMAGE:3158145, mRNA, complete cds	159.4	163.45	161.09	4.99	54.67	73.45	63.33	10.36	-2.54	-1.99	-3.49	-97.76	*	159.4	163.45	161.09	4.99	36.39	45.64	40.94	5.24	-3.93	-3.23	-5.01	-120.15	*
1437576_at	RIKEN cDNA 2810427A07 gene	C76158	72767	gb:C76158 /DB_XREF=gi:2516488 /DB_XREF=C76158 /CLONE=J0004F11 /FEA=EST /CNT=19 /TID=Mm.25272.1 /TIER=Stack /STK=16 /UG=Mm.25272 /UG_TITLE=ESTs	59.56	98.42	79.02	19.44	8.28	9.75	9.13	1.93	-8.65	-4.78	-14.91	-69.89	*	59.56	98.42	79.02	19.44	29.76	24.55	26.88	3.92	-2.94	-1.68	-4.55	-52.14	*
1438714_at	Zinc finger protein 207	BB622498	22680	gb:BB622498 /DB_XREF=gi:16461523 /DB_XREF=BB622498 /CLONE=6430408J18 /FEA=EST /CNT=21 /TID=Mm.12236.4 /TIER=Stack /STK=9 /UG=Mm.12236 /LL=22680 /UG_GENE=Zfp207 /UG_TITLE=zinc finger protein 207	274.75	423.96	349.37	74.55	126.27	107.83	116.66	11.2	-2.99	-1.9	-4.24	-232.71	*	274.75	423.96	349.37	74.55	87.55	76.52	81.99	9.89	-4.26	-2.67	-6.2	-267.38	*
1439069_a_at	RIKEN cDNA 4933439C20 gene	BB006121	236604	gb:BB006121 /DB_XREF=gi:8095534 /DB_XREF=BB006121 /CLONE=4732469P11 /FEA=EST /CNT=14 /TID=Mm.30245.5 /TIER=Stack /STK=8 /UG=Mm.30245 /UG_TITLE=Mus musculus, Similar to phosphatidylserine decarboxylase, clone MGC:7133 IMAGE:3158145, mRNA, complete cds	399.89	485.29	441.84	43.97	161.1	233.08	197	36.57	-2.24	-1.63	-3.32	-244.84	*	399.89	485.29	441.84	43.97	140.5	150.66	145.35	16.33	-3.04	-2.38	-3.92	-296.49	*
1439200_x_at	Erythroid differentiation regulator 1	BE686792	170942	gb:BE686792 /DB_XREF=gi:10074416 /DB_XREF=uu66g08.x1 /CLONE=IMAGE:3376958 /FEA=EST /CNT=10 /TID=Mm.35829.4 /TIER=Stack /STK=8 /UG=Mm.35829 /LL=170942 /UG_GENE=edr /UG_TITLE=erythroid differentiation regulator	136.32	144.53	140.51	4.93	44.38	56.5	49.91	7.19	-2.82	-2.26	-3.71	-90.59	*	136.32	144.53	140.51	4.93	0.99	1.22	1.09	0.86	-129.49	-56.05	-100000000	-139.42	*
1439380_x_at	GTL2, imprinted maternally expressed untranslated mRNA	BB093563	17263	gb:BB093563 /DB_XREF=gi:8676810 /DB_XREF=BB093563 /CLONE=9430042P15 /FEA=EST /CNT=8 /TID=Mm.154560.3 /TIER=Stack /STK=8 /UG=Mm.154560 /LL=17263 /UG_GENE=Meg3 /UG_TITLE=maternally expressed gene 3	591.23	766.61	679.17	88.43	126.56	126.39	126.5	8.4	-5.37	-4.13	-6.73	-552.67	*	591.23	766.61	679.17	88.43	239.91	211.94	227.13	17.65	-2.99	-2.29	-3.79	-452.04	*
1448330_at	glutathione S-transferase, mu 1	NM_010358	14862	gb:NM_010358.1 /DB_XREF=gi:6754083 /GEN=Gstm1 /FEA=FLmRNA /CNT=297 /TID=Mm.2011.1 /TIER=FL+Stack /STK=90 /UG=Mm.2011 /LL=14862 /DEF=Mus musculus glutathione S-transferase, mu 1 (Gstm1), mRNA. /PROD=glutathione-S-transferase, mu 1 /FL=gb:NM_010358.1 gb:J04632.1 gb:BC003822.1	34.28	26.45	30.48	5.05	126.89	108.69	116.91	11.23	3.84	2.85	5.44	86.42	*	34.28	26.45	30.48	5.05	107.51	73.89	90.53	17.77	2.97	1.88	4.53	60.05	*
1452406_x_at	erythroid differentiation regulator 1	AJ007909	170942	gb:AJ007909.1 /DB_XREF=gi:3336885 /GEN=edr /FEA=mRNA /CNT=7 /TID=Mm.35829.2 /TIER=ConsEnd /STK=5 /UG=Mm.35829 /LL=170942 /DEF=Mus musculus mRNA for erythroid differentiation regulator, partial. /PROD=erythroid differentiation regulator	182.35	178.44	180.35	7.05	40.95	54.13	46.64	9.38	-3.87	-2.88	-5.8	-133.71	*	182.35	178.44	180.35	7.05	4.51	7.35	5.78	2.87	-31.23	-17.11	-170.85	-174.58	*
1452991_at	RIKEN cDNA 2810013C04 gene	BB211667	69959	gb:BB211667 /DB_XREF=gi:16352705 /DB_XREF=BB211667 /CLONE=A430106I10 /FEA=mRNA /CNT=25 /TID=Mm.32157.1 /TIER=Stack /STK=15 /UG=Mm.32157 /LL=69959 /UG_GENE=2810013C04Rik /UG_TITLE=RIKEN cDNA 2810013C04 gene	79.15	137.59	108.55	29.23	30.97	41.02	36.11	5.19	-3.01	-1.62	-4.75	-72.44	*	79.15	137.59	108.55	29.23	39.08	38.2	38.67	3.89	-2.81	-1.54	-4.23	-69.88	*
1453145_at	RIKEN cDNA 4933439C20 gene	AK007420	236604	gb:AK007420.1 /DB_XREF=gi:12840962 /FEA=mRNA /CNT=76 /TID=Mm.206757.1 /TIER=ConsEnd /STK=2 /UG=Mm.206757 /LL=66776 /UG_GENE=4933439C20Rik /UG_TITLE=RIKEN cDNA 4933439C20 gene /DEF=Mus musculus 10 day old male pancreas cDNA, RIKEN full-length enriched library, clone:1810010H13:homolog to DJ858B16.2 (PHOSPHATIDYLSERINE DECARBOXYLASE (PSSC, EC 4.1.1.65)) (fragment), full insert sequence.	202.75	452.66	327.75	124.73	30.44	35.81	33.49	3.97	-9.79	-3.62	-16.73	-294.26	*	202.75	452.66	327.75	124.73	27.97	29.97	28.85	3.31	-11.36	-4.21	-19.35	-298.9	*
1453321_at	fibronectin type III domain containing 1	AK003938	68655	gb:AK003938.1 /DB_XREF=gi:12834903 /FEA=mRNA /CNT=21 /TID=Mm.6671.1 /TIER=ConsEnd /STK=6 /UG=Mm.6671 /LL=68655 /UG_GENE=1110027O12Rik /UG_TITLE=RIKEN cDNA 1110027O12 gene /DEF=Mus musculus 18 days embryo whole body cDNA, RIKEN full-length enriched library, clone:1110027O12:unclassifiable transcript, full insert sequence.	171.83	312.09	242.08	69.96	64.93	51.33	58.29	7.68	-4.15	-2.13	-6.59	-183.79	*	171.83	312.09	242.08	69.96	47.71	40.41	44.4	6.92	-5.45	-2.76	-8.91	-197.67	*
1454149_a_at	cyclin L2	AK008585	56036	gb:AK008585.1 /DB_XREF=gi:12842860 /FEA=mRNA /CNT=1 /TID=Mm.13725.3 /TIER=ConsEnd /STK=0 /UG=Mm.13725 /LL=56036 /UG_GENE=Pcee-pending /UG_TITLE=Paneth cell enhanced expression /DEF=Mus musculus adult male small intestine cDNA, RIKEN full-length enriched library, clone:2010319M22:similar to CYCLIN ANIA-6B (FRAGMENT), full insert sequence.	134.93	176.01	155.3	20.69	68.16	74.45	71.35	4.5	-2.18	-1.67	-2.73	-83.94	*	134.93	176.01	155.3	20.69	66.66	70.51	68.68	6.41	-2.26	-1.7	-2.93	-86.62	*
1455325_at	RIKEN cDNA A230057G18 gene	AV221928	330166	gb:AV221928 /DB_XREF=gi:16384826 /DB_XREF=AV221928 /CLONE=3632434I06 /FEA=EST /CNT=42 /TID=Mm.44854.1 /TIER=Stack /STK=16 /UG=Mm.44854 /UG_TITLE=ESTs	78.39	86.63	82.7	5.23	32.37	31.25	31.7	4.57	-2.61	-2.05	-3.48	-51	*	78.39	86.63	82.7	5.23	27.38	31.23	29.29	3.91	-2.82	-2.25	-3.68	-53.41	*
1460033_at	RIKEN cDNA C030002C11 gene	BF469399	320977	gb:BF469399 /DB_XREF=gi:11538582 /DB_XREF=UI-M-BH3-aui-b-04-0-UI.r1 /CLONE=UI-M-BH3-aui-b-04-0-UI /FEA=EST /CNT=6 /TID=Mm.99905.1 /TIER=ConsEnd /STK=6 /UG=Mm.99905 /UG_TITLE=ESTs, Weakly similar to simple repeat sequence-containing transcript (Mus musculus) (M.musculus)	163.85	233.9	198.84	35.04	39.65	41.54	40.27	2.67	-4.94	-3.46	-6.54	-158.57	*	163.85	233.9	198.84	35.04	97.17	87.24	92.01	6.21	-2.16	-1.51	-2.86	-106.83	*
$	23 genes satisfied the comparison filtering criteria
