# Supplementary material for: Mouse Mutants for the Nicotinic Acetylcholine Receptor ß2 Subunit Display Changes in Cell Adhesion and Neurodegeneration Response Genes
Source: PLoS One. 2011 Apr 25;6(4):e18626. doi: 10.1371/journal.pone.0018626 (PMC3081876; doi:10.1371/journal.pone.0018626)
Supplement: Table S3 — Excel spreadsheets of all Pic vs Xu comparisons. (XLS) [file pone.0018626.s004.xls]

## Sheet: P4 LGN
[COMPARE_CRITERIA_V2]
$NUM_OPTION_LINE=5
$ARRAY_LIST_FILE=C:\Documents and Settings\Carol\Desktop\CEL files\P4 beta2 KO LGN\P4 KO LGN only array list.txt
$COMPARE_ON_GENE_LIST=
$COMPARE_ON_USE_LIST=1
$AVERAGE_USING_STANDARD_ERROR=Yes
$OMIT_AFFY_CONTROL_GENE=Yes
$NUM_CRITERION=1
$Parenthesis	Combine	Baseline	Experiment	E/B>	or B/E>	Use	E-B>	or B-E>	P value <=	P call % of B >=	and P call % of E >=	Pair P value <=
$No	and	1,2,3	4,5,6	2	2	Lower Bound	50	50	NA	NA	NA	NA
[COMPARE_RESULT]
probe set	gene	Accession	LocusLink	Description	Pic B LGN P4	Pic C LGN P4	Pic D LGN P4	baseline mean	baseline mean's SE	Xu A LGN P4	Xu B LGN P4	Xu C LGN P4	experiment mean	experiment mean's SE	fold change	lower bound of FC	upper bound of FC	difference of means	filtered
1417600_at	solute carrier family 15 (H+/peptide transporter), member 2	NM_021301	57738	gb:NM_021301.1 /DB_XREF=gi:10946597 /GEN=Slc15a2 /FEA=FLmRNA /CNT=62 /TID=Mm.63479.1 /TIER=FL+Stack /STK=41 /UG=Mm.63479 /LL=57738 /DEF=Mus musculus solute carrier family 15 (H+peptide transporter), member 2 (Slc15a2), mRNA. /PROD=solute carrier family 15 (H+peptidetransporter), member 2 /FL=gb:AF111811.1 gb:NM_021301.1	285.07	280.22	324.91	296.09	16.22	1193.02	1286.67	1284.23	1254.73	33.45	4.24	3.84	4.7	958.64	*
1419806_at	high density lipoprotein (HDL) binding protein	C77256	110611	gb:C77256 /DB_XREF=gi:2517586 /DB_XREF=C77256 /CLONE=J0028B03 /FEA=EST /CNT=1 /TID=Mm.215181.1 /TIER=ConsEnd /STK=1 /UG=Mm.215181 /LL=52229 /UG_GENE=D1Ertd101e /UG_TITLE=DNA segment, Chr 1, ERATO Doi 101, expressed	21.04	25.49	22.5	22.85	1.94	113.72	45.76	111.29	90.04	22.36	3.94	2.3	5.74	67.18	*
1419941_at	RIKEN cDNA C030018P15 gene	C78986	109260	gb:C78986 /DB_XREF=gi:2519316 /DB_XREF=C78986 /CLONE=J0058E09 /FEA=EST /CNT=1 /TID=Mm.5777.1 /TIER=ConsEnd /STK=0 /UG=Mm.5777 /LL=97803 /UG_GENE=C78986 /UG_TITLE=expressed sequence C78986	88.96	115.58	103.76	102.32	8.4	4.77	0.28	0.35	1.79	3.65	-57.18	-12.97	-100000000	-100.53	*
1424730_a_at	solute carrier family 15 (H+/peptide transporter), member 2	BC018335	57738	gb:BC018335.1 /DB_XREF=gi:17390780 /FEA=FLmRNA /CNT=27 /TID=Mm.63479.2 /TIER=FL+Stack /STK=18 /UG=Mm.63479 /LL=57738 /UG_GENE=Slc15a2 /DEF=Mus musculus, Similar to solute carrier family 15 (H+peptide transporter), member 2, clone MGC:6695 IMAGE:3583898, mRNA, complete cds. /PROD=Similar to solute carrier family 15 (H+peptidetransporter), member 2 /FL=gb:BC018335.1	203.39	120.75	207.45	176.44	28.99	39.01	32.66	38.87	36.73	5.96	-4.8	-3.24	-7.1	-139.7	*
1426114_at	heterogeneous nuclear ribonucleoprotein A/B	L36663	15384	gb:L36663.1 /DB_XREF=gi:840647 /FEA=FLmRNA /CNT=1 /TID=MmAffx.1.19 /TIER=FL /STK=1 /NOTE=sequence(s) not in UniGene /DEF=Mus musculus CArG box-binding factor mRNA, complete cds. /PROD=CArG box-binding factor /FL=gb:L36663.1	288.78	469.19	145.78	300.44	98.57	922.07	1249.32	1029.3	1065.63	100.85	3.55	2.23	7.78	765.19	*
1439200_x_at	Erythroid differentiation regulator 1	BE686792	170942	gb:BE686792 /DB_XREF=gi:10074416 /DB_XREF=uu66g08.x1 /CLONE=IMAGE:3376958 /FEA=EST /CNT=10 /TID=Mm.35829.4 /TIER=Stack /STK=8 /UG=Mm.35829 /LL=170942 /UG_GENE=edr /UG_TITLE=erythroid differentiation regulator	3700.16	3661.78	3417.43	3591.32	93.04	4.12	4.99	7.5	5.05	3.67	-711.19	-323.62	-100000000	-3586.27	*
1451100_a_at	carnitine deficiency-associated gene expressed in ventricle 3	AI845410	321022	gb:AI845410 /DB_XREF=gi:5489311 /DB_XREF=UI-M-AO1-aej-b-03-0-UI.s1 /CLONE=UI-M-AO1-aej-b-03-0-UI /FEA=FLmRNA /CNT=268 /TID=Mm.29076.1 /TIER=Stack /STK=20 /UG=Mm.29076 /LL=77007 /UG_GENE=2510010F10Rik /UG_TITLE=RIKEN cDNA 2510010F10 gene /FL=gb:AF215660.1	60.89	53.79	42.06	51.96	7.65	234.98	175.73	141.47	183.93	27.38	3.54	2.48	5.04	131.97	*
1452406_x_at	erythroid differentiation regulator 1	AJ007909	170942	gb:AJ007909.1 /DB_XREF=gi:3336885 /GEN=edr /FEA=mRNA /CNT=7 /TID=Mm.35829.2 /TIER=ConsEnd /STK=5 /UG=Mm.35829 /LL=170942 /DEF=Mus musculus mRNA for erythroid differentiation regulator, partial. /PROD=erythroid differentiation regulator	5230.66	5495.28	5202.35	5306.87	108.73	220.42	153.21	332.35	230.03	62.49	-23.07	-15.92	-41.74	-5076.85	*
1437892_at	zinc finger protein 306	BQ084812	72739	gb:BQ084812 /DB_XREF=gi:20044016 /DB_XREF=ii48e11.x1 /CLONE=IMAGE:5944821 /FEA=EST /CNT=22 /TID=Mm.100681.1 /TIER=Stack /STK=13 /UG=Mm.100681 /UG_TITLE=ESTs, Weakly similar to RIKEN cDNA 5730493B19 (Mus musculus) (M.musculus)	467.11	385.63	454.75	437.34	26.71	138.04	125.63	107.86	121.56	13.79	-3.6	-2.94	-4.51	-315.78	*
1438239_at	midline 1	BG073178	17318	gb:BG073178 /DB_XREF=gi:12555747 /DB_XREF=H3119F05-3 /CLONE=H3119F05 /FEA=EST /CNT=17 /TID=Mm.24820.1 /TIER=Stack /STK=11 /UG=Mm.24820 /UG_TITLE=ESTs	180.47	111.25	197.8	162.91	26.64	18.64	14.37	16.25	16	3.73	-10.18	-6.48	-17.39	-146.91	*
1439231_at	gb:BG228852 /DB_XREF=gi:12716356 /DB_XREF=ux62e05.x1 /CLONE=IMAGE:3514856 /FEA=EST /CNT=9 /TID=Mm.133155.1 /TIER=Stack /STK=8 /UG=Mm.133155 /UG_TITLE=ESTs	BG228852		gb:BG228852 /DB_XREF=gi:12716356 /DB_XREF=ux62e05.x1 /CLONE=IMAGE:3514856 /FEA=EST /CNT=9 /TID=Mm.133155.1 /TIER=Stack /STK=8 /UG=Mm.133155 /UG_TITLE=ESTs	186.07	68.9	167.96	140.94	36.33	52.99	19.52	16.41	29.3	11.9	-4.81	-2.27	-15.11	-111.63	*
1439311_at	RIKEN cDNA B830012L14 gene	BB333487	320085	gb:BB333487 /DB_XREF=gi:16404003 /DB_XREF=BB333487 /CLONE=B830012L14 /FEA=EST /CNT=8 /TID=Mm.136993.1 /TIER=Stack /STK=8 /UG=Mm.136993 /UG_TITLE=ESTs	185.49	154.28	278.98	206.02	37.7	56.38	76.33	59.48	64.55	7.53	-3.19	-2.15	-4.48	-141.47	*
1440342_at	gb:BB276544 /DB_XREF=gi:8973565 /DB_XREF=BB276544 /CLONE=A830097P08 /FEA=EST /CNT=7 /TID=Mm.71877.1 /TIER=ConsEnd /STK=5 /UG=Mm.71877 /UG_TITLE=ESTs, Weakly similar to POL2 MOUSE RETROVIRUS-RELATED POL POLYPROTEIN (M.musculus)	BB276544		gb:BB276544 /DB_XREF=gi:8973565 /DB_XREF=BB276544 /CLONE=A830097P08 /FEA=EST /CNT=7 /TID=Mm.71877.1 /TIER=ConsEnd /STK=5 /UG=Mm.71877 /UG_TITLE=ESTs, Weakly similar to POL2 MOUSE RETROVIRUS-RELATED POL POLYPROTEIN (M.musculus)	153.74	130.24	152.13	145.51	8.87	51.81	50.82	56.68	52.64	5.97	-2.76	-2.26	-3.47	-92.87	*
1441136_at	7 days neonate cerebellum cDNA, RIKEN full-length enriched library, clone:A730055K08 product:unclassifiable, full insert sequence	BM245387		gb:BM245387 /DB_XREF=gi:17880657 /DB_XREF=K0724A04-3 /CLONE=K0724A04 /FEA=EST /CNT=6 /TID=Mm.83562.1 /TIER=ConsEnd /STK=4 /UG=Mm.83562 /UG_TITLE=ESTs	81.45	54.66	97.94	78.4	12.62	5.43	7.53	8.01	6.74	2.89	-11.63	-6.25	-40.02	-71.66	*
1443002_at	zinc finger RNA binding protein	BM119505	22763	gb:BM119505 /DB_XREF=gi:17087531 /DB_XREF=L0926C02-3 /CLONE=L0926C02 /FEA=EST /CNT=3 /TID=Mm.213474.1 /TIER=ConsEnd /STK=3 /UG=Mm.213474 /UG_TITLE=ESTs	80.2	72.56	127.47	93.41	17.58	29.08	33.56	21.99	27.74	4.91	-3.37	-2.15	-5.21	-65.67	*
1447808_s_at	solute carrier family 15 (H+/peptide transporter), member 2	BB244383	57738	gb:BB244383 /DB_XREF=gi:8937129 /DB_XREF=BB244383 /CLONE=A730001M05 /FEA=EST /CNT=2 /TID=Mm.124505.1 /TIER=ConsEnd /STK=2 /UG=Mm.124505 /UG_TITLE=ESTs	385.38	178.69	390.96	318.14	69.73	58.57	48.32	36.76	45.97	10.29	-6.92	-4.02	-11.99	-272.17	*
1453144_at	RIKEN cDNA 4933439C20 gene	AK007420	236604	gb:AK005333.1 /DB_XREF=gi:12837808 /FEA=mRNA /CNT=76 /TID=Mm.206757.1 /TIER=Stack /STK=20 /UG=Mm.206757 /LL=66776 /UG_GENE=4933439C20Rik /UG_TITLE=RIKEN cDNA 4933439C20 gene /DEF=Mus musculus adult male cerebellum cDNA, RIKEN full-length enriched library, clone:1500031O23:homolog to DJ858B16.2 (PHOSPHATIDYLSERINE DECARBOXYLASE (PSSC, EC 4.1.1.65)) (fragment), full insert sequence.	248.44	338.72	287.81	291.77	27.15	46.43	34.26	40.71	39.7	5.85	-7.35	-5.59	-10.03	-252.07	*
1453145_at	RIKEN cDNA 4933439C20 gene	AK007420	236604	gb:AK007420.1 /DB_XREF=gi:12840962 /FEA=mRNA /CNT=76 /TID=Mm.206757.1 /TIER=ConsEnd /STK=2 /UG=Mm.206757 /LL=66776 /UG_GENE=4933439C20Rik /UG_TITLE=RIKEN cDNA 4933439C20 gene /DEF=Mus musculus 10 day old male pancreas cDNA, RIKEN full-length enriched library, clone:1810010H13:homolog to DJ858B16.2 (PHOSPHATIDYLSERINE DECARBOXYLASE (PSSC, EC 4.1.1.65)) (fragment), full insert sequence.	2107.29	2191.8	3362.9	2555.01	405.95	652.44	459.06	520.49	543.2	58.13	-4.7	-3.34	-6.37	-2011.8	*
1458306_at	RIKEN cDNA F630022B06 gene	BB631970	239827	gb:BB631970 /DB_XREF=gi:16468638 /DB_XREF=BB631970 /CLONE=A230056A17 /FEA=EST /CNT=3 /TID=Mm.121296.1 /TIER=ConsEnd /STK=3 /UG=Mm.121296 /UG_TITLE=ESTs	44.28	64.81	47.08	51.35	8.64	194.85	187.24	185.02	189.46	5.93	3.69	2.87	5.12	138.11	*
$	19 genes satisfied the comparison filtering criteria

## Sheet: P4 retina
[COMPARE_CRITERIA_V2]
$NUM_OPTION_LINE=5
$ARRAY_LIST_FILE=C:\Documents and Settings\Carol\Desktop\CEL files\P4 beta2 KO retina\P4 KO retina array list.txt
$COMPARE_ON_GENE_LIST=
$COMPARE_ON_USE_LIST=1
$AVERAGE_USING_STANDARD_ERROR=Yes
$OMIT_AFFY_CONTROL_GENE=Yes
$NUM_CRITERION=1
$Parenthesis	Combine	Baseline	Experiment	E/B>	or B/E>	Use	E-B>	or B-E>	P value <=	P call % of B >=	and P call % of E >=	Pair P value <=
$No	and	1,2,3	4,5,6	2	2	Lower Bound	50	50	NA	NA	NA	NA
[COMPARE_RESULT]
probe set	gene	Accession	LocusLink	Description	Pic A Ret P4	Pic B Ret P4	Pic C Ret P4	baseline mean	baseline mean's SE	Xu A Ret P4	Xu B Ret P4	Xu C Ret P4	experiment mean	experiment mean's SE	fold change	lower bound of FC	upper bound of FC	difference of means	filtered
1439200_x_at	Erythroid differentiation regulator 1	BE686792	170942	gb:BE686792 /DB_XREF=gi:10074416 /DB_XREF=uu66g08.x1 /CLONE=IMAGE:3376958 /FEA=EST /CNT=10 /TID=Mm.35829.4 /TIER=Stack /STK=8 /UG=Mm.35829 /LL=170942 /UG_GENE=edr /UG_TITLE=erythroid differentiation regulator	1562.94	937.8	1406.75	1302.3	187.26	1.4	7.31	6.54	4.54	3.5	-286.88	-120.19	-100000000	-1297.76	*
1452406_x_at	erythroid differentiation regulator 1	AJ007909	170942	gb:AJ007909.1 /DB_XREF=gi:3336885 /GEN=edr /FEA=mRNA /CNT=7 /TID=Mm.35829.2 /TIER=ConsEnd /STK=5 /UG=Mm.35829 /LL=170942 /DEF=Mus musculus mRNA for erythroid differentiation regulator, partial. /PROD=erythroid differentiation regulator	1877.91	1090.84	1613.27	1526.84	230.66	36.81	19.25	58.35	36.58	14.14	-41.74	-23.53	-116.5	-1490.26	*
1460642_at	Tnf receptor associated factor 4	NM_009423	22032	gb:NM_009423.1 /DB_XREF=gi:6678426 /GEN=Traf4 /FEA=FLmRNA /CNT=169 /TID=Mm.4521.1 /TIER=FL+Stack /STK=81 /UG=Mm.4521 /LL=22032 /DEF=Mus musculus Tnf receptor associated factor 4 (Traf4), mRNA. /PROD=Tnf receptor associated factor 4 /FL=gb:NM_009423.1 gb:AF233449.1	241.41	242.61	221.07	235.36	32.81	600.18	631.65	656.96	630.78	29.8	2.68	2.15	3.51	395.42	*
$	3 genes satisfied the comparison filtering criteria

## Sheet: adult retina
Table S3 Excel spreadsheets of all Pic vs Xu comparisons.
[COMPARE_CRITERIA_V2]
$NUM_OPTION_LINE=5
$ARRAY_LIST_FILE=C:\Documents and Settings\Carol\Desktop\CEL files\adult beta2 KO\P4 KO retina array list.txt
$COMPARE_ON_GENE_LIST=
$COMPARE_ON_USE_LIST=1
$AVERAGE_USING_STANDARD_ERROR=Yes
$OMIT_AFFY_CONTROL_GENE=Yes
$NUM_CRITERION=1
$Parenthesis	Combine	Baseline	Experiment	E/B>	or B/E>	Use	E-B>	or B-E>	P value <=	P call % of B >=	and P call % of E >=	Pair P value <=
$No	and	1,2	3,4	2	2	Lower Bound	50	50	NA	NA	NA	NA
[COMPARE_RESULT]
probe set	gene	Accession	LocusLink	Description	Pic 1542 Ret Adult	Pic 1543 Ret Adult	baseline mean	baseline mean's SE	Xu 77 Ret Adult	Xu 78 Ret Adult	experiment mean	experiment mean's SE	fold change	lower bound of FC	upper bound of FC	difference of means	filtered
1415753_at	DNA segment, Chr 10, Brigham & Women's Genetics 1364 expressed	BC005632	216169	gb:BC005632.1 /DB_XREF=gi:13542873 /FEA=FLmRNA /CNT=155 /TID=Mm.29802.1 /TIER=FL+Stack /STK=69 /UG=Mm.29802 /DEF=Mus musculus, Similar to CGI-67 protein, clone MGC:11699 IMAGE:3964094, mRNA, complete cds. /PROD=Similar to CGI-67 protein /FL=gb:BC005632.1	125.09	154.96	140.21	16.91	395.86	393.34	394.77	6.76	2.82	2.34	3.52	254.56	*
1415757_at	golgi-specific brefeldin A-resistance factor 1	BM948896	107338	gb:BM948896 /DB_XREF=gi:19432486 /DB_XREF=UI-M-EM0-buz-m-18-0-UI.r1 /CLONE=IMAGE:5689145 /FEA=mRNA /CNT=144 /TID=Mm.203930.1 /TIER=Stack /STK=63 /UG=Mm.203930 /UG_TITLE=Mus musculus, clone IMAGE:4981388, mRNA, partial cds	43.61	49.31	46.42	6.14	131.52	141.55	136.74	6.49	2.95	2.38	3.8	90.32	*
1415784_at	vacuolar protein sorting 35	BI654068	65114	gb:BI654068 /DB_XREF=gi:15568304 /DB_XREF=603280145F1 /CLONE=IMAGE:5310419 /FEA=FLmRNA /CNT=473 /TID=Mm.196201.1 /TIER=Stack /STK=8 /UG=Mm.196201 /LL=65114 /UG_GENE=Vps35 /UG_TITLE=vacuolar protein sorting 35 /FL=gb:BC005469.1 gb:NM_008582.1 gb:AF226323.1 gb:NM_022997.1 gb:U47024.1 gb:BC006637.1	189.23	151.03	169.96	19.83	41.57	51.97	46.55	7.14	-3.65	-2.68	-5.12	-123.41	*
1415801_at	gap junction membrane channel protein alpha 1	M63801	14609	gb:M63801.1 /DB_XREF=gi:191773 /GEN=alpha-1 gap junction /FEA=FLmRNA /CNT=381 /TID=Mm.4504.1 /TIER=FL /STK=2 /UG=Mm.4504 /LL=14609 /DEF=Mus musculus connexin 43 (alpha-1 gap junction) mRNA, complete cds. /PROD=connexin 43 /FL=gb:M63801.1 gb:NM_010288.1 gb:BC006894.1	59.67	92.93	76.34	16.67	10.9	15.98	13.37	2.95	-5.71	-3.33	-9.83	-62.97	*
1415877_at	dihydropyrimidinase-like 3	NM_009468	22240	gb:NM_009468.1 /DB_XREF=gi:6681218 /GEN=Dpysl3 /FEA=FLmRNA /CNT=262 /TID=Mm.180905.1 /TIER=FL+Stack /STK=188 /UG=Mm.180905 /LL=22240 /DEF=Mus musculus dihydropyrimidinase-like 3 (Dpysl3), mRNA. /PROD=dihydropyrimidinase-like 3 /FL=gb:BC023003.1 gb:NM_009468.1	215.86	124.24	169.48	47.1	506.73	565.9	536.71	29.93	3.17	2.14	5.86	367.24	*
1415903_at	solute carrier family 38, member 1	NM_134086	105727	gb:NM_134086.1 /DB_XREF=gi:19527313 /GEN=Slc38a1 /FEA=FLmRNA /CNT=217 /TID=Mm.103568.1 /TIER=FL+Stack /STK=174 /UG=Mm.103568 /LL=105727 /DEF=Mus musculus solute carrier family 38, member 1 (Slc38a1), mRNA. /PROD=solute carrier family 38, member 1 /FL=gb:AF184240.2 gb:NM_134086.1	74.9	66.75	71.21	5.46	224.96	199.84	212.41	13.82	2.98	2.53	3.53	141.2	*
1415952_at	MAP/microtubule affinity-regulating kinase 2	BI686265	13728	gb:NM_007928.1 /DB_XREF=gi:6679642 /GEN=Emk /FEA=FLmRNA /CNT=213 /TID=Mm.4082.1 /TIER=FL+Stack /STK=160 /UG=Mm.4082 /LL=13728 /DEF=Mus musculus ELKL motif kinase (Emk), mRNA. /PROD=ELKL motif kinase /FL=gb:NM_007928.1	42.19	48.19	44.88	4.19	171.45	188.38	179.76	8.66	4.01	3.39	4.81	134.88	*
1415978_at	tubulin, beta 3	NM_023279	22152	gb:NM_023279.1 /DB_XREF=gi:12963614 /GEN=Tubb3 /FEA=FLmRNA /CNT=233 /TID=Mm.40068.1 /TIER=FL+Stack /STK=155 /UG=Mm.40068 /LL=22152 /DEF=Mus musculus tubulin, beta 3 (Tubb3), mRNA. /PROD=tubulin, beta 3 /FL=gb:NM_023279.1 gb:AF312873.1	59.58	70.13	65.02	6.47	166.28	163.64	165.1	4.34	2.54	2.17	3.05	100.07	*
1415987_at	high density lipoprotein (HDL) binding protein	BG065877	110611	gb:NM_133808.1 /DB_XREF=gi:19527027 /GEN=AA960365 /FEA=FLmRNA /CNT=498 /TID=Mm.30012.1 /TIER=FL+Stack /STK=153 /UG=Mm.30012 /LL=98244 /DEF=Mus musculus expressed sequence AA960365 (AA960365), mRNA. /PROD=expressed sequence AA960365 /FL=gb:BC021765.1 gb:NM_133808.1 gb:BC025648.1	115.57	117.18	116.38	3.45	44.04	49.08	46.82	4.23	-2.49	-2.14	-2.94	-69.56	*
1416019_at	down-regulator of transcription 1	NM_026106	13486	gb:NM_026106.1 /DB_XREF=gi:15100153 /GEN=Dr1 /FEA=FLmRNA /CNT=217 /TID=Mm.38184.1 /TIER=FL /STK=4 /UG=Mm.38184 /LL=13486 /DEF=Mus musculus down-regulator of transcription 1 (Dr1), mRNA. /PROD=down-regulator of transcription 1 /FL=gb:BC013461.1 gb:NM_026106.1	156.36	153.16	154.93	4.25	45.43	56.5	50.74	7.8	-3.05	-2.42	-4.1	-104.18	*
1416032_at	RIKEN cDNA 1110006I15 gene	AW494906	68539	gb:NM_134142.1 /DB_XREF=gi:19527377 /GEN=1110006I15Rik /FEA=FLmRNA /CNT=236 /TID=Mm.30020.1 /TIER=FL+Stack /STK=141 /UG=Mm.30020 /LL=68539 /DEF=Mus musculus RIKEN cDNA 1110006I15 gene (1110006I15Rik), mRNA. /PROD=mitsugumin 23 /FL=gb:BC025815.1 gb:NM_134142.1 gb:BC022997.1 gb:BC025033.1	22.9	26.26	24.7	3.52	88.59	82.11	85.37	4.11	3.46	2.75	4.56	60.66	*
1416034_at	CD24a antigen	NM_009846	12484	gb:BF123439 /DB_XREF=gi:10962479 /DB_XREF=601760641F1 /CLONE=IMAGE:4023467 /FEA=FLmRNA /CNT=468 /TID=Mm.6417.1 /TIER=Stack /STK=33 /UG=Mm.6417 /LL=12484 /UG_GENE=Cd24a /UG_TITLE=CD24a antigen /FL=gb:NM_009846.1 gb:M58661.1	517.69	774.48	646.32	128.35	57.47	63	60.18	9.41	-10.74	-6.82	-16.18	-586.13	*
1416048_at	polyhomeotic-like 2 (Drosophila)	NM_018774	54383	gb:NM_018774.1 /DB_XREF=gi:9055279 /GEN=Edr2 /FEA=FLmRNA /CNT=215 /TID=Mm.14198.1 /TIER=FL+Stack /STK=138 /UG=Mm.14198 /LL=54383 /DEF=Mus musculus early development regulator 2 (homolog of polyhomeotic 2) (Edr2), mRNA. /PROD=early development regulator 2 (homolog ofpolyhomeotic 2) /FL=gb:U81491.1 gb:NM_018774.1	119.3	142.39	131.04	13.41	347.39	393.25	370.23	23.58	2.83	2.33	3.48	239.19	*
1416060_at	TBC1 domain family, member 15	BF577643	66687	gb:NM_025706.1 /DB_XREF=gi:13385163 /GEN=4432405K22Rik /FEA=FLmRNA /CNT=232 /TID=Mm.22252.1 /TIER=FL+Stack /STK=137 /UG=Mm.22252 /LL=66687 /DEF=Mus musculus RIKEN cDNA 4432405K22 gene (4432405K22Rik), mRNA. /PROD=RIKEN cDNA 4432405K22 /FL=gb:NM_025706.1	241.21	247.85	245.13	6.52	103.44	110.28	106.3	8.75	-2.31	-2.02	-2.68	-138.83	*
1416081_at	MAD homolog 1 (Drosophila)	NM_008539	17125	gb:NM_008539.1 /DB_XREF=gi:6678769 /GEN=Madh1 /FEA=FLmRNA /CNT=244 /TID=Mm.15185.1 /TIER=FL+Stack /STK=16 /UG=Mm.15185 /LL=17125 /DEF=Mus musculus MAD homolog 1 (Drosophila) (Madh1), mRNA. /PROD=MAD homolog 1 (Drosophila) /FL=gb:U74359.1 gb:U58992.1 gb:NM_008539.1	27.51	28.39	27.97	2.66	80.92	76.37	78.83	3.11	2.82	2.4	3.38	50.85	*
1416113_at	FK506 binding protein 8	NM_010223	14232	gb:NM_010223.1 /DB_XREF=gi:6857786 /GEN=Fkbp8 /FEA=FLmRNA /CNT=247 /TID=Mm.6565.1 /TIER=FL+Stack /STK=125 /UG=Mm.6565 /LL=14232 /DEF=Mus musculus FK506 binding protein 8 (38 kDa) (Fkbp8), mRNA. /PROD=FK506 binding protein 8 (38 kDa) /FL=gb:NM_010223.1 gb:AF030635.1 gb:BC003739.1	56.71	68.24	62.34	8.49	237.76	212.92	225.56	13.37	3.62	2.88	4.74	163.22	*
1416117_at	origin recognition complex, subunit 3-like (S. cerevisiae)	BF161073	50793	gb:BF161073 /DB_XREF=gi:11041180 /DB_XREF=601768012F1 /CLONE=IMAGE:3987482 /FEA=FLmRNA /CNT=216 /TID=Mm.29361.1 /TIER=ConsEnd /STK=0 /UG=Mm.29361 /LL=50793 /UG_GENE=Orc3 /UG_TITLE=origin of replication 3 homolog (S. cerevisiae) /FL=gb:NM_015824.1	75.64	83.69	79.78	4.41	24.87	23.89	24.33	4.13	-3.28	-2.52	-4.6	-55.44	*
1416134_at	amyloid beta (A4) precursor-like protein 1	NM_007467	11803	gb:NM_007467.1 /DB_XREF=gi:6680699 /GEN=Aplp1 /FEA=FLmRNA /CNT=161 /TID=Mm.2381.1 /TIER=FL+Stack /STK=123 /UG=Mm.2381 /LL=11803 /DEF=Mus musculus amyloid beta (A4) precursor-like protein 1 (Aplp1), mRNA. /PROD=amyloid beta (A4) precursor-like protein 1 /FL=gb:L04538.1 gb:BC021877.1 gb:NM_007467.1	70.52	104.76	88.37	18.65	446.21	463	454.7	9.5	5.15	3.81	7.89	366.33	*
1416147_at	heat shock protein 4	BE912771	15525	gb:BE912771 /DB_XREF=gi:10409758 /DB_XREF=601664727F1 /CLONE=IMAGE:3964783 /FEA=FLmRNA /CNT=238 /TID=Mm.1032.1 /TIER=ConsEnd /STK=0 /UG=Mm.1032 /LL=15525 /UG_GENE=Hspa4 /UG_TITLE=heat shock 70 kDa protein 4 /FL=gb:BC003950.1 gb:NM_008300.1 gb:D85904.1 gb:BC003770.1	242.73	255.52	249.35	11.85	90.82	99.28	95.2	7.19	-2.62	-2.27	-3.05	-154.15	*
1416159_at	nuclear receptor subfamily 2, group F, member 2	AI463873	11819	gb:U07635.1 /DB_XREF=gi:466469 /FEA=FLmRNA /CNT=177 /TID=Mm.16519.1 /TIER=FL /STK=1 /UG=Mm.16519 /LL=11819 /UG_GENE=Nr2f2 /DEF=Mus musculus ovalbumin upstream promoter transcription factor II COUP-TFII mRNA, complete cds. /PROD=COUP-TFII /FL=gb:NM_009697.1 gb:U07635.1	15.95	13.04	14.41	1.98	77.82	76.61	77.22	1.88	5.36	4.35	6.94	62.8	*
1416184_s_at	high mobility group AT-hook 1	NM_016660	15361	gb:NM_016660.1 /DB_XREF=gi:7710033 /GEN=Hmga1 /FEA=FLmRNA /CNT=184 /TID=Mm.4438.1 /TIER=FL+Stack /STK=117 /UG=Mm.4438 /LL=15361 /DEF=Mus musculus high mobility group AT-hook 1 (Hmga1), mRNA. /PROD=high mobility group AT-hook 1 /FL=gb:NM_016660.1 gb:J04179.1	50.15	68.71	59.7	9.95	202.53	192.62	197.35	6.56	3.31	2.58	4.57	137.65	*
1416352_s_at	glycoprotein, synaptic 2	NM_134118	106529	gb:NM_134118.1 /DB_XREF=gi:19923069 /GEN=AI173355 /FEA=FLmRNA /CNT=229 /TID=Mm.142511.1 /TIER=FL+Stack /STK=95 /UG=Mm.142511 /LL=106529 /DEF=Mus musculus expressed sequence AI173355 (AI173355), mRNA. /PROD=synaptic glycoprotein SC2 /FL=gb:NM_134118.1 gb:BC019984.1	299.16	330.22	313.67	29.9	794.31	782.88	788.64	26.75	2.51	2.15	3.01	474.97	*
1416455_a_at	crystallin, alpha B	NM_009964	12955	gb:NM_009964.1 /DB_XREF=gi:6753529 /GEN=Cryab /FEA=FLmRNA /CNT=171 /TID=Mm.178.1 /TIER=FL+Stack /STK=88 /UG=Mm.178 /LL=12955 /DEF=Mus musculus crystallin, alpha B (Cryab), mRNA. /PROD=crystallin, alpha 2 /FL=gb:NM_009964.1	2062.9	2420.07	2241.65	178.72	118.51	120.15	119.31	14.13	-18.79	-14.97	-24.09	-2122.34	*
1416521_at	selenoprotein W, muscle 1	NM_009156	20364	gb:NM_009156.1 /DB_XREF=gi:6677916 /GEN=Sepw1 /FEA=FLmRNA /CNT=217 /TID=Mm.42829.1 /TIER=FL+Stack /STK=83 /UG=Mm.42829 /LL=20364 /DEF=Mus musculus selenoprotein W, muscle 1 (Sepw1), mRNA. /PROD=selenoprotein W, muscle 1 /FL=gb:U67890.1 gb:AF241527.2 gb:AF015284.1 gb:NM_009156.1	114.63	154.59	134.67	20.96	720.67	590.38	655.7	66.14	4.87	3.64	6.78	521.03	*
1416525_at	speckle-type POZ protein	BB815380	20747	gb:BB815380 /DB_XREF=gi:16988009 /DB_XREF=BB815380 /CLONE=G730028K24 /FEA=FLmRNA /CNT=255 /TID=Mm.17224.1 /TIER=Stack /STK=15 /UG=Mm.17224 /LL=20747 /UG_GENE=Spop /UG_TITLE=speckle-type POZ protein /FL=gb:NM_025287.1	595.15	698.66	646.54	52.23	231.79	276.38	253.29	26.95	-2.55	-2.06	-3.21	-393.25	*
1416568_a_at	apoptotic chromatin condensation inducer 1	AW228855	56215	gb:AW228855 /DB_XREF=gi:6558151 /DB_XREF=up22h08.x1 /CLONE=IMAGE:2655135 /FEA=FLmRNA /CNT=187 /TID=Mm.30236.1 /TIER=Stack /STK=26 /UG=Mm.30236 /LL=56215 /UG_GENE=Acinus-pending /UG_TITLE=apoptotic chromatin condensation inducer in the nucleus /FL=gb:NM_019567.1 gb:AF124725.1	71.21	57.03	63.8	10.27	295.75	334.13	314.79	20.1	4.93	3.8	6.81	250.99	*
1416702_at	serine (or cysteine) proteinase inhibitor, clade I, member 1	NM_009250	20713	gb:BC006776.1 /DB_XREF=gi:13904989 /FEA=FLmRNA /CNT=135 /TID=Mm.41560.1 /TIER=FL+Stack /STK=25 /UG=Mm.41560 /LL=20713 /UG_GENE=Serpini1 /DEF=Mus musculus, serine (or cysteine) proteinase inhibitor, clade I (neuroserpin), member 1, clone MGC:6413 IMAGE:3588856, mRNA, complete cds. /PROD=serine (or cysteine) proteinase inhibitor, cladeI (neuroserpin), member 1 /FL=gb:NM_009250.1 gb:BC006776.1	432.43	443.93	438.61	8.31	185.9	174.19	179.75	9.26	-2.44	-2.24	-2.68	-258.86	*
1416706_at	ribulose-5-phosphate-3-epimerase	BG916066	66646	gb:BC019126.1 /DB_XREF=gi:17512310 /FEA=FLmRNA /CNT=147 /TID=Mm.43671.1 /TIER=FL+Stack /STK=8 /UG=Mm.43671 /LL=66646 /UG_GENE=5730518J08Rik /DEF=Mus musculus, clone MGC:29410 IMAGE:5008075, mRNA, complete cds. /PROD=Unknown (protein for MGC:29410) /FL=gb:NM_025683.1 gb:BC006953.1 gb:BC019126.1	214.12	237.24	225.92	13.47	92.8	96.63	94.45	6.99	-2.39	-2.05	-2.81	-131.48	*
1416732_at	topoisomerase (DNA) II beta	BB166592	21974	gb:BB732892 /DB_XREF=gi:16116167 /DB_XREF=BB732892 /CLONE=E970032F13 /FEA=FLmRNA /CNT=174 /TID=Mm.4093.1 /TIER=Stack /STK=8 /UG=Mm.4093 /LL=21974 /UG_GENE=Top2b /UG_TITLE=topoisomerase (DNA) II beta /FL=gb:D38046.1 gb:NM_009409.1	501.74	479.04	490.94	13.13	98.96	136.41	117.6	18.89	-4.17	-3.29	-5.69	-373.34	*
1416746_at	H2A histone family, member X	NM_010436	15270	gb:NM_010436.1 /DB_XREF=gi:7106330 /GEN=H2afx /FEA=FLmRNA /CNT=144 /TID=Mm.14767.1 /TIER=FL+Stack /STK=71 /UG=Mm.14767 /LL=15270 /DEF=Mus musculus H2A histone family, member X (H2afx), mRNA. /PROD=histone 5 protein 2ax /FL=gb:NM_010436.1 gb:BC010336.1 gb:BC005468.1	64.9	73.77	69.35	6.87	274.61	263.22	269	6.95	3.88	3.31	4.66	199.64	*
1416808_at	nidogen 1	X14480	18073	gb:NM_010917.1 /DB_XREF=gi:6754853 /GEN=Nid1 /FEA=FLmRNA /CNT=287 /TID=Mm.4691.1 /TIER=FL+Stack /STK=68 /UG=Mm.4691 /LL=18073 /DEF=Mus musculus nidogen 1 (Nid1), mRNA. /PROD=nidogen /FL=gb:NM_010917.1	286.67	271.12	279.88	35.8	6.77	7.83	7.34	0.9	-38.15	-28.31	-51.22	-272.55	*
1416851_at	suppression of tumorigenicity 13	NM_133726	70356	gb:BI247443 /DB_XREF=gi:14792372 /DB_XREF=602959955F1 /CLONE=IMAGE:5125812 /FEA=FLmRNA /CNT=172 /TID=Mm.180337.1 /TIER=Stack /STK=9 /UG=Mm.180337 /LL=70356 /UG_GENE=3110002K08Rik /UG_TITLE=RIKEN cDNA 3110002K08 gene /FL=gb:BC003843.1 gb:NM_133726.1	101.5	95.54	98.45	3.89	36.13	34.92	35.47	2.46	-2.78	-2.44	-3.18	-62.99	*
1416852_a_at	neurochondrin	BC017126	26562	gb:BC017126.1 /DB_XREF=gi:16877777 /FEA=FLmRNA /CNT=145 /TID=Mm.220885.1 /TIER=FL+Stack /STK=66 /UG=Mm.220885 /LL=26562 /UG_GENE=Ncdn-pending /DEF=Mus musculus, neurochondrin, clone MGC:27571 IMAGE:4485839, mRNA, complete cds. /PROD=neurochondrin /FL=gb:BC017126.1 gb:NM_011986.1	143.08	117.32	128.56	19.73	423.12	460.71	441.01	20.88	3.43	2.7	4.63	312.45	*
1416853_at	neurochondrin	BC017126	26562	gb:BC017126.1 /DB_XREF=gi:16877777 /FEA=FLmRNA /CNT=145 /TID=Mm.220885.1 /TIER=FL+Stack /STK=66 /UG=Mm.220885 /LL=26562 /UG_GENE=Ncdn-pending /DEF=Mus musculus, neurochondrin, clone MGC:27571 IMAGE:4485839, mRNA, complete cds. /PROD=neurochondrin /FL=gb:BC017126.1 gb:NM_011986.1	115.79	156.55	135.74	20.84	378.95	420.88	399.84	21.13	2.95	2.31	3.98	264.1	*
1416965_at	proprotein convertase subtilisin/kexin type 1 inhibitor	AF181560	30052	gb:AF181560.1 /DB_XREF=gi:6653208 /FEA=FLmRNA /CNT=95 /TID=Mm.4881.1 /TIER=FL+Stack /STK=62 /UG=Mm.4881 /LL=30052 /UG_GENE=Pcsk1n /DEF=Mus musculus proSAAS gene, complete cds. /PROD=proSAAS /FL=gb:AF181560.1 gb:BC012263.1 gb:AF293356.1 gb:NM_013892.1	143.76	169.89	156.35	17.28	682.09	653.6	668.86	18.73	4.28	3.6	5.25	512.51	*
1417060_at	protein phosphatase 1, regulatory (inhibitor) subunit 11	NM_029632	76497	gb:AW494322 /DB_XREF=gi:7064603 /DB_XREF=UI-M-BH3-aul-b-02-0-UI.s1 /CLONE=UI-M-BH3-aul-b-02-0-UI /FEA=FLmRNA /CNT=146 /TID=Mm.46176.1 /TIER=Stack /STK=17 /UG=Mm.46176 /LL=76497 /UG_GENE=Ppp1r11 /UG_TITLE=protein phosphatase 1, regulatory (inhibitor) subunit 11 /FL=gb:NM_029632.1	82.45	91.12	86.62	6.56	264.55	237.88	251.39	15.12	2.9	2.48	3.42	164.78	*
1417067_s_at	chaperone, ABC1 activity of bc1 complex like (S. pombe)	AK014605	67426	gb:AK014605.1 /DB_XREF=gi:12852564 /FEA=FLmRNA /CNT=129 /TID=Mm.28337.1 /TIER=ConsEnd /STK=5 /UG=Mm.28337 /LL=67426 /UG_GENE=4632432J16Rik /UG_TITLE=RIKEN cDNA 4632432J16 gene /DEF=Mus musculus 0 day neonate skin cDNA, RIKEN full-length enriched library, clone:4632432J16:HYPOTHETICAL HEART PROTEIN (FRAGMENT), full insert sequence. /FL=gb:NM_023341.1	97.06	105.12	101.03	4.41	12.77	14.3	13.52	2.44	-7.47	-5.7	-10.69	-87.51	*
1417084_at	eukaryotic translation initiation factor 4E binding protein 2	NM_010124	13688	gb:NM_010124.1 /DB_XREF=gi:6753741 /GEN=Eif4ebp2 /FEA=FLmRNA /CNT=119 /TID=Mm.140186.1 /TIER=FL+Stack /STK=57 /UG=Mm.140186 /LL=13688 /DEF=Mus musculus eukaryotic translation initiation factor 4E binding protein 2 (Eif4ebp2), mRNA. /PROD=eukaryotic translation initiation factor 4Ebinding protein 2 /FL=gb:BC015082.1 gb:U75530.1 gb:NM_010124.1	39.19	18.25	28.69	10.77	143.47	160.14	151.77	8.55	5.29	3.23	13.88	123.08	*
1417087_at	golgi apparatus protein 1	BG074127	20340	gb:BM236195 /DB_XREF=gi:17871465 /DB_XREF=K0431F06-3 /CLONE=K0431F06 /FEA=FLmRNA /CNT=216 /TID=Mm.488.1 /TIER=Stack /STK=18 /UG=Mm.488 /LL=20340 /UG_GENE=Selel /UG_TITLE=selectin, endothelial cell, ligand /FL=gb:NM_009149.1 gb:BC021306.1	125.36	104.2	114.3	15.6	309.02	364.78	336.02	30.4	2.94	2.27	3.92	221.72	*
1417135_at	serine/arginine-rich protein specific kinase 2	NM_009274	20817	gb:BG805074 /DB_XREF=gi:17952002 /DB_XREF=0612-12 /FEA=FLmRNA /CNT=188 /TID=Mm.8709.1 /TIER=Stack /STK=35 /UG=Mm.8709 /LL=20817 /UG_GENE=Srpk2 /UG_TITLE=serinearginine-rich protein specific kinase 2 /FL=gb:AB006036.1 gb:BC020178.1 gb:NM_009274.1	148.46	101.83	124.83	24.35	434.88	405.73	420.6	16.13	3.37	2.53	4.98	295.77	*
1417168_a_at	ubiquitin specific protease 2	AI553394	53376	gb:NM_016808.1 /DB_XREF=gi:7949157 /GEN=Usp2 /FEA=FLmRNA /CNT=113 /TID=Mm.12914.1 /TIER=FL+Stack /STK=54 /UG=Mm.12914 /LL=53376 /DEF=Mus musculus ubiquitin specific protease 2 (Usp2), mRNA. /PROD=ubiquitin-specific protease 2 /FL=gb:NM_016808.1 gb:BC017517.1 gb:AF079565.1	319.53	242.09	279.62	42.77	925.56	951.93	939.62	19.88	3.36	2.68	4.5	660	*
1417176_at	casein kinase 1, epsilon	BE952001	27373	gb:BE952001 /DB_XREF=gi:10591928 /DB_XREF=UI-M-CC0-ayh-e-10-0-UI.s1 /CLONE=UI-M-CC0-ayh-e-10-0-UI /FEA=FLmRNA /CNT=146 /TID=Mm.30199.1 /TIER=Stack /STK=12 /UG=Mm.30199 /LL=27373 /UG_GENE=Csnk1e /UG_TITLE=casein kinase 1, epsilon /FL=gb:AB028241.1 gb:AB028736.2 gb:BC026127.1 gb:NM_013767.2	54.05	54.26	54.17	5.43	160.95	155.92	158.11	5.27	2.92	2.48	3.52	103.93	*
1417181_a_at	kinesin-associated protein 3	AV213603	16579	gb:AV213603 /DB_XREF=gi:6154717 /DB_XREF=AV213603 /CLONE=2410128L13 /FEA=FLmRNA /CNT=114 /TID=Mm.4651.1 /TIER=Stack /STK=9 /UG=Mm.4651 /LL=16579 /UG_GENE=Kifap3 /UG_TITLE=kinesin-associated protein 3 /FL=gb:NM_010629.1 gb:D50367.1	34.62	20.25	27.57	8.13	188.23	125.7	157.06	31.53	5.7	3.24	11.65	129.49	*
1417182_at	DnaJ (Hsp40) homolog, subfamily A, member 2	C77509	56445	gb:NM_019794.1 /DB_XREF=gi:9789936 /GEN=Dnaja2 /FEA=FLmRNA /CNT=332 /TID=Mm.29186.1 /TIER=FL+Stack /STK=53 /UG=Mm.29186 /LL=56445 /DEF=Mus musculus DnaJ (Hsp40) homolog, subfamily A, member 2 (Dnaja2), mRNA. /PROD=DnaJ (Hsp40) homolog, subfamily A, member 2 /FL=gb:NM_019794.1 gb:BC003420.1 gb:AB028853.1	313.25	296.01	303.69	11.7	106.95	103.27	105.05	12.41	-2.89	-2.39	-3.62	-198.64	*
1417237_at	phospholipase D2	NM_008876	18806	gb:NM_008876.1 /DB_XREF=gi:6679378 /GEN=Pld2 /FEA=FLmRNA /CNT=73 /TID=Mm.2538.1 /TIER=FL+Stack /STK=52 /UG=Mm.2538 /LL=18806 /DEF=Mus musculus phospholipase D2 (Pld2), mRNA. /PROD=phospholipase D2 /FL=gb:NM_008876.1 gb:U87557.1	229.2	354.32	291.77	62.5	16.51	18.37	17.47	2.69	-16.7	-10.27	-25.41	-274.29	*
1417240_at	zyxin	NM_011777	22793	gb:NM_011777.1 /DB_XREF=gi:6756084 /GEN=Zyx /FEA=FLmRNA /CNT=160 /TID=Mm.4895.1 /TIER=FL+Stack /STK=51 /UG=Mm.4895 /LL=22793 /DEF=Mus musculus zyxin (Zyx), mRNA. /PROD=zyxin /FL=gb:NM_011777.1	13	22.68	17.68	5.67	75.02	77.71	76.21	2.25	4.31	2.81	9.14	58.53	*
1417309_at	transducer of ERBB2, 2	AV174616	57259	gb:BC011163.1 /DB_XREF=gi:15029878 /FEA=FLmRNA /CNT=285 /TID=Mm.31533.1 /TIER=FL+Stack /STK=48 /UG=Mm.31533 /LL=57259 /UG_GENE=Tob2 /DEF=Mus musculus, transducer of ERBB2, 2, clone MGC:18667 IMAGE:4194136, mRNA, complete cds. /PROD=transducer of ERBB2, 2 /FL=gb:NM_020507.1 gb:BC011163.1	210.01	192.35	201.27	11.11	562.38	744.28	653.38	90.77	3.25	2.47	4.08	452.11	*
1417310_at	transducer of ERBB2, 2	AV174616	57259	gb:BB277931 /DB_XREF=gi:15410969 /DB_XREF=BB277931 /CLONE=A930008F22 /FEA=FLmRNA /CNT=285 /TID=Mm.31533.1 /TIER=Stack /STK=9 /UG=Mm.31533 /LL=57259 /UG_GENE=Tob2 /UG_TITLE=transducer of ERBB2, 2 /FL=gb:NM_020507.1 gb:BC011163.1	68.16	59.23	63.57	8.3	151.19	189.45	170.16	19.37	2.68	2.01	3.6	106.59	*
1417440_at	AT rich interactive domain 1A (Swi1 like)	NM_033566	93760	gb:BG064710 /DB_XREF=gi:12547273 /DB_XREF=H3023A03-3 /CLONE=H3023A03 /FEA=FLmRNA /CNT=157 /TID=Mm.22478.1 /TIER=Stack /STK=23 /UG=Mm.22478 /LL=93760 /UG_GENE=Smarcf1 /UG_TITLE=SWISNF related, matrix associated, actin dependent regulator of chromatin, subfamily f, member 1 /FL=gb:NM_033566.1 gb:AF268912.1	55.47	55.61	55.55	3.69	160.89	169.97	165.13	5.41	2.97	2.64	3.38	109.58	*
1417513_at	ecotropic viral integration site 5	AI255184	14020	gb:AI255184 /DB_XREF=gi:3862709 /DB_XREF=ui32d08.y1 /CLONE=IMAGE:1853007 /FEA=FLmRNA /CNT=132 /TID=Mm.35796.1 /TIER=Stack /STK=19 /UG=Mm.35796 /LL=14020 /UG_GENE=Evi5 /UG_TITLE=ecotropic viral integration site 5 /FL=gb:U53586.1 gb:NM_007964.1	77.34	77.17	77.25	4.12	258.94	256.66	257.79	6.22	3.34	3.04	3.69	180.54	*
1417519_at	pleiomorphic adenoma gene-like 2	NM_018807	54711	gb:AW537289 /DB_XREF=gi:7179706 /DB_XREF=G0114E10-3 /CLONE=G0114E10 /FEA=FLmRNA /CNT=111 /TID=Mm.103199.1 /TIER=Stack /STK=18 /UG=Mm.103199 /LL=54711 /UG_GENE=Plagl2 /UG_TITLE=pleiomorphic adenoma gene-like 2 /FL=gb:NM_018807.1 gb:AB051854.1 gb:AF181262.1	53.86	52.73	53.33	4.08	131.7	184.88	158.18	26.67	2.97	2.1	3.92	104.84	*
1417606_a_at	calreticulin	NM_007591	12317	gb:NM_007591.1 /DB_XREF=gi:6680835 /GEN=Calr /FEA=FLmRNA /CNT=239 /TID=Mm.1971.1 /TIER=FL+Stack /STK=40 /UG=Mm.1971 /LL=12317 /DEF=Mus musculus calreticulin (Calr), mRNA. /PROD=calreticulin /FL=gb:M92988.1 gb:BC003453.1 gb:NM_007591.1	243.06	307.69	275.3	34.7	861.25	1048.73	954.2	94.6	3.47	2.67	4.57	678.9	*
1417741_at	liver glycogen phosphorylase	NM_133198	110095	gb:NM_133198.1 /DB_XREF=gi:18875341 /GEN=Pygl /FEA=FLmRNA /CNT=76 /TID=Mm.30047.1 /TIER=FL+Stack /STK=37 /UG=Mm.30047 /LL=110095 /DEF=Mus musculus liver glycogen phosphorylase (Pygl), mRNA. /PROD=liver glycogen phosphorylase /FL=gb:AF288783.1 gb:BC013636.1 gb:NM_133198.1	87.15	111.07	99.15	12.13	38.54	34.95	36.81	3.21	-2.69	-2.08	-3.43	-62.35	*
1417782_at	longevity assurance homolog 4 (S. cerevisiae)	BB006809	67260	gb:BB006809 /DB_XREF=gi:16257029 /DB_XREF=BB006809 /CLONE=4732473F12 /FEA=FLmRNA /CNT=129 /TID=Mm.35511.1 /TIER=ConsEnd /STK=1 /UG=Mm.35511 /LL=67260 /UG_GENE=2900019C14Rik /UG_TITLE=RIKEN cDNA 2900019C14 gene /FL=gb:BC003946.1 gb:AY029531.1 gb:NM_026058.1	25.68	30.36	27.8	3.23	90.55	82.26	86.39	4.45	3.11	2.55	3.9	58.59	*
1417859_at	growth arrest specific 7	NM_008088	14457	gb:NM_008088.1 /DB_XREF=gi:6679944 /GEN=Gas7 /FEA=FLmRNA /CNT=45 /TID=Mm.3257.1 /TIER=FL+Stack /STK=35 /UG=Mm.3257 /LL=14457 /DEF=Mus musculus growth arrest specific 7 (Gas7), mRNA. /PROD=growth arrest specific 7 /FL=gb:NM_008088.1 gb:U19860.1	38.3	42	40.5	3.11	131.98	115.56	123.85	8.95	3.06	2.57	3.64	83.36	*
1417963_at	phospholipid transfer protein	NM_011125	18830	gb:NM_011125.1 /DB_XREF=gi:6755111 /GEN=Pltp /FEA=FLmRNA /CNT=67 /TID=Mm.6105.1 /TIER=FL+Stack /STK=32 /UG=Mm.6105 /LL=18830 /DEF=Mus musculus phospholipid transfer protein (Pltp), mRNA. /PROD=phospholipid transfer protein /FL=gb:BC003782.1 gb:NM_011125.1 gb:U37226.1 gb:U28960.1	23.82	22.54	23.4	3.12	97.84	86.34	92.02	6.25	3.93	3.12	5.14	68.62	*
1417984_at	ubiquitin-conjugating enzyme E2 variant 2	AV241588	70620	gb:AV241588 /DB_XREF=gi:15405199 /DB_XREF=AV241588 /CLONE=4732450P10 /FEA=FLmRNA /CNT=97 /TID=Mm.180150.1 /TIER=Stack /STK=8 /UG=Mm.180150 /LL=70620 /UG_GENE=Ube2v2 /UG_TITLE=ubiquitin-conjugating enzyme E2 variant 2 /FL=gb:AF303828.1 gb:NM_023585.1	185.21	185.99	185.64	3.79	73.08	69.35	71.18	4.29	-2.61	-2.36	-2.91	-114.47	*
1418024_at	NMDA receptor-regulated gene 1	BG067031	74838	gb:BG067031 /DB_XREF=gi:12549600 /DB_XREF=H3049G08-3 /CLONE=H3049G08 /FEA=FLmRNA /CNT=123 /TID=Mm.28256.1 /TIER=Stack /STK=9 /UG=Mm.28256 /LL=74838 /UG_GENE=Narg1 /UG_TITLE=NMDA receptor-regulated gene 1 /FL=gb:AF237622.1 gb:NM_053089.1	85.03	60.43	72.37	13.34	195.42	188.75	192.3	7.1	2.66	2.02	3.83	119.93	*
1418028_at	dopachrome tautomerase	NM_010024	13190	gb:NM_010024.1 /DB_XREF=gi:6753613 /GEN=Dct /FEA=FLmRNA /CNT=85 /TID=Mm.19987.1 /TIER=FL+Stack /STK=31 /UG=Mm.19987 /LL=13190 /DEF=Mus musculus dopachrome tautomerase (Dct), mRNA. /PROD=dopachrome tautomerase /FL=gb:NM_010024.1	753.84	1449.12	1101.84	346.95	141.31	221.5	179.95	43.19	-6.12	-2.77	-11.74	-921.89	*
1418032_at	RIKEN cDNA 2700050P07 gene	NM_133927	101142	gb:NM_133927.1 /DB_XREF=gi:19527141 /GEN=AI646725 /FEA=FLmRNA /CNT=64 /TID=Mm.31345.1 /TIER=FL+Stack /STK=31 /UG=Mm.31345 /LL=101142 /DEF=Mus musculus expressed sequence AI646725 (AI646725), mRNA. /PROD=expressed sequence AI646725 /FL=gb:BC014833.1 gb:NM_133927.1 gb:BC025492.1	130.29	135.11	132.34	9.98	300.3	327.61	313.1	15.76	2.37	2.05	2.76	180.76	*
1418053_at	synuclein, beta	NM_033610	104069	gb:NM_033610.2 /DB_XREF=gi:20589946 /GEN=Sncb /FEA=FLmRNA /CNT=46 /TID=Mm.200843.1 /TIER=FL+Stack /STK=31 /UG=Mm.200843 /LL=104069 /DEF=Mus musculus synuclein, beta (Sncb), mRNA. /PROD=synuclein, beta /FL=gb:BC019409.1 gb:NM_033610.2	187.13	198.66	191.31	15.31	953.09	919.9	937.38	22.37	4.9	4.3	5.67	746.07	*
1418062_at	eukaryotic translation elongation factor 1 alpha 2	NM_007906	13628	gb:NM_007906.1 /DB_XREF=gi:6681272 /GEN=Eef1a2 /FEA=FLmRNA /CNT=64 /TID=Mm.2645.1 /TIER=FL+Stack /STK=31 /UG=Mm.2645 /LL=13628 /DEF=Mus musculus eukaryotic translation elongation factor 1 alpha 2 (Eef1a2), mRNA. /PROD=eukaryotic translation elongation factor 1 alpha2 /FL=gb:L26479.1 gb:NM_007906.1 gb:BC018235.1	336.32	389.66	363.65	32.54	1237.93	1263.14	1249.93	20.07	3.44	2.99	4.04	886.28	*
1418078_at	proteaseome (prosome, macropain) 28 subunit, 3	U60330	19192	gb:NM_011192.1 /DB_XREF=gi:6755213 /GEN=Psme3 /FEA=FLmRNA /CNT=136 /TID=Mm.2141.1 /TIER=FL+Stack /STK=30 /UG=Mm.2141 /LL=19192 /DEF=Mus musculus proteaseome (prosome, macropain) 28 subunit, 3 (Psme3), mRNA. /PROD=proteaseome (prosome, macropain) 28 subunit, 3 /FL=gb:D87911.1 gb:U60330.1 gb:BC015255.1 gb:NM_011192.1	70.34	74.23	71.89	5.51	175.29	187.97	181.97	7.11	2.53	2.21	2.94	110.08	*
1418181_at	protein tyrosine phosphatase 4a3	AK014601	19245	gb:BC027445.1 /DB_XREF=gi:20071662 /FEA=FLmRNA /CNT=79 /TID=Mm.153891.1 /TIER=FL+Stack /STK=28 /UG=Mm.153891 /LL=19245 /UG_GENE=Ptp4a3 /DEF=Mus musculus, protein tyrosine phosphatase 4a3, clone MGC:36146 IMAGE:4482106, mRNA, complete cds. /PROD=protein tyrosine phosphatase 4a3 /FL=gb:NM_008975.1 gb:AF035645.1 gb:BC027445.1	290.41	319.14	304.96	17.47	1024.18	1129.97	1077.09	53.84	3.53	3.12	4.01	772.14	*
1418188_a_at	receptor (calcitonin) activity modifying protein 2	AF146523	54409	gb:AA560093 /DB_XREF=gi:2331558 /DB_XREF=vl29d03.r1 /CLONE=IMAGE:973637 /FEA=FLmRNA /CNT=85 /TID=Mm.218611.1 /TIER=ConsEnd /STK=0 /UG=Mm.218611 /LL=54409 /UG_GENE=Ramp2 /UG_TITLE=receptor (calcitonin) activity modifying protein 2 /FL=gb:AF146523.1 gb:AF209906.1 gb:NM_019444.1	24.18	18.47	21.35	3.67	336.14	271.91	304.04	32.41	14.24	10.39	20.57	282.69	*
1418189_s_at	receptor (calcitonin) activity modifying protein 2	AF146523	54409	gb:AA560093 /DB_XREF=gi:2331558 /DB_XREF=vl29d03.r1 /CLONE=IMAGE:973637 /FEA=FLmRNA /CNT=85 /TID=Mm.218611.1 /TIER=ConsEnd /STK=0 /UG=Mm.218611 /LL=54409 /UG_GENE=Ramp2 /UG_TITLE=receptor (calcitonin) activity modifying protein 2 /FL=gb:AF146523.1 gb:AF209906.1 gb:NM_019444.1	48.02	48.75	48.35	2.4	863.46	672.3	767.94	96.48	15.88	12.45	19.53	719.59	*
1418230_a_at	LIM and senescent cell antigen-like domains 1	BC005621	110829	gb:BC005621.1 /DB_XREF=gi:13542843 /FEA=FLmRNA /CNT=178 /TID=Mm.29097.1 /TIER=FL+Stack /STK=27 /UG=Mm.29097 /LL=110829 /UG_GENE=Lims1l /DEF=Mus musculus, RIKEN cDNA 4921524A02 gene, clone MGC:11585 IMAGE:3711611, mRNA, complete cds. /PROD=RIKEN cDNA 4921524A02 gene /FL=gb:NM_026148.1 gb:BC005621.1	25.09	25.82	25.41	3.14	86.2	70.26	77.93	9.06	3.07	2.32	4.08	52.52	*
1418241_at	upstream transcription factor 2	AW537576	22282	gb:NM_011680.1 /DB_XREF=gi:6755944 /GEN=Usf2 /FEA=FLmRNA /CNT=84 /TID=Mm.15781.1 /TIER=FL+Stack /STK=27 /UG=Mm.15781 /LL=22282 /DEF=Mus musculus upstream transcription factor 2 (Usf2), mRNA. /PROD=upstream transcription factor 2 /FL=gb:U01662.1 gb:BC019729.1 gb:NM_011680.1	28.12	32.97	30.33	4.81	81.67	81.51	81.57	3.79	2.69	2.1	3.67	51.24	*
1418245_a_at	RNA binding motif protein 9	BG277926	93686	gb:AF229055.1 /DB_XREF=gi:18461362 /GEN=Hrnbp2 /FEA=FLmRNA /CNT=67 /TID=Mm.25496.1 /TIER=FL+Stack /STK=27 /UG=Mm.25496 /LL=93686 /DEF=Mus musculus hexaribonucleotide binding protein 2 (Hrnbp2) mRNA, complete cds. /PROD=hexaribonucleotide binding protein 2 /FL=gb:NM_053104.1 gb:AF387322.1 gb:AF229055.1	22.9	8.31	15.59	7.44	91.57	92.45	92.08	1.57	5.91	3.31	27.47	76.48	*
1418257_at	solute carrier family 12, member 7	BB732135	20499	gb:NM_011390.1 /DB_XREF=gi:6755533 /GEN=Slc12a7 /FEA=FLmRNA /CNT=91 /TID=Mm.24510.1 /TIER=FL+Stack /STK=27 /UG=Mm.24510 /LL=20499 /DEF=Mus musculus solute carrier family 12, member 7 (Slc12a7), mRNA. /PROD=solute carrier family 12, member 7 /FL=gb:NM_011390.1 gb:AF087436.1	74.53	78.57	76.9	3.59	21.13	22.44	21.81	5.94	-3.53	-2.41	-6.41	-55.09	*
1418284_at	transcription factor-like 1	NM_009336	21427	gb:NM_009336.1 /DB_XREF=gi:6678254 /GEN=Tcfl1 /FEA=FLmRNA /CNT=80 /TID=Mm.133919.1 /TIER=FL+Stack /STK=26 /UG=Mm.133919 /LL=21427 /DEF=Mus musculus transcription factor-like 1 (Tcfl1), mRNA. /PROD=transcription factor-like 1 /FL=gb:NM_009336.1 gb:BC004834.1 gb:D43643.1	20.38	20.57	20.5	2.56	99.64	90.68	95.05	5.12	4.64	3.76	5.92	74.56	*
1418306_at	crystallin, beta B1	NM_023695	12960	gb:NM_023695.1 /DB_XREF=gi:12963788 /GEN=Crybb1 /FEA=FLmRNA /CNT=41 /TID=Mm.29488.1 /TIER=FL+Stack /STK=26 /UG=Mm.29488 /LL=12960 /DEF=Mus musculus crystallin, beta B1 (Crybb1), mRNA. /PROD=crystallin, beta B1 /FL=gb:AF106853.1 gb:NM_023695.1	483.78	936.47	694.28	284.59	10.4	8.15	9.22	1.6	-75.31	-24.07	-139.89	-685.06	*
1418317_at	LIM homeobox protein 2	NM_010710	16870	gb:NM_010710.1 /DB_XREF=gi:6754537 /GEN=Lhx2 /FEA=FLmRNA /CNT=86 /TID=Mm.142856.1 /TIER=FL+Stack /STK=25 /UG=Mm.142856 /LL=16870 /DEF=Mus musculus LIM homeobox protein 2 (Lhx2), mRNA. /PROD=LIM homeo box protein 2 /FL=gb:NM_010710.1 gb:AF124734.1	76.65	89.4	82.2	8.13	245.33	246.07	245.62	3.86	2.99	2.56	3.57	163.42	*
1418341_at	RAB4A, member RAS oncogene family	NM_009003	19341	gb:NM_009003.1 /DB_XREF=gi:6679594 /GEN=Rab4a /FEA=FLmRNA /CNT=64 /TID=Mm.9221.1 /TIER=FL+Stack /STK=25 /UG=Mm.9221 /LL=19341 /DEF=Mus musculus RAB4A, member RAS oncogene family (Rab4a), mRNA. /PROD=RAB4A, member RAS oncogene family /FL=gb:D86563.1 gb:NM_009003.1	55.91	77.02	66.35	10.77	185.12	186.21	185.53	3.52	2.8	2.2	3.82	119.18	*
1418396_at	G-protein signalling modulator 3 (AGS3-like, C. elegans)	NM_134116	106512	gb:NM_134116.1 /DB_XREF=gi:19527345 /GEN=AA960287 /FEA=FLmRNA /CNT=54 /TID=Mm.26584.1 /TIER=FL+Stack /STK=24 /UG=Mm.26584 /LL=106512 /DEF=Mus musculus expressed sequence AA960287 (AA960287), mRNA. /PROD=expressed sequence AA960287 /FL=gb:BC021942.1 gb:NM_134116.1	30.97	39.5	34.9	4.91	212.14	151.84	181.98	30.32	5.21	3.56	7.45	147.08	*
1418456_a_at	chemokine (C-X-C motif) ligand 14	AF252873	57266	gb:AF144754.1 /DB_XREF=gi:7672998 /GEN=Bmac /FEA=FLmRNA /CNT=73 /TID=Mm.30211.1 /TIER=FL+Stack /STK=23 /UG=Mm.30211 /LL=57266 /DEF=Mus musculus B cell and mononcyte-activating chemokine precursor (Bmac) mRNA, complete cds. /PROD=B cell and mononcyte-activating chemokineprecursor /FL=gb:AF192557.1 gb:NM_019568.1 gb:AF144754.1 gb:AF152377.1 gb:AF252873.1	37.94	31.86	34.62	5.7	137.12	119.41	128.66	9.73	3.72	2.82	5.2	94.04	*
1418527_a_at	FUS interacting protein (serine-arginine rich) 1	NM_010178	14105	gb:BB778301 /DB_XREF=gi:16939001 /DB_XREF=BB778301 /CLONE=G430045H04 /FEA=FLmRNA /CNT=106 /TID=Mm.10229.1 /TIER=Stack /STK=8 /UG=Mm.10229 /LL=14105 /UG_GENE=Nssr /UG_TITLE=neural-salient serinearginine-rich /FL=gb:AF042383.1 gb:NM_010178.1 gb:AB015895.1	212.97	175.9	194.61	19.55	58.99	68.1	63.43	5.28	-3.07	-2.46	-3.79	-131.18	*
1418562_at	splicing factor 3b, subunit 1	BE951504	81898	gb:BE951504 /DB_XREF=gi:10590923 /DB_XREF=UI-M-CC0-ayb-c-09-0-UI.s1 /CLONE=UI-M-CC0-ayb-c-09-0-UI /FEA=FLmRNA /CNT=470 /TID=Mm.28150.1 /TIER=Stack /STK=200 /UG=Mm.28150 /LL=81898 /UG_GENE=Sf3b1 /UG_TITLE=splicing factor 3b, subunit 1, 155 kDa /FL=gb:NM_031179.1 gb:AB037890.1	203.18	135.59	169.71	34.89	483.22	493.99	488.36	11.63	2.88	2.14	4.35	318.65	*
1418623_at	RAB2, member RAS oncogene family	NM_021518	59021	gb:NM_021518.1 /DB_XREF=gi:10946939 /GEN=Rab2 /FEA=FLmRNA /CNT=305 /TID=Mm.21905.1 /TIER=ConsEnd /STK=0 /UG=Mm.21905 /LL=59021 /DEF=Mus musculus RAB2, member RAS oncogene family (Rab2), mRNA. /PROD=RAB2, member RAS oncogene family /FL=gb:NM_021518.1	196.72	242.94	219.96	23.55	15.15	18.46	16.81	2.71	-13.09	-9.64	-18.52	-203.15	*
1418667_at	RIKEN cDNA 2410002O22 gene	NM_025879	66975	gb:NM_025879.1 /DB_XREF=gi:13385363 /GEN=2410002O22Rik /FEA=FLmRNA /CNT=69 /TID=Mm.12755.1 /TIER=FL+Stack /STK=20 /UG=Mm.12755 /LL=66975 /DEF=Mus musculus RIKEN cDNA 2410002O22 gene (2410002O22Rik), mRNA. /PROD=RIKEN cDNA 2410002O22 /FL=gb:BC021756.1 gb:NM_025879.1	271.86	263.84	268.31	6.51	79.49	96.51	87.47	10.77	-3.07	-2.54	-3.86	-180.84	*
1418701_at	catechol-O-methyltransferase	NM_007744	12846	gb:BI147855 /DB_XREF=gi:14607856 /DB_XREF=602912745F1 /CLONE=IMAGE:5053906 /FEA=FLmRNA /CNT=84 /TID=Mm.35853.1 /TIER=ConsEnd /STK=0 /UG=Mm.35853 /LL=12846 /UG_GENE=Comt /UG_TITLE=catechol-O-methyltransferase /FL=gb:AF076156.1 gb:NM_007744.1 gb:BC010402.1	34	34.8	34.46	3.58	126.48	95.09	110.75	16.04	3.21	2.35	4.27	76.29	*
1418714_at	dual specificity phosphatase 8	NM_008748	18218	gb:NM_008748.1 /DB_XREF=gi:6679155 /GEN=Nttp1 /FEA=FLmRNA /CNT=37 /TID=Mm.39725.1 /TIER=FL+Stack /STK=19 /UG=Mm.39725 /LL=18218 /DEF=Mus musculus neuronal tyrosinethreonine phosphatase 1 (Nttp1), mRNA. /PROD=neuronal tyrosinethreonine phosphatase 1 /FL=gb:NM_008748.1	129.7	103.52	116.44	14.05	346.99	426.12	386.74	39.72	3.32	2.56	4.35	270.3	*
1418752_at	aldehyde dehydrogenase family 3, subfamily A1	NM_007436	11670	gb:NM_007436.1 /DB_XREF=gi:6680675 /GEN=Aldh3a1 /FEA=FLmRNA /CNT=26 /TID=Mm.4257.1 /TIER=FL+Stack /STK=19 /UG=Mm.4257 /LL=11670 /DEF=Mus musculus aldehyde dehydrogenase family 3, subfamily A1 (Aldh3a1), mRNA. /PROD=alcohol dehydrogenase family 3, subfamily A1 /FL=gb:AF072815.1 gb:NM_007436.1 gb:U12785.1	89.32	97.56	93.54	4.62	13.26	11.79	12.61	1.99	-7.42	-5.8	-10.11	-80.93	*
1418764_a_at	bisphosphate 3'-nucleotidase 1	BB412311	23827	gb:NM_011794.1 /DB_XREF=gi:6753203 /GEN=Bpnt1 /FEA=FLmRNA /CNT=88 /TID=Mm.18096.1 /TIER=FL+Stack /STK=18 /UG=Mm.18096 /LL=23827 /DEF=Mus musculus bisphosphate 3-nucleotidase 1 (Bpnt1), mRNA. /PROD=bisphosphate 3-nucleotidase 1 /FL=gb:NM_011794.1 gb:AF125043.1 gb:BC011036.1	221.1	260.6	240.74	20.27	88.12	82.91	85.36	7.63	-2.82	-2.3	-3.46	-155.37	*
1418835_at	pleckstrin homology-like domain, family A, member 1	NM_009344	21664	gb:NM_009344.1 /DB_XREF=gi:6678268 /GEN=Tdag /FEA=FLmRNA /CNT=65 /TID=Mm.3117.1 /TIER=FL+Stack /STK=17 /UG=Mm.3117 /LL=21664 /DEF=Mus musculus T-cell death associated gene (Tdag), mRNA. /PROD=T-cell death associated gene /FL=gb:U44088.1 gb:BC010295.1 gb:NM_009344.1	27.4	32.71	30.18	3.65	143.2	109	126.11	17.32	4.18	3.06	5.64	95.93	*
1418843_at	solute carrier family 30 (zinc transporter), member 4	NM_011774	22785	gb:NM_011774.1 /DB_XREF=gi:7106410 /GEN=Slc30a4 /FEA=FLmRNA /CNT=65 /TID=Mm.27801.1 /TIER=FL+Stack /STK=17 /UG=Mm.27801 /LL=22785 /DEF=Mus musculus solute carrier family 30 (zinc transporter), member 4 (Slc30a4), mRNA. /PROD=solute carrier family 30 (zinc transporter),member 4 /FL=gb:NM_011774.1 gb:AF003747.1	402.15	398.41	399.8	12.05	133.39	141.29	137.15	21.72	-2.91	-2.3	-3.96	-262.64	*
1418861_at	protein inhibitor of activated STAT, 4	NM_021501	59004	gb:NM_021501.1 /DB_XREF=gi:10946911 /GEN=Piasg-pending /FEA=FLmRNA /CNT=48 /TID=Mm.34428.1 /TIER=FL+Stack /STK=17 /UG=Mm.34428 /LL=59004 /DEF=Mus musculus protein inhibitor of activated STAT gamma (Piasg-pending), mRNA. /PROD=protein inhibitor of activated STAT gamma /FL=gb:AF109174.1 gb:BC025159.1 gb:NM_021501.1	46.71	51.05	48.63	3.66	124.5	122.17	123.28	3.48	2.54	2.23	2.91	74.65	*
1418898_at	lin 7 homolog c (C. elegans)	BB704337	22343	gb:NM_011699.1 /DB_XREF=gi:6755972 /GEN=Veli3-pending /FEA=FLmRNA /CNT=61 /TID=Mm.218854.1 /TIER=FL+Stack /STK=16 /UG=Mm.218854 /LL=22343 /DEF=Mus musculus vertebrate homolog of C. elegans Lin-7 type 3 (Veli3-pending), mRNA. /PROD=vertebrate homolog of C. elegans Lin-7 type 3 /FL=gb:AF087695.1 gb:NM_011699.1	96.66	77.39	86.81	10.55	14.78	18.14	16.61	3.26	-5.23	-3.65	-8.01	-70.2	*
1418995_at	neurogenic differentiation 2	NM_010895	18013	gb:NM_010895.1 /DB_XREF=gi:6754823 /GEN=Neurod2 /FEA=FLmRNA /CNT=23 /TID=Mm.4814.1 /TIER=FL+Stack /STK=15 /UG=Mm.4814 /LL=18013 /DEF=Mus musculus neurogenic differentiation 2 (Neurod2), mRNA. /PROD=neurogenic differentiation 2 /FL=gb:NM_010895.1 gb:U58471.1 gb:D83507.1	14.58	28.61	22.6	8.58	104.65	115.3	109.96	6.03	4.87	2.96	12.98	87.36	*
1418997_at	RIKEN cDNA 4930469P12 gene	BC021522	67636	gb:BB428782 /DB_XREF=gi:16423939 /DB_XREF=BB428782 /CLONE=C630023E23 /FEA=FLmRNA /CNT=52 /TID=Mm.46847.1 /TIER=ConsEnd /STK=1 /UG=Mm.46847 /LL=67636 /UG_GENE=4930469P12Rik /UG_TITLE=RIKEN cDNA 4930469P12 gene /FL=gb:NM_133688.1 gb:BC021522.1 gb:AF412298.1	76.09	83.88	79.97	4.08	18.79	21.04	19.9	1.6	-4.02	-3.45	-4.73	-60.07	*
1419005_at	crystallin, beta B3	NM_021352	12962	gb:NM_021352.1 /DB_XREF=gi:10946673 /GEN=Crybb3 /FEA=FLmRNA /CNT=30 /TID=Mm.40616.1 /TIER=FL+Stack /STK=15 /UG=Mm.40616 /LL=12962 /DEF=Mus musculus crystallin, beta B3 (Crybb3), mRNA. /PROD=crystallin, beta B3 /FL=gb:NM_021352.1	788.07	1308.99	1011.22	359.16	6.38	5.22	5.76	1.36	-175.65	-69.54	-344.19	-1005.46	*
1419011_at	crystallin, beta A2	NM_021541	12958	gb:NM_021541.1 /DB_XREF=gi:10946977 /GEN=Cryba2 /FEA=FLmRNA /CNT=20 /TID=Mm.86656.1 /TIER=FL+Stack /STK=15 /UG=Mm.86656 /LL=12958 /DEF=Mus musculus crystallin, beta A2 (Cryba2), mRNA. /PROD=crystallin, beta A2 /FL=gb:NM_021541.1	1461.49	2190.16	1790.3	485.79	2.78	4.54	3.58	1.07	-500.36	-246.1	-1077.45	-1786.73	*
1419024_at	protein tyrosine phosphatase 4a1	BC003761	19243	gb:BF179910 /DB_XREF=gi:11058052 /DB_XREF=601808342F1 /CLONE=IMAGE:4038874 /FEA=FLmRNA /CNT=307 /TID=Mm.28909.1 /TIER=ConsEnd /STK=0 /UG=Mm.28909 /LL=19243 /UG_GENE=Ptp4a1 /UG_TITLE=protein tyrosine phosphatase 4a1 /FL=gb:U84411.1 gb:NM_011200.1 gb:BC003761.1	98.56	99.97	99.25	3.11	40.13	40.33	40.22	3.7	-2.47	-2.12	-2.93	-59.03	*
1419038_a_at	casein kinase II, alpha 1 polypeptide	BB283759	12995	gb:BB283759 /DB_XREF=gi:8984208 /DB_XREF=BB283759 /CLONE=A930103E12 /FEA=FLmRNA /CNT=162 /TID=Mm.23692.1 /TIER=Stack /STK=8 /UG=Mm.23692 /LL=12999 /UG_GENE=Csnk2a1-rs4 /UG_TITLE=casein kinase II, alpha 1 related sequence 4 /FL=gb:NM_007788.1 gb:U51866.1 gb:BC026149.1	35.03	25.47	30.22	5.41	147.65	94.91	121.31	26.52	4.01	2.41	6.39	91.09	*
1419045_at	solute carrier family 25 (mitochondrial carrier; phosphate carrier), member 23	NM_025877	66972	gb:NM_025877.1 /DB_XREF=gi:13385361 /GEN=2310067G05Rik /FEA=FLmRNA /CNT=84 /TID=Mm.23720.1 /TIER=FL+Stack /STK=14 /UG=Mm.23720 /LL=66972 /DEF=Mus musculus RIKEN cDNA 2310067G05 gene (2310067G05Rik), mRNA. /PROD=RIKEN cDNA 2310067G05 /FL=gb:NM_025877.1 gb:BC017139.1	39.28	46.71	42.87	5.87	139.41	123.48	131.35	9.04	3.06	2.42	4.04	88.48	*
1419047_at	pecanex homolog (Drosophila)	BG073499	54604	gb:NM_018814.1 /DB_XREF=gi:9055259 /GEN=Pcnx /FEA=FLmRNA /CNT=86 /TID=Mm.86584.1 /TIER=FL+Stack /STK=14 /UG=Mm.86584 /LL=54604 /DEF=Mus musculus pecanex homolog (Drosophila) (Pcnx), mRNA. /PROD=cDNA sequence AF096286 /FL=gb:AF096286.1 gb:NM_018814.1	145.87	147.32	146.55	4.03	54.23	54.25	54.24	6.99	-2.7	-2.22	-3.44	-92.31	*
1419140_at	activin receptor IIB	NM_007397	11481	gb:NM_007397.1 /DB_XREF=gi:6680633 /GEN=Acvr2b /FEA=FLmRNA /CNT=19 /TID=Mm.8940.1 /TIER=FL+Stack /STK=13 /UG=Mm.8940 /LL=11481 /DEF=Mus musculus activin receptor IIB (Acvr2b), mRNA. /PROD=activin receptor IIB /FL=gb:M84120.1 gb:NM_007397.1	64.47	65.65	65.01	3.71	151.24	155.89	153.89	4.83	2.37	2.13	2.64	88.88	*
1419251_at	epidermal growth factor receptor pathway substrate 15	BG067649	13858	gb:NM_007943.1 /DB_XREF=gi:6679670 /GEN=Eps15 /FEA=FLmRNA /CNT=191 /TID=Mm.22627.1 /TIER=FL+Stack /STK=11 /UG=Mm.22627 /LL=13858 /DEF=Mus musculus epidermal growth factor receptor pathway substrate 15 (Eps15), mRNA. /PROD=epidermal growth factor receptor pathwaysubstrate 15 /FL=gb:NM_007943.1 gb:L21768.1	75.06	74.97	75.01	3.03	22.77	23.51	23.17	1.76	-3.24	-2.82	-3.75	-51.85	*
1419263_a_at	adhesion regulating molecule 1	NM_019822	56436	gb:NM_019822.1 /DB_XREF=gi:9789884 /GEN=Adrm1 /FEA=FLmRNA /CNT=68 /TID=Mm.181562.1 /TIER=FL+Stack /STK=11 /UG=Mm.181562 /LL=56436 /DEF=Mus musculus adhesion regulating molecule 1 (Adrm1), mRNA. /PROD=adhesion regulating molecule 1 /FL=gb:AF225959.1 gb:NM_019822.1 gb:BC008974.1	53.95	74.82	64.26	10.71	174.22	173.09	173.5	2.63	2.7	2.12	3.72	109.24	*
1419313_at	cyclin T1	NM_009833	12455	gb:NM_009833.1 /DB_XREF=gi:6753315 /GEN=Ccnt1 /FEA=FLmRNA /CNT=29 /TID=Mm.86538.1 /TIER=FL+Stack /STK=11 /UG=Mm.86538 /LL=12455 /DEF=Mus musculus cyclin T1 (Ccnt1), mRNA. /PROD=cyclin T1 /FL=gb:AF087662.1 gb:AF109179.1 gb:AF095640.1 gb:AF113951.1 gb:NM_009833.1	49.36	55.11	52.36	4.76	175.84	194.28	185.2	9.93	3.54	2.99	4.24	132.85	*
1419353_at	dolichol-phosphate (beta-D) mannosyltransferase 1	NM_010072	13480	gb:AK004834.1 /DB_XREF=gi:12836315 /GEN=Dpm1 /FEA=FLmRNA /CNT=118 /TID=Mm.12969.1 /TIER=ConsEnd /STK=7 /UG=Mm.12969 /LL=13480 /UG_TITLE=dolichol-phosphate (beta-D) mannosyltransferase 1 /DEF=Mus musculus adult male lung cDNA, RIKEN full-length enriched library, clone:1210002D06:dolichol-phosphate (beta-D) mannosyltransferase 1, full insert sequence. /FL=gb:NM_010072.1 gb:AB004789.1	91.68	93.1	92.21	2.26	39.75	36	37.85	3.48	-2.44	-2.1	-2.88	-54.36	*
1419356_at	Kruppel-like factor 7 (ubiquitous)	BB524597	93691	gb:BE851797 /DB_XREF=gi:10310136 /DB_XREF=uw16g10.x1 /CLONE=IMAGE:3416898 /FEA=FLmRNA /CNT=174 /TID=Mm.29466.1 /TIER=Stack /STK=17 /UG=Mm.29466 /LL=93691 /UG_GENE=Klf7 /UG_TITLE=Kruppel-like factor 7 (ubiquitous) /FL=gb:BC019604.1 gb:AF338369.1 gb:AF327568.1 gb:NM_033563.1 gb:BC004700.1	34.82	30.26	32.32	3.75	95.99	83.34	89.87	6.73	2.78	2.23	3.54	57.56	*
1419380_at	zinc finger protein 423	NM_033327	94187	gb:NM_033327.1 /DB_XREF=gi:15277418 /GEN=Ebfaz /FEA=FLmRNA /CNT=39 /TID=Mm.23452.1 /TIER=FL+Stack /STK=10 /UG=Mm.23452 /LL=94187 /DEF=Mus musculus early B-cell factor associated zinc finger protein (Ebfaz), mRNA. /PROD=early B-cell factor associated zinc fingerprotein /FL=gb:AF188609.1 gb:NM_033327.1	49.4	48.6	48.93	4.11	140.57	136.21	138.34	3.92	2.83	2.46	3.3	89.41	*
1419449_a_at	guanine nucleotide binding protein, alpha inhibiting 2	NM_008138	14678	gb:NM_008138.1 /DB_XREF=gi:6680036 /GEN=Gnai2 /FEA=FLmRNA /CNT=101 /TID=Mm.196464.1 /TIER=FL+Stack /STK=9 /UG=Mm.196464 /LL=14678 /DEF=Mus musculus guanine nucleotide binding protein, alpha inhibiting 2 (Gnai2), mRNA. /PROD=guanine nucleotide binding protein, alphainhibiting 2 /FL=gb:M13963.1 gb:NM_008138.1	140.52	160.67	150.71	13.95	432.92	438.05	435.86	12.77	2.89	2.49	3.43	285.14	*
1419584_at	expressed sequence AI428795	AW492543	209683	gb:NM_024477.1 /DB_XREF=gi:13277391 /GEN=BC002262 /FEA=FLmRNA /CNT=39 /TID=Mm.102093.1 /TIER=FL+Stack /STK=8 /UG=Mm.102093 /LL=79562 /DEF=Mus musculus hypothetical protein, MGC:7623 (BC002262), mRNA. /PROD=hypothetical protein, MGC:7623 /FL=gb:NM_024477.1 gb:BC002262.1	69.38	51.3	60.16	10.44	196.95	201.4	199.52	7.37	3.32	2.56	4.66	139.36	*
1419587_s_at	retinitis pigmentosa 2 homolog (human)	BF168611	19889	gb:BF168611 /DB_XREF=gi:11048963 /DB_XREF=601775522F1 /CLONE=IMAGE:4017172 /FEA=FLmRNA /CNT=33 /TID=Mm.88485.1 /TIER=ConsEnd /STK=0 /UG=Mm.88485 /LL=19889 /UG_GENE=Rp2h /UG_TITLE=retinitis pigmentosa 2 homolog (human) /FL=gb:NM_133669.1	80.14	82.38	81.1	2.62	27.9	31.79	29.85	2.24	-2.72	-2.39	-3.13	-51.26	*
1419639_at	ephrin B2	U30244	13642	gb:BB452953 /DB_XREF=gi:16425729 /DB_XREF=BB452953 /CLONE=D130020K03 /FEA=FLmRNA /CNT=152 /TID=Mm.4005.1 /TIER=ConsEnd /STK=1 /UG=Mm.4005 /LL=13642 /UG_GENE=Efnb2 /UG_TITLE=ephrin B2 /FL=gb:U30244.1 gb:U16819.1 gb:L38847.1 gb:NM_010111.1	204	243.31	223.69	19.7	83.33	93.34	87.79	10.01	-2.55	-2.02	-3.26	-135.9	*
1419640_at	purine rich element binding protein B	BM220305	19291	gb:NM_011221.1 /DB_XREF=gi:6755251 /GEN=Purb /FEA=FLmRNA /CNT=193 /TID=Mm.154651.1 /TIER=FL /STK=7 /UG=Mm.154651 /LL=19291 /DEF=Mus musculus purine rich element binding protein B (Purb), mRNA. /PROD=purine rich element binding protein B /FL=gb:AF017630.1 gb:NM_011221.1	231.16	201.18	216.02	18.13	796.22	830.29	814.93	19.2	3.77	3.29	4.4	598.92	*
1419662_at	osteoglycin	BB542051	18295	gb:BC021939.1 /DB_XREF=gi:18314516 /FEA=FLmRNA /CNT=85 /TID=Mm.4258.1 /TIER=FL /STK=7 /UG=Mm.4258 /LL=18295 /UG_GENE=Ogn /DEF=Mus musculus, osteoglycin, clone MGC:36151 IMAGE:5067073, mRNA, complete cds. /PROD=osteoglycin /FL=gb:BC021939.1 gb:D31951.1 gb:NM_008760.1	176.84	263.88	220.39	43.44	32.85	33.88	33.29	2.48	-6.62	-4.41	-9.04	-187.1	*
1419663_at	osteoglycin	BB542051	18295	gb:BB542051 /DB_XREF=gi:16447242 /DB_XREF=BB542051 /CLONE=E130118I23 /FEA=FLmRNA /CNT=85 /TID=Mm.4258.1 /TIER=Stack /STK=16 /UG=Mm.4258 /LL=18295 /UG_GENE=Ogn /UG_TITLE=osteoglycin /FL=gb:BC021939.1 gb:D31951.1 gb:NM_008760.1	186.48	241.44	214.01	27.56	32.07	37.88	34.68	4.91	-6.17	-4.5	-8.55	-179.33	*
1419665_a_at	nuclear protein 1	NM_019738	56312	gb:NM_019738.1 /DB_XREF=gi:9790144 /GEN=Nupr1 /FEA=FLmRNA /CNT=28 /TID=Mm.18742.1 /TIER=FL /STK=7 /UG=Mm.18742 /LL=56312 /DEF=Mus musculus nuclear protein 1 (Nupr1), mRNA. /PROD=p8 protein /FL=gb:AF131196.1 gb:NM_019738.1 gb:BC002109.1	325.56	310.83	318.37	9	53.08	22.32	37.41	16.1	-8.51	-4.97	-29.13	-280.95	*
1419666_x_at	nuclear protein 1	NM_019738	56312	gb:NM_019738.1 /DB_XREF=gi:9790144 /GEN=Nupr1 /FEA=FLmRNA /CNT=28 /TID=Mm.18742.1 /TIER=FL /STK=7 /UG=Mm.18742 /LL=56312 /DEF=Mus musculus nuclear protein 1 (Nupr1), mRNA. /PROD=p8 protein /FL=gb:AF131196.1 gb:NM_019738.1 gb:BC002109.1	262.13	251.49	256.88	6.38	36.97	16.2	26.39	10.89	-9.73	-5.79	-30.29	-230.49	*
1419716_a_at	POU domain, class 2, transcription factor 1	NM_011137	18986	gb:NM_011137.1 /DB_XREF=gi:6755129 /GEN=Pou2f1 /FEA=FLmRNA /CNT=15 /TID=Mm.15568.1 /TIER=FL /STK=7 /UG=Mm.15568 /LL=18986 /DEF=Mus musculus POU domain, class 2, transcription factor 1 (Pou2f1), mRNA. /PROD=POU domain, class 2, transcription factor 1 /FL=gb:NM_011137.1	27.98	39.83	33.75	6.4	98.97	98.72	98.85	2.05	2.93	2.23	4.26	65.1	*
1419741_at	suppressor of Ty 16 homolog (S. cerevisiae)	AW536705	114741	gb:BC012433.1 /DB_XREF=gi:15214614 /FEA=FLmRNA /CNT=92 /TID=Mm.45286.1 /TIER=FL /STK=6 /UG=Mm.45286 /LL=114741 /UG_GENE=Supt16h /DEF=Mus musculus, clone MGC:12140 IMAGE:3710708, mRNA, complete cds. /PROD=Unknown (protein for MGC:12140) /FL=gb:NM_033618.1 gb:BC012433.1 gb:AF323667.1	787.05	674.15	728.76	61.42	217.78	269.13	244.17	29.33	-2.98	-2.36	-3.85	-484.59	*
1419872_at	colony stimulating factor 1 receptor	AI323359	12978	gb:AI323359 /DB_XREF=gi:4057788 /DB_XREF=mi30h09.x1 /CLONE=IMAGE:465089 /FEA=EST /CNT=1 /TID=Mm.201971.1 /TIER=ConsEnd /STK=0 /UG=Mm.201971 /LL=106886 /UG_GENE=AI323359 /UG_TITLE=expressed sequence AI323359	130.59	134.64	132.88	4.44	50.19	47.27	48.73	6.27	-2.73	-2.23	-3.48	-84.16	*
1419913_at	Serine/threonine kinase receptor associated protein	AW557906	20901	gb:AW557906 /DB_XREF=gi:7203335 /DB_XREF=L0288B06-3 /CLONE=L0288B06 /FEA=EST /CNT=1 /TID=Mm.199211.1 /TIER=ConsEnd /STK=0 /UG=Mm.199211 /LL=101393 /UG_GENE=AW557906 /UG_TITLE=expressed sequence AW557906	105.13	147.45	126.38	21.18	17.87	19.29	18.51	2.63	-6.83	-4.65	-9.79	-107.87	*
1419915_at	DNA segment, Chr 10, ERATO Doi 438, expressed	AW538011	52014	gb:AW538011 /DB_XREF=gi:7180428 /DB_XREF=C0102B03-3 /CLONE=C0102B03 /FEA=EST /CNT=1 /TID=Mm.199964.1 /TIER=ConsEnd /STK=0 /UG=Mm.199964 /LL=103464 /UG_GENE=AW538011 /UG_TITLE=expressed sequence AW538011	124.22	129.85	127.68	5.1	19.68	20.17	19.89	2.6	-6.42	-5.22	-8.24	-107.78	*
1419916_at	Ring finger protein 20	AW540162	109331	gb:AW540162 /DB_XREF=gi:7182579 /DB_XREF=C0129C07-3 /CLONE=C0129C07 /FEA=EST /CNT=1 /TID=Mm.198849.1 /TIER=ConsEnd /STK=0 /UG=Mm.198849 /LL=100427 /UG_GENE=AW540162 /UG_TITLE=expressed sequence AW540162	134.77	101.38	118.21	17.07	11.14	12.01	11.48	0.97	-10.29	-7.63	-13.37	-106.73	*
1419918_at	transmembrane emp24 protein transport domain containing 7	AW545765	66676	gb:AW545765 /DB_XREF=gi:7188182 /DB_XREF=C0198A06-3 /CLONE=C0198A06 /FEA=EST /CNT=1 /TID=Mm.202023.1 /TIER=ConsEnd /STK=0 /UG=Mm.202023 /LL=107048 /UG_GENE=AW545765 /UG_TITLE=expressed sequence AW545765	731.88	759.81	746.9	20.19	64.38	83.58	74.06	11.51	-10.09	-7.99	-13.59	-672.84	*
1419921_s_at	Ubiquitin specific protease 7	AW548146	252870	gb:AW548146 /DB_XREF=gi:7193566 /DB_XREF=L0031H07-3 /CLONE=L0031H07 /FEA=EST /CNT=1 /TID=Mm.201818.1 /TIER=ConsEnd /STK=0 /UG=Mm.201818 /LL=106429 /UG_GENE=AW548146 /UG_TITLE=expressed sequence AW548146	119.38	115.49	117.26	4.4	9.28	8.42	8.86	1.88	-13.23	-9.73	-20.42	-108.4	*
1419931_at	ATP-binding cassette, sub-family B (MDR/TAP), member 7	AW537380	11306	gb:AW537380 /DB_XREF=gi:7179797 /DB_XREF=G0115G10-3 /CLONE=G0115G10 /FEA=EST /CNT=1 /TID=Mm.198847.1 /TIER=ConsEnd /STK=0 /UG=Mm.198847 /LL=100424 /UG_GENE=AW537380 /UG_TITLE=expressed sequence AW537380	223.27	244.72	234.18	11.17	17.14	17.66	17.38	3.25	-13.48	-10.17	-19.59	-216.8	*
1419946_s_at	RAB2, member RAS oncogene family	C80220	59021	gb:C80220 /DB_XREF=gi:2520550 /DB_XREF=C80220 /CLONE=J0078C04 /FEA=EST /CNT=1 /TID=Mm.206835.1 /TIER=ConsEnd /STK=0 /UG=Mm.206835 /LL=93773 /UG_GENE=C80220 /UG_TITLE=EST C80220	212.33	226.97	220.12	7.82	45.79	46.8	46.26	3.74	-4.76	-4.14	-5.55	-173.86	*
1419951_at	Lectin, mannose-binding, 1	AU043785	70361	gb:AU043785 /DB_XREF=gi:3979260 /DB_XREF=AU043785 /CLONE=J0910D05 /FEA=EST /CNT=1 /TID=Mm.28142.1 /TIER=ConsEnd /STK=0 /UG=Mm.28142 /LL=107004 /UG_GENE=AU043785 /UG_TITLE=expressed sequence AU043785	80.66	100.38	90.58	10.03	10.07	8.07	9.07	2.22	-9.99	-6.72	-17.13	-81.52	*
1419967_at	SEH1-like (S. cerevisiae	AW540070	72124	gb:AW540070 /DB_XREF=gi:7182487 /DB_XREF=C0128B09-3 /CLONE=C0128B09 /FEA=EST /CNT=1 /TID=Mm.219517.1 /TIER=ConsEnd /STK=0 /UG=Mm.219517 /LL=107046 /UG_GENE=AW540070 /UG_TITLE=expressed sequence AW540070	96.78	102.72	99.37	4.14	12.86	12.81	12.83	1.43	-7.74	-6.45	-9.58	-86.54	*
1419975_at	gb:C76618 /DB_XREF=gi:2516948 /DB_XREF=C76618 /CLONE=J0014H04 /FEA=EST /CNT=1 /TID=Mm.206843.1 /TIER=ConsEnd /STK=0 /UG=Mm.206843 /LL=97126 /UG_GENE=C76618 /UG_TITLE=expressed sequence C76618	C76618		gb:C76618 /DB_XREF=gi:2516948 /DB_XREF=C76618 /CLONE=J0014H04 /FEA=EST /CNT=1 /TID=Mm.206843.1 /TIER=ConsEnd /STK=0 /UG=Mm.206843 /LL=97126 /UG_GENE=C76618 /UG_TITLE=expressed sequence C76618	340.94	350.4	344.68	10.59	30.96	33.4	32.13	7.75	-10.73	-7.65	-17.81	-312.54	*
1419987_at	gb:C80388 /DB_XREF=gi:2520718 /DB_XREF=C80388 /CLONE=J0081A03 /FEA=EST /CNT=1 /TID=Mm.197785.1 /TIER=ConsEnd /STK=0 /UG=Mm.197785 /LL=97163 /UG_GENE=C80388 /UG_TITLE=expressed sequence C80388	C80388		gb:C80388 /DB_XREF=gi:2520718 /DB_XREF=C80388 /CLONE=J0081A03 /FEA=EST /CNT=1 /TID=Mm.197785.1 /TIER=ConsEnd /STK=0 /UG=Mm.197785 /LL=97163 /UG_GENE=C80388 /UG_TITLE=expressed sequence C80388	59.39	48.27	53.76	5.83	2.98	3.19	3.06	1.08	-17.55	-10.62	-42.43	-50.7	*
1419995_at	DNA segment, Chr 10, ERATO Doi 641, expressed	AU015124	52717	gb:AU015124 /DB_XREF=gi:3369915 /DB_XREF=AU015124 /CLONE=J0708A06 /FEA=EST /CNT=1 /TID=Mm.195418.1 /TIER=ConsEnd /STK=0 /UG=Mm.195418 /LL=52717 /UG_GENE=D10Ertd641e /UG_TITLE=DNA segment, Chr 10, ERATO Doi 641, expressed	57.81	77.16	67.5	9.7	11.44	12.95	12.16	0.98	-5.55	-4.13	-7.18	-55.34	*
1420010_at	hypothetical LOC574418	C80083	574418	gb:C80083 /DB_XREF=gi:2520413 /DB_XREF=C80083 /CLONE=J0076C09 /FEA=EST /CNT=1 /TID=Mm.206839.1 /TIER=ConsEnd /STK=0 /UG=Mm.206839 /LL=96992 /UG_GENE=C80083 /UG_TITLE=expressed sequence C80083	72.09	78.67	75.37	3.76	8.04	8.34	8.19	1.38	-9.2	-7.1	-12.83	-67.18	*
1420012_at	X-box binding protein 1	C77390	22433	gb:C77390 /DB_XREF=gi:2517720 /DB_XREF=C77390 /CLONE=J0030C12 /FEA=EST /CNT=1 /TID=Mm.195271.1 /TIER=ConsEnd /STK=0 /UG=Mm.195271 /LL=52219 /UG_GENE=D11Ertd39e /UG_TITLE=DNA segment, Chr 11, ERATO Doi 39, expressed	151.58	145.67	148.27	5.21	26.22	30.22	28.39	3.4	-5.22	-4.32	-6.55	-119.88	*
1420024_s_at	eukaryotic translation termination factor 1	C77379	225363	gb:C77379 /DB_XREF=gi:2517709 /DB_XREF=C77379 /CLONE=J0030B02 /FEA=EST /CNT=1 /TID=Mm.219714.1 /TIER=ConsEnd /STK=1 /UG=Mm.219714 /LL=52117 /UG_GENE=D6Ertd109e /UG_TITLE=DNA segment, Chr 6, ERATO Doi 109, expressed	251.03	292.69	271.42	21.37	103.78	111.63	107.65	6.43	-2.52	-2.13	-2.96	-163.77	*
1420034_at	Protein phosphatase 2, regulatory subunit B, delta isoform	AU019644	52432	gb:AU019644 /DB_XREF=gi:3375228 /DB_XREF=AU019644 /CLONE=J0520E06 /FEA=EST /CNT=1 /TID=Mm.195322.1 /TIER=ConsEnd /STK=0 /UG=Mm.195322 /LL=52432 /UG_GENE=D7Ertd753e /UG_TITLE=DNA segment, Chr 7, ERATO Doi 753, expressed	142.3	192.36	167.38	25.15	37.08	36.46	36.8	4.75	-4.55	-3.23	-6.3	-130.58	*
1420037_at	ATP synthase, H+ transporting, mitochondrial F1 complex, alpha subunit, isoform 1	C78762	11946	gb:C78762 /DB_XREF=gi:2519092 /DB_XREF=C78762 /CLONE=J0054E05 /FEA=EST /CNT=1 /TID=Mm.215183.1 /TIER=ConsEnd /STK=0 /UG=Mm.215183 /LL=52533 /UG_GENE=D18Ertd206e /UG_TITLE=DNA segment, Chr 18, ERATO Doi 206, expressed	241.71	284.76	263.17	21.77	42.73	47.06	44.83	2.9	-5.87	-4.91	-6.96	-218.33	*
1420038_at	ATPase, H+ transporting, V1 subunit E isoform 1	C85064	11973	gb:C85064 /DB_XREF=gi:2917005 /DB_XREF=C85064 /CLONE=J0201D04 /FEA=EST /CNT=1 /TID=Mm.195299.1 /TIER=ConsEnd /STK=0 /UG=Mm.195299 /LL=52337 /UG_GENE=D6Ertd385e /UG_TITLE=DNA segment, Chr 6, ERATO Doi 385, expressed	82.59	89.69	86.45	5.53	19.92	25.02	22.59	5.24	-3.83	-2.72	-6.25	-63.86	*
1420054_s_at	solute carrier family 35, member C2	C85957	228875	gb:C85957 /DB_XREF=gi:2917914 /DB_XREF=C85957 /CLONE=J0217E04 /FEA=EST /CNT=1 /TID=Mm.197756.1 /TIER=ConsEnd /STK=1 /UG=Mm.197756 /LL=97018 /UG_GENE=C85957 /UG_TITLE=expressed sequence C85957	23.02	25.47	24.11	2.16	74.26	74.4	74.31	1.26	3.08	2.68	3.62	50.2	*
1420092_at	microrchidia 3	AI452146	338467	gb:AI452146 /DB_XREF=gi:4299879 /DB_XREF=mp80e06.x1 /CLONE=IMAGE:575554 /FEA=EST /CNT=1 /TID=Mm.219471.1 /TIER=ConsEnd /STK=0 /UG=Mm.219471 /LL=68809 /UG_GENE=1110051N18Rik /UG_TITLE=RIKEN cDNA 1110051N18 gene	81.76	72.33	77.12	5.27	6.08	5.46	5.8	1.25	-13.3	-9.58	-20.85	-71.32	*
1420094_at	Heterogeneous nuclear ribonucleoprotein D-like	AU015266	50926	gb:AU015266 /DB_XREF=gi:3370057 /DB_XREF=AU015266 /CLONE=J0709G08 /FEA=EST /CNT=1 /TID=Mm.195310.1 /TIER=ConsEnd /STK=0 /UG=Mm.195310 /LL=52396 /UG_GENE=D5Ertd650e /UG_TITLE=DNA segment, Chr 5, ERATO Doi 650, expressed	99.74	108.78	104.17	5.07	8.63	8.02	8.28	2.1	-12.58	-8.78	-21.66	-95.89	*
1420106_at	DNA Segment, Chr 9, Mouse Genome Informatics 7	AA982064	102432	gb:AA982064 /DB_XREF=gi:3160833 /DB_XREF=vw61a04.s1 /CLONE=IMAGE:1248270 /FEA=EST /CNT=1 /TID=Mm.199593.1 /TIER=ConsEnd /STK=0 /UG=Mm.199593 /LL=102432 /UG_GENE=AA982064 /UG_TITLE=expressed sequence AA982064	123.81	159.22	141.55	17.69	18.92	20.11	19.38	3.61	-7.3	-5.13	-10.99	-122.17	*
1420115_at	exosome component 8	C80158	69639	gb:C80158 /DB_XREF=gi:2520488 /DB_XREF=C80158 /CLONE=J0077D03 /FEA=EST /CNT=1 /TID=Mm.195206.1 /TIER=ConsEnd /STK=0 /UG=Mm.195206 /LL=51884 /UG_GENE=D3Ertd300e /UG_TITLE=DNA segment, Chr 3, ERATO Doi 300, expressed	185.9	155.67	170.66	15.63	23.95	29.43	26.89	3.74	-6.35	-4.88	-8.52	-143.77	*
1420117_at	Golgi phosphoprotein 3	AW413496	66629	gb:AW413496 /DB_XREF=gi:6939505 /DB_XREF=uo35f10.x1 /CLONE=IMAGE:2631499 /FEA=EST /CNT=1 /TID=Mm.201674.1 /TIER=ConsEnd /STK=0 /UG=Mm.201674 /LL=106045 /UG_GENE=AW413496 /UG_TITLE=expressed sequence AW413496	89.03	94.35	91.46	4	15.79	15.81	15.8	2.5	-5.79	-4.54	-7.88	-75.66	*
1420175_at	Tax1 (human T-cell leukemia virus type I) binding protein 1	C85320	52440	gb:C85320 /DB_XREF=gi:2917277 /DB_XREF=C85320 /CLONE=J0206B11 /FEA=EST /CNT=1 /TID=Mm.195286.1 /TIER=ConsEnd /STK=0 /UG=Mm.195286 /LL=52280 /UG_GENE=D6Ertd404e /UG_TITLE=DNA segment, Chr 6, ERATO Doi 404, expressed	596.72	600.4	599.15	13.04	39.99	46.72	42.94	5.25	-13.95	-11.57	-17.51	-556.21	*
1420354_at	cyclin M1	NM_031396	83674	gb:NM_031396.1 /DB_XREF=gi:13878234 /GEN=Cnnm1 /FEA=FLmRNA /CNT=8 /TID=Mm.39388.1 /TIER=FL /STK=6 /UG=Mm.39388 /LL=83674 /DEF=Mus musculus cyclin M1 (Cnnm1), mRNA. /PROD=cyclin M1 /FL=gb:AF202994.1 gb:NM_031396.1	12.75	8.42	10.57	4.09	87.31	91.42	89.31	3.47	8.45	5.13	23.24	78.74	*
1420372_at	syntrophin, basic 2	BI646094	20650	gb:AI893916 /DB_XREF=gi:5599818 /DB_XREF=mc42h06.y1 /CLONE=IMAGE:351227 /FEA=FLmRNA /CNT=65 /TID=Mm.30228.1 /TIER=Stack /STK=16 /UG=Mm.30228 /LL=20650 /UG_GENE=Sntb2 /UG_TITLE=syntrophin, basic 2 /FL=gb:NM_009229.1 gb:U00678.1	42.34	18.61	30.6	12.66	217.49	172.7	195.04	23.34	6.37	3.61	20.14	164.44	*
1420453_at	crystallin, gamma S	NM_009967	12970	gb:NM_009967.1 /DB_XREF=gi:6753531 /GEN=Crygs /FEA=FLmRNA /CNT=6 /TID=Mm.6253.1 /TIER=FL /STK=5 /UG=Mm.6253 /LL=12970 /DEF=Mus musculus crystallin, gamma S (Crygs), mRNA. /PROD=crystallin, gamma S /FL=gb:NM_009967.1 gb:AF032995.1	2071.9	2723.3	2381.17	368.5	1	0.86	0.94	0.42	-2533.88	-1353.19	-9523.99	-2380.23	*
1420472_at	myotrophin	NM_008098	14489	gb:NM_008098.1 /DB_XREF=gi:6679960 /GEN=Gcdp /FEA=FLmRNA /CNT=451 /TID=Mm.4143.1 /TIER=FL /STK=4 /UG=Mm.4143 /LL=14489 /DEF=Mus musculus granule cell differentiation protein (Gcdp), mRNA. /PROD=granule cell differentiation protein /FL=gb:NM_008098.1 gb:U20290.1	176.48	161.83	169.04	8.73	54.55	54.7	54.62	2.35	-3.09	-2.77	-3.45	-114.42	*
1420487_at	nucleolar protein 7	AW060738	70078	gb:AW060738 /DB_XREF=gi:6008489 /DB_XREF=UI-M-BH1-anu-a-12-0-UI.s1 /CLONE=UI-M-BH1-anu-a-12-0-UI /FEA=FLmRNA /CNT=116 /TID=Mm.142195.1 /TIER=ConsEnd /STK=1 /UG=Mm.142195 /LL=70078 /UG_GENE=2210008F15Rik /UG_TITLE=RIKEN cDNA 2210008F15 gene /FL=gb:NM_023554.1	122.83	112.96	118.03	6.15	24.51	26.81	25.67	2.76	-4.6	-3.82	-5.68	-92.36	*
1420514_at	transmembrane protein 47	NM_138751	192216	gb:AI505784 /DB_XREF=gi:4403635 /DB_XREF=vi40g05.x1 /CLONE=IMAGE:906296 /FEA=FLmRNA /CNT=77 /TID=Mm.154610.1 /TIER=Stack /STK=12 /UG=Mm.154610 /LL=192216 /UG_GENE=Tm4sf10 /UG_TITLE=transmembrane 4 superfamily member 10 /FL=gb:BC019751.1 gb:NM_138751.1	261.89	296.15	278.55	17.68	99.89	122.74	111.24	13.6	-2.5	-2.02	-3.2	-167.31	*
1420536_at	crystallin, beta B2	NM_007773	12961	gb:NM_007773.1 /DB_XREF=gi:6681034 /GEN=Crybb2 /FEA=FLmRNA /CNT=11 /TID=Mm.1215.1 /TIER=FL /STK=4 /UG=Mm.1215 /LL=12961 /DEF=Mus musculus crystallin, beta B2 (Crybb2), mRNA. /PROD=crystallin, beta B2 /FL=gb:NM_007773.1 gb:M60559.1	1413.57	1914.58	1636.65	779.99	11.93	13.87	13.01	1.14	-125.81	-27.11	-229.8	-1623.64	*
1420607_at	RNA binding motif protein 18	AV116216	67889	gb:NM_026434.1 /DB_XREF=gi:13385929 /GEN=2010004P11Rik /FEA=FLmRNA /CNT=278 /TID=Mm.205937.1 /TIER=FL /STK=3 /UG=Mm.205937 /LL=67889 /DEF=Mus musculus RIKEN cDNA 2010004P11 gene (2010004P11Rik), mRNA. /PROD=RIKEN cDNA 2010004P11 /FL=gb:NM_026434.1 gb:BC005540.1	173.5	190.93	183.1	10.11	51.5	51.98	51.76	6.54	-3.54	-2.86	-4.53	-131.34	*
1420619_a_at	amino-terminal enhancer of split	NM_010347	14797	gb:NM_010347.1 /DB_XREF=gi:6754071 /GEN=Aes /FEA=FLmRNA /CNT=60 /TID=Mm.2626.1 /TIER=FL /STK=3 /UG=Mm.2626 /LL=14797 /DEF=Mus musculus amino-terminal enhancer of split (Aes), mRNA. /PROD=related to Drosophila groucho gene /FL=gb:NM_010347.1 gb:L12140.1	63.83	84.49	73.95	11.93	535.23	479.65	507.68	28.67	6.86	5.32	9.45	433.73	*
1420752_at	deltex 3 homolog (Drosophila)	NM_030714	80904	gb:NM_030714.1 /DB_XREF=gi:13507661 /GEN=Dtx3 /FEA=FLmRNA /CNT=9 /TID=Mm.29197.1 /TIER=FL /STK=3 /UG=Mm.29197 /LL=80904 /DEF=Mus musculus deltex 3 homolog (Drosophila) (Dtx3), mRNA. /PROD=Deltex3 /FL=gb:AB015425.1 gb:NM_030714.1	62.23	78.15	70.04	12.65	498.59	450.95	475.46	26.71	6.79	5.14	9.75	405.42	*
1420833_at	vesicle-associated membrane protein 2	BG871810	22318	gb:NM_009497.1 /DB_XREF=gi:6678550 /GEN=Vamp2 /FEA=FLmRNA /CNT=215 /TID=Mm.28643.1 /TIER=FL /STK=2 /UG=Mm.28643 /LL=22318 /DEF=Mus musculus vesicle-associated membrane protein 2 (Vamp2), mRNA. /PROD=vesicle-associated membrane protein 2 /FL=gb:U60150.1 gb:AF007168.1 gb:NM_009497.1	64.73	64.64	64.68	3.54	186.32	181.79	184.29	4.2	2.85	2.59	3.15	119.61	*
1420834_at	vesicle-associated membrane protein 2	BG871810	22318	gb:BG871810 /DB_XREF=gi:14222350 /DB_XREF=602792568F1 /CLONE=IMAGE:4923713 /FEA=FLmRNA /CNT=215 /TID=Mm.28643.1 /TIER=Stack /STK=127 /UG=Mm.28643 /LL=22318 /UG_GENE=Vamp2 /UG_TITLE=vesicle-associated membrane protein 2 /FL=gb:U60150.1 gb:AF007168.1 gb:NM_009497.1	121.36	140.67	130.65	11.4	732.86	760.65	746.5	19.3	5.71	4.96	6.71	615.84	*
1420856_a_at	LanC (bacterial lantibiotic synthetase component C)-like 2	NM_133737	71835	gb:NM_133737.1 /DB_XREF=gi:19526935 /GEN=1700003F10Rik /FEA=FLmRNA /CNT=145 /TID=Mm.25888.1 /TIER=FL /STK=2 /UG=Mm.25888 /LL=71835 /DEF=Mus musculus RIKEN cDNA 1700003F10 gene (1700003F10Rik), mRNA. /PROD=RIKEN cDNA 1700003F10 /FL=gb:AB035967.1 gb:NM_133737.1	91.88	118.05	104.85	13.5	30.17	39.67	35.03	6.75	-2.99	-2.08	-4.58	-69.82	*
1420935_a_at	serine/arginine repetitive matrix 1	NM_016799	51796	gb:BI872276 /DB_XREF=gi:16045951 /DB_XREF=603396618F1 /CLONE=IMAGE:5400148 /FEA=FLmRNA /CNT=96 /TID=Mm.1963.1 /TIER=Stack /STK=38 /UG=Mm.1963 /LL=51796 /UG_GENE=Srrm1 /UG_TITLE=serinearginine repetitive matrix 1 /FL=gb:NM_016799.1 gb:AF062655.1	39.81	22.11	30.72	9.86	144.68	118.81	132.04	13.97	4.3	2.69	9.23	101.33	*
1420948_s_at	RIKEN cDNA 4833408C14 gene	BB825830	67403	gb:BB648845 /DB_XREF=gi:16483100 /DB_XREF=BB648845 /CLONE=C130040J19 /FEA=FLmRNA /CNT=165 /TID=Mm.10141.1 /TIER=ConsEnd /STK=0 /UG=Mm.10141 /LL=22589 /UG_GENE=Xnp /UG_TITLE=X-linked nuclear protein /FL=gb:NM_009530.1 gb:AF026032.1	64.57	77.73	71.29	6.82	17.58	23.19	20.02	3.93	-3.56	-2.56	-5.39	-51.27	*
1420982_at	RNA-binding region (RNP1, RRM) containing 2	NM_133242	170791	gb:NM_133242.1 /DB_XREF=gi:18875411 /GEN=Caper-pending /FEA=FLmRNA /CNT=74 /TID=Mm.17307.1 /TIER=FL /STK=2 /UG=Mm.17307 /LL=170791 /DEF=Mus musculus coactivator of activating protein-1 and estrogen receptors (Caper-pending), mRNA. /PROD=coactivator of activating protein-1 and estrogenreceptors /FL=gb:AY061882.1 gb:NM_133242.1	680.31	744.94	713.63	34.17	119.07	129.02	124.08	19.3	-5.75	-4.51	-7.8	-589.55	*
1420994_at	UDP-GlcNAc:betaGal beta-1,3-N-acetylglucosaminyltransferase 5	BM214359	108105	gb:BM214359 /DB_XREF=gi:17772482 /DB_XREF=C0849E04-3 /CLONE=C0849E04 /FEA=FLmRNA /CNT=55 /TID=Mm.33935.1 /TIER=Stack /STK=19 /UG=Mm.33935 /LL=108105 /UG_GENE=B3gnt5 /UG_TITLE=UDP-GlcNAc:betaGal beta-1,3-N-acetylglucosaminyltransferase 5 /FL=gb:NM_054052.1 gb:AY029203.1	104.56	182.91	143.78	39.09	5.66	6.62	6.16	1.14	-23.34	-12.25	-39.2	-137.62	*
1421039_at	major intrinsic protein of eye lens fiber	NM_008600	17339	gb:NM_008600.1 /DB_XREF=gi:6678881 /GEN=Mip /FEA=FLmRNA /CNT=22 /TID=Mm.31625.1 /TIER=FL /STK=2 /UG=Mm.31625 /LL=17339 /DEF=Mus musculus major intrinsic protein of eye lens fiber (Mip), mRNA. /PROD=major intrinsic protein of eye lens fiber /FL=gb:U27502.1 gb:NM_008600.1	138.43	338.16	230.14	110.33	3.44	2.52	3.01	0.64	-76.36	-15.89	-158.02	-227.13	*
1421063_s_at	small nuclear ribonucleoprotein N /// SNRPN upstream reading frame	NM_033174	20646 /// 84704	gb:NM_033174.1 /DB_XREF=gi:15029531 /GEN=Snurf /FEA=FLmRNA /CNT=18 /TID=Mm.195990.1 /TIER=FL /STK=2 /UG=Mm.195990 /LL=84704 /DEF=Mus musculus SNRPN upstream reading frame (Snurf), mRNA. /PROD=SNRPN upstream reading frame /FL=gb:NM_033174.1 gb:AF101042.1	179.72	173.61	176.99	9.66	524.68	550.68	536.11	16.86	3.03	2.74	3.37	359.12	*
1421145_at	solute carrier family 26 (sulfate transporter), member 2	NM_007885	13521	gb:NM_007885.1 /DB_XREF=gi:6681232 /GEN=Slc26a2 /FEA=FLmRNA /CNT=31 /TID=Mm.24803.1 /TIER=FL /STK=2 /UG=Mm.24803 /LL=13521 /DEF=Mus musculus solute carrier family 26 (sulfate transporter), member 2 (Slc26a2), mRNA. /PROD=diastrophic dysplasia /FL=gb:D42049.1 gb:NM_007885.1	10.47	9.62	9.99	1.85	76.11	75.64	75.93	1.53	7.6	5.81	10.95	65.94	*
1421160_a_at	radical fringe gene homolog (Drosophila)	NM_009053	19719	gb:NM_009053.1 /DB_XREF=gi:6677724 /GEN=Rfng /FEA=FLmRNA /CNT=17 /TID=Mm.871.1 /TIER=FL /STK=2 /UG=Mm.871 /LL=19719 /DEF=Mus musculus radical fringe gene homolog, (Drosophila) (Rfng), mRNA. /PROD=radical fringe gene homolog, (Drosophila) /FL=gb:U94350.1 gb:AF015770.1 gb:NM_009053.1	22.08	26.03	24.13	2.84	74.17	78.71	76.44	2.51	3.17	2.63	3.95	52.32	*
1421180_at	limb expression 1 homolog (chicken)	NM_025681	66643	gb:NM_025681.1 /DB_XREF=gi:13385141 /GEN=Lix1 /FEA=FLmRNA /CNT=17 /TID=Mm.13130.1 /TIER=FL /STK=2 /UG=Mm.13130 /LL=66643 /DEF=Mus musculus limb expression 1 homolog (chicken) (Lix1), mRNA. /PROD=limb expression 1 homolog (chicken) /FL=gb:AF351204.1 gb:NM_025681.1	90.96	111.09	101.11	10.46	5.77	4.85	5.28	0.97	-19.14	-13.84	-28.27	-95.83	*
1421215_a_at	sarcolemma associated protein	NM_032008	83997	gb:NM_032008.1 /DB_XREF=gi:14030788 /GEN=Slap /FEA=FLmRNA /CNT=15 /TID=Mm.36769.1 /TIER=FL /STK=2 /UG=Mm.36769 /LL=83997 /DEF=Mus musculus sarcolemmal-associated protein (Slap), mRNA. /PROD=sarcolemmal-associated protein /FL=gb:NM_032008.1 gb:AF304451.1	87.01	102.09	94.07	8.34	28.63	35.9	31.92	4.66	-2.95	-2.26	-4	-62.16	*
1421255_a_at	calcium binding protein 1	NM_013879	29867	gb:NM_013879.1 /DB_XREF=gi:7304938 /GEN=Cabp1 /FEA=FLmRNA /CNT=12 /TID=Mm.38551.1 /TIER=FL /STK=2 /UG=Mm.38551 /LL=29867 /DEF=Mus musculus calcium binding protein 1 (Cabp1), mRNA. /PROD=calcium binding protein 1 /FL=gb:NM_013879.1 gb:AF169152.1	86.88	109.33	98.04	11.75	275.81	284.95	279.98	5.28	2.86	2.38	3.56	181.94	*
1421266_s_at	nuclear factor of kappa light chain gene enhancer in B-cells inhibitor, beta	NM_010908	18036	gb:NM_010908.1 /DB_XREF=gi:6754841 /GEN=Nfkbib /FEA=FLmRNA /CNT=9 /TID=Mm.220333.1 /TIER=FL /STK=2 /UG=Mm.220333 /LL=18036 /DEF=Mus musculus nuclear factor of kappa light chain gene enhancer in B-cells inhibitor, beta (Nfkbib), mRNA. /PROD=nuclear factor of kappa light chain geneenhancer in B-cells inhibitor, beta /FL=gb:NM_010908.1 gb:U19799.1	36.26	32.47	34.72	3.29	91.62	84.18	87.81	4.39	2.53	2.14	3.05	53.09	*
1421267_a_at	Cbp/p300-interacting transactivator, with Glu/Asp-rich carboxy-terminal domain, 2	NM_010828	17684	gb:NM_010828.1 /DB_XREF=gi:6754741 /GEN=Cited2 /FEA=FLmRNA /CNT=9 /TID=Mm.9524.1 /TIER=FL /STK=2 /UG=Mm.9524 /LL=17684 /DEF=Mus musculus Cbpp300-interacting transactivator, with GluAsp-rich carboxy-terminal domain, 2 (Cited2), mRNA. /PROD=melanocyte specific gene 2 /FL=gb:NM_010828.1 gb:U86445.1	165.32	167.57	166.42	12.55	780.42	845.2	812.66	33.2	4.88	4.26	5.66	646.24	*
1421268_at	UDP-glucose ceramide glucosyltransferase	AA591863	22234	gb:NM_011673.1 /DB_XREF=gi:7106442 /GEN=Ugcg /FEA=FLmRNA /CNT=25 /TID=Mm.12971.1 /TIER=FL /STK=2 /UG=Mm.12971 /LL=22234 /DEF=Mus musculus UDP-glucose ceramide glucosyltransferase (Ugcg), mRNA. /PROD=UDP-glucose ceramide glucosyltransferase /FL=gb:NM_011673.1 gb:D89866.1	76.04	86.24	81.24	5.81	21.87	34.47	28.18	6.5	-2.88	-2.04	-4.7	-53.07	*
1421280_at	gamma-aminobutyric acid (GABA-A) receptor, subunit alpha 1	Z36357	14394	gb:NM_010250.1 /DB_XREF=gi:6753935 /GEN=Gabra1 /FEA=FLmRNA /CNT=18 /TID=Mm.4914.1 /TIER=FL /STK=2 /UG=Mm.4914 /LL=14394 /DEF=Mus musculus gamma-aminobutyric acid (GABA-A) receptor, subunit alpha 1 (Gabra1), mRNA. /PROD=gamma-aminobutyric acid (GABA-A) receptor,subunit alpha 1 /FL=gb:NM_010250.1 gb:M86566.1	239.4	222.33	231.05	10.38	47.66	80.54	63.93	16.94	-3.61	-2.49	-6.43	-167.12	*
1421281_at	gamma-aminobutyric acid (GABA-A) receptor, subunit alpha 1	Z36357	14394	gb:Z36357 /DB_XREF=gi:530555 /DB_XREF=MM89 /CLONE=89 /FEA=FLmRNA /CNT=18 /TID=Mm.4914.1 /TIER=ConsEnd /STK=0 /UG=Mm.4914 /LL=14394 /UG_GENE=Gabra1 /UG_TITLE=gamma-aminobutyric acid (GABA-A) receptor, subunit alpha 1 /FL=gb:NM_010250.1 gb:M86566.1	303.79	326.26	314.88	14.66	92.18	113.86	102.23	14.24	-3.08	-2.47	-4.03	-212.65	*
1421323_a_at	RIKEN cDNA E430034L04 gene	NM_011816	23881	gb:NM_011816.1 /DB_XREF=gi:6753929 /GEN=G3bp2-pending /FEA=FLmRNA /CNT=8 /TID=Mm.2411.1 /TIER=FL /STK=2 /UG=Mm.2411 /LL=23881 /DEF=Mus musculus Ras-GTPase-activating protein (GAP<120>) SH3-domain binding protein 2 (G3bp2-pending), mRNA. /PROD=Ras-GTPase-activating protein (GAP<120>)SH3-domain binding protein 2 /FL=gb:NM_011816.1 gb:U65313.1	272.38	210.73	241.69	32.94	634.35	617.12	625.77	12.85	2.59	2.11	3.34	384.08	*
1421328_at	microtubule-associated protein 2 /// hypothetical protein A730034C02	BM937510	17756 /// 269204	gb:BM937510 /DB_XREF=gi:19396662 /DB_XREF=UI-M-CE1-bah-b-04-0-UI.r1 /CLONE=UI-M-CE1-bah-b-04-0-UI /FEA=FLmRNA /CNT=21 /TID=Mm.413.1 /TIER=ConsEnd /STK=0 /UG=Mm.413 /LL=17756 /UG_GENE=Mtap2 /UG_TITLE=microtubule-associated protein 2 /FL=gb:M21041.1 gb:NM_008632.1	133.22	159.54	146.31	13.42	41.47	44.25	42.66	2.93	-3.43	-2.82	-4.13	-103.65	*
1421373_at	cytochrome c oxidase subunit IV isoform 2	NM_053091	84682	gb:NM_053091.1 /DB_XREF=gi:16716378 /GEN=Cox4b /FEA=FLmRNA /CNT=7 /TID=Mm.196668.1 /TIER=FL /STK=2 /UG=Mm.196668 /LL=84682 /DEF=Mus musculus cytochrome c oxidase, subunit IVb (Cox4b), mRNA. /PROD=cytochrome c oxidase subunit IV isoform 2precursor /FL=gb:NM_053091.1 gb:AF271382.1	21.76	18.09	19.69	3.25	78.88	61.02	69.86	9.3	3.55	2.51	5.15	50.17	*
1421832_at	twisted gastrulation homolog 1 (Drosophila)	BC004850	65960	gb:BC004850.1 /DB_XREF=gi:13436043 /FEA=FLmRNA /CNT=161 /TID=Mm.10153.1 /TIER=FL /STK=1 /UG=Mm.10153 /LL=65960 /UG_GENE=Twg-pending /DEF=Mus musculus, twisted gastrulation protein, clone MGC:6913 IMAGE:2810960, mRNA, complete cds. /PROD=twisted gastrulation protein /FL=gb:BC004850.1 gb:NM_023053.1	89.7	97.36	93.49	4.73	31	40.66	35.92	5.11	-2.6	-2.07	-3.44	-57.57	*
1421851_at	DEAD/H (Asp-Glu-Ala-Asp/His) box polypeptide 26	BB731480	18130	gb:NM_008634.1 /DB_XREF=gi:6678945 /GEN=Mtap1b /FEA=FLmRNA /CNT=150 /TID=Mm.4323.1 /TIER=ConsEnd /STK=0 /UG=Mm.4323 /LL=17755 /DEF=Mus musculus microtubule-associated protein 1 B (Mtap1b), mRNA. /PROD=microtubule-associated protein 1 B /FL=gb:NM_008634.1	757.52	800.5	780.12	26.7	155.33	187.23	171.51	17.83	-4.55	-3.84	-5.53	-608.61	*
1421871_at	SH3-binding domain glutamic acid-rich protein like	NM_019989	56726	gb:NM_019989.1 /DB_XREF=gi:9910547 /GEN=Sh3bgrl /FEA=FLmRNA /CNT=74 /TID=Mm.196451.1 /TIER=FL /STK=1 /UG=Mm.196451 /LL=56726 /DEF=Mus musculus SH3-binding domain glutamic acid-rich protein like (Sh3bgrl), mRNA. /PROD=SH3-binding domain glutamic acid-rich proteinlike /FL=gb:NM_019989.1	342.44	457.78	400.15	58.12	97.84	121.92	109.13	14.82	-3.67	-2.61	-5.1	-291.02	*
1421881_a_at	ELAV (embryonic lethal, abnormal vision, Drosophila)-like 2 (Hu antigen B)	BB105998	15569	gb:AY035380.1 /DB_XREF=gi:15020257 /FEA=FLmRNA /CNT=104 /TID=Mm.3823.1 /TIER=FL /STK=1 /UG=Mm.3823 /LL=15569 /UG_GENE=Elavl2 /DEF=Mus musculus ELAV-like neuronal protein-1 mRNA, complete cds, alternatively spliced. /PROD=ELAV-like neuronal protein-1 /FL=gb:U29088.1 gb:NM_010486.1 gb:AY035380.1	95.26	98.01	97.19	3.63	38.15	44.45	41.12	3.85	-2.36	-2.02	-2.82	-56.07	*
1421895_at	eukaryotic translation initiation factor 2, subunit 3, structural gene X-linked	NM_012010	26905	gb:NM_012010.1 /DB_XREF=gi:6753737 /GEN=Eif2s3x /FEA=FLmRNA /CNT=65 /TID=Mm.218851.1 /TIER=FL /STK=1 /UG=Mm.218851 /LL=26905 /DEF=Mus musculus eukaryotic translation initiation factor 2, subunit 3, structural gene X-linked (Eif2s3x), mRNA. /PROD=eukaryotic translation initiation factor 2,subunit 3, structural gene X-linked /FL=gb:NM_012010.1	125.16	129.86	127.71	5.51	33.16	44.57	38.67	6.75	-3.3	-2.54	-4.66	-89.03	*
1421917_at	platelet derived growth factor receptor, alpha polypeptide	AW537708	18595	gb:AW537708 /DB_XREF=gi:7180221 /DB_XREF=G0120F08-3 /CLONE=G0120F08 /FEA=FLmRNA /CNT=98 /TID=Mm.2924.1 /TIER=Stack /STK=10 /UG=Mm.2924 /LL=18595 /UG_GENE=Pdgfra /UG_TITLE=platelet derived growth factor receptor, alpha polypeptide /FL=gb:NM_011058.1 gb:M84607.1 gb:M57683.1	123.76	139.34	131.82	8.39	43.33	42.29	42.86	2.36	-3.08	-2.67	-3.53	-88.96	*
1422017_s_at	RIKEN cDNA 4833439L19 gene	NM_029241	97820	gb:NM_029241.1 /DB_XREF=gi:13386383 /GEN=4930558H15Rik /FEA=FLmRNA /CNT=11 /TID=Mm.220315.1 /TIER=FL /STK=1 /UG=Mm.220315 /LL=75294 /DEF=Mus musculus RIKEN cDNA 4930558H15 gene (4930558H15Rik), mRNA. /PROD=RIKEN cDNA 4930558H15 /FL=gb:NM_029241.1	147.78	136.95	142.81	7.45	39.53	47.73	43.65	5.12	-3.27	-2.68	-4.11	-99.15	*
1422064_a_at	zinc finger and BTB domain containing 20	AY028963	56490	gb:AY028963.1 /DB_XREF=gi:19847823 /FEA=FLmRNA /CNT=8 /TID=Mm.38250.1 /TIER=FL /STK=1 /UG=Mm.38250 /LL=56490 /UG_GENE=Zfp288 /DEF=Mus musculus BTBPOZ zinc finger protein DPZF mRNA, complete cds. /PROD=BTBPOZ zinc finger protein DPZF /FL=gb:AF185576.1 gb:NM_019778.1 gb:AY028963.1	47.61	43.62	45.56	3.78	227.48	232.23	230.16	3.66	5.05	4.43	5.86	184.6	*
1422445_at	integrin alpha 6	BM935811	16403	gb:BM935811 /DB_XREF=gi:19394963 /DB_XREF=UI-M-CG0p-bdj-a-01-0-UI.r1 /CLONE=UI-M-CG0p-bdj-a-01-0-UI /FEA=FLmRNA /CNT=336 /TID=Mm.25232.1 /TIER=Stack /STK=51 /UG=Mm.25232 /LL=16403 /UG_GENE=Itga6 /UG_TITLE=integrin alpha 6 /FL=gb:NM_008397.1	113.15	141.15	127.19	14.06	24.72	20.96	22.93	3.36	-5.55	-4.13	-7.65	-104.27	*
1422468_at	palmitoyl-protein thioesterase 1	AF326558	19063	gb:AF326558.1 /DB_XREF=gi:17225442 /FEA=FLmRNA /CNT=276 /TID=Mm.43660.1 /TIER=FL+Stack /STK=20 /UG=Mm.43660 /LL=19063 /UG_GENE=Ppt /DEF=Mus musculus DBA2J palmitoyl-protein thioesterase precursor, mRNA, complete cds. /PROD=palmitoyl-protein thioesterase precursor /FL=gb:AF071025.1 gb:AF087568.1 gb:AF326558.1 gb:AF326557.1 gb:NM_008917.1	230.07	263.04	246.74	17.07	104.54	106.91	105.72	5.04	-2.33	-2.02	-2.67	-141.02	*
1422493_at	coproporphyrinogen oxidase	BG067254	12892	gb:BG067254 /DB_XREF=gi:12549823 /DB_XREF=H3052C08-3 /CLONE=H3052C08 /FEA=FLmRNA /CNT=159 /TID=Mm.35820.1 /TIER=Stack /STK=30 /UG=Mm.35820 /LL=12892 /UG_GENE=Cpo /UG_TITLE=coproporphyrinogen oxidase /FL=gb:BC017680.1 gb:NM_007757.1 gb:D16333.1	27.96	20.11	24.07	4.78	116.99	121.93	118.96	3.62	4.94	3.71	7.36	94.89	*
1422521_at	dynactin 1	NM_007835	13191	gb:NM_007835.1 /DB_XREF=gi:6681146 /GEN=Dctn1 /FEA=FLmRNA /CNT=149 /TID=Mm.6919.1 /TIER=FL+Stack /STK=53 /UG=Mm.6919 /LL=13191 /DEF=Mus musculus dynactin 1 (Dctn1), mRNA. /PROD=dynactin 1 /FL=gb:NM_007835.1 gb:U60312.1	207.07	245.18	225.42	22.29	549.07	597.07	573.36	24.6	2.54	2.15	3.07	347.94	*
1422564_at	actin-like 6B	NM_031404	83766	gb:NM_031404.1 /DB_XREF=gi:13937392 /GEN=Actl6 /FEA=FLmRNA /CNT=48 /TID=Mm.31646.1 /TIER=FL+Stack /STK=35 /UG=Mm.31646 /LL=83766 /DEF=Mus musculus actin-like 6 (Actl6), mRNA. /PROD=actin-like 6 /FL=gb:NM_031404.1	41.78	41.99	41.89	5	114.86	109.36	112.38	5.05	2.68	2.21	3.37	70.49	*
1422647_at	ring finger protein 1	NM_009066	19763	gb:NM_009066.1 /DB_XREF=gi:6677748 /GEN=Ring1 /FEA=FLmRNA /CNT=36 /TID=Mm.20343.1 /TIER=FL+Stack /STK=22 /UG=Mm.20343 /LL=19763 /DEF=Mus musculus ring finger protein 1 (Ring1), mRNA. /PROD=ring finger protein 1 /FL=gb:NM_009066.1 gb:BC009070.1	50.93	55.38	53.11	4.14	129.98	128.43	129.06	5.28	2.43	2.11	2.83	75.95	*
1422670_at	Rho family GTPase 2	NM_009708	11858	gb:NM_009708.1 /DB_XREF=gi:6753115 /GEN=Arhn /FEA=FLmRNA /CNT=38 /TID=Mm.219644.1 /TIER=FL+Stack /STK=20 /UG=Mm.219644 /LL=11858 /DEF=Mus musculus ras homolog N (RhoN) (Arhn), mRNA. /PROD=ras homolog N (RhoN) /FL=gb:NM_009708.1	79.19	117.32	97.76	20.2	339.09	313.05	325.47	14.96	3.33	2.46	5.07	227.72	*
1422705_at	transmembrane, prostate androgen induced RNA	AV370981	65112	gb:NM_022995.1 /DB_XREF=gi:17105323 /GEN=N4wbp4-pending /FEA=FLmRNA /CNT=133 /TID=Mm.41009.1 /TIER=FL+Stack /STK=17 /UG=Mm.41009 /LL=65112 /DEF=Mus musculus Nedd4 WW binding protein 4 (N4wbp4-pending), mRNA. /PROD=Nedd4 WW bindingno. protein 4 /FL=gb:NM_022995.1	41.64	42.54	42.01	2.97	162.87	141.91	152.3	10.76	3.63	3.07	4.28	110.29	*
1422706_at	transmembrane, prostate androgen induced RNA	AV370981	65112	gb:AV370981 /DB_XREF=gi:15406809 /DB_XREF=AV370981 /CLONE=9030406G08 /FEA=FLmRNA /CNT=133 /TID=Mm.41009.1 /TIER=Stack /STK=14 /UG=Mm.41009 /LL=65112 /UG_GENE=N4wbp4-pending /UG_TITLE=Nedd4 WW binding protein 4 /FL=gb:NM_022995.1	47.44	53.85	50.67	5.87	146.62	140.02	143.59	4.55	2.83	2.36	3.52	92.92	*
1422710_a_at	calcium channel, voltage-dependent, T type, alpha 1H subunit	NM_021415	58226	gb:NM_021415.2 /DB_XREF=gi:13435398 /GEN=Cacna1h /FEA=FLmRNA /CNT=33 /TID=Mm.180108.1 /TIER=FL+Stack /STK=17 /UG=Mm.180108 /LL=58226 /DEF=Mus musculus calcium channel, voltage-dependent, T type, alpha 1H subunit (Cacna1h), mRNA. /PROD=calcium channel alpha13.2 subunit /FL=gb:NM_021415.2	69.86	84.73	77.28	8.12	189.67	184.28	187.18	4.03	2.42	2.06	2.94	109.9	*
1422718_at	adaptor-related protein complex 3, sigma 2 subunit	NM_009682	11778	gb:NM_009682.1 /DB_XREF=gi:6753079 /GEN=Ap3s2 /FEA=FLmRNA /CNT=69 /TID=Mm.2564.1 /TIER=FL+Stack /STK=16 /UG=Mm.2564 /LL=11778 /DEF=Mus musculus adaptor-related protein complex AP-3, sigma 2 subunit (Ap3s2), mRNA. /PROD=adaptor-related protein complex AP-3, sigma 2subunit /FL=gb:NM_009682.1 gb:U91933.1	45.32	49.78	47.07	5.43	119.48	125.08	121.46	4.68	2.58	2.14	3.21	74.39	*
1422748_at	zinc finger homeobox 1b	NM_015753	24136	gb:NM_015753.1 /DB_XREF=gi:7657694 /GEN=Zfhx1b /FEA=FLmRNA /CNT=37 /TID=Mm.37676.1 /TIER=FL+Stack /STK=15 /UG=Mm.37676 /LL=24136 /DEF=Mus musculus zinc finger homeobox 1b (Zfhx1b), mRNA. /PROD=zinc finger homeobox 1b /FL=gb:NM_015753.1 gb:AF033116.1	42.13	35.56	38.64	4.46	108.87	104.36	106.68	3.48	2.76	2.3	3.43	68.04	*
1422777_at	complement component 1, q subcomponent-like 1	NM_011795	23829	gb:NM_011795.1 /DB_XREF=gi:6753221 /GEN=C1qrf-pending /FEA=FLmRNA /CNT=18 /TID=Mm.57154.1 /TIER=FL+Stack /STK=13 /UG=Mm.57154 /LL=23829 /DEF=Mus musculus C1q related factor (C1qrf-pending), mRNA. /PROD=C1q related factor /FL=gb:NM_011795.1 gb:AF095155.1	54.3	59.74	57.44	5.14	211.4	195.48	202.85	9.46	3.53	3.01	4.21	145.41	*
1422810_at	zinc finger protein 191	BF780333	59057	gb:NM_021559.1 /DB_XREF=gi:10947001 /GEN=Zfp191 /FEA=FLmRNA /CNT=40 /TID=Mm.116637.1 /TIER=FL+Stack /STK=11 /UG=Mm.116637 /LL=59057 /DEF=Mus musculus zinc finger protein 191 (Zfp191), mRNA. /PROD=zinc finger protein ZF-12 /FL=gb:AF149093.1 gb:NM_021559.1 gb:BC011345.1	68.98	86.3	78.02	9.13	26.78	28.55	27.69	2.73	-2.82	-2.17	-3.62	-50.33	*
1422837_at	sciellin	NM_022886	64929	gb:NM_022886.1 /DB_XREF=gi:12584977 /GEN=Scel /FEA=FLmRNA /CNT=23 /TID=Mm.852.1 /TIER=FL+Stack /STK=10 /UG=Mm.852 /LL=64929 /DEF=Mus musculus sciellin (Scel), mRNA. /PROD=sciellin /FL=gb:AF245700.1 gb:NM_022886.1	55.57	76.25	65.94	10.39	12.73	11.84	12.21	1.32	-5.4	-3.84	-7.31	-53.72	*
1422850_at	poly(A) binding protein, nuclear 1	AV028400	54196	gb:AV028400 /DB_XREF=gi:4783308 /DB_XREF=AV028400 /CLONE=1422000A11 /FEA=FLmRNA /CNT=96 /TID=Mm.7723.1 /TIER=Stack /STK=10 /UG=Mm.7723 /LL=54196 /UG_GENE=Pabpn1 /UG_TITLE=poly(A) binding protein, nuclear 1 /FL=gb:NM_019402.1	20.76	27.51	24.25	4.52	145.28	127.64	136.11	10.28	5.61	4.16	8.23	111.86	*
1422879_at	synaptophysin-like protein	BE333485	19027	gb:NM_013635.1 /DB_XREF=gi:7305402 /GEN=Pphn /FEA=FLmRNA /CNT=264 /TID=Mm.45146.1 /TIER=FL+Stack /STK=8 /UG=Mm.45146 /LL=19027 /DEF=Mus musculus pantophysin (Pphn), mRNA. /PROD=pantophysin /FL=gb:NM_013635.1	130.44	166.8	148.86	18.48	49.26	58.7	53.92	5.69	-2.76	-2.09	-3.6	-94.94	*
1422910_s_at	SMC6 structural maintenance of chromosomes 6-like 1 (yeast)	AU022584	67241	gb:AU022584 /DB_XREF=gi:3387559 /DB_XREF=AU022584 /CLONE=J0416H06 /FEA=FLmRNA /CNT=34 /TID=Mm.219634.1 /TIER=Stack /STK=9 /UG=Mm.219634 /LL=67241 /UG_GENE=2810489L22Rik /UG_TITLE=RIKEN cDNA 2810489L22 gene /FL=gb:NM_026052.1	17.32	14.49	15.68	2.45	88.11	66.81	77.53	10.79	4.94	3.5	7.09	61.84	*
1422945_a_at	kinesin family member 5C	AI844677	16574	gb:AI844677 /DB_XREF=gi:5488583 /DB_XREF=UI-M-AL1-ahr-f-01-0-UI.s1 /CLONE=UI-M-AL1-ahr-f-01-0-UI /FEA=FLmRNA /CNT=21 /TID=Mm.41576.1 /TIER=Stack /STK=11 /UG=Mm.41576 /LL=16574 /UG_GENE=Kif5c /UG_TITLE=kinesin family member 5C /FL=gb:AF067180.1 gb:NM_008449.1	60.27	40.46	50.23	10.73	469.46	377.47	423.46	46.23	8.43	5.87	13.36	373.23	*
1423019_at	gap junction membrane channel protein alpha 9	NM_010290	14617	gb:NM_010290.1 /DB_XREF=gi:6753993 /GEN=Gja9 /FEA=FLmRNA /CNT=4 /TID=Mm.138256.1 /TIER=FL /STK=0 /UG=Mm.138256 /LL=14617 /DEF=Mus musculus gap junction membrane channel protein alpha 9 (Gja9), mRNA. /PROD=gap junction membrane channel protein alpha 9 /FL=gb:NM_010290.1	127.27	159.3	143.55	16.86	52.04	55.45	53.64	4.58	-2.68	-2.08	-3.38	-89.9	*
1423040_at	basic leucine zipper and W2 domains 1	AV144956	66882	gb:AK008059.1 /DB_XREF=gi:12842007 /FEA=FLmRNA /CNT=465 /TID=Mm.21848.1 /TIER=Stack /STK=64 /UG=Mm.21848 /LL=66882 /UG_GENE=1200015E15Rik /UG_TITLE=RIKEN cDNA 1200015E15 gene /DEF=Mus musculus adult male small intestine cDNA, RIKEN full-length enriched library, clone:2010003C22:homolog to KIAA0005 PROTEIN, full insert sequence. /FL=gb:BC005466.1 gb:NM_025824.1	399.67	432.98	416.56	18	133.95	158.08	146.19	13.16	-2.85	-2.44	-3.39	-270.37	*
1423060_at	proliferation-associated 2G4	BM232515	18813	gb:AW536189 /DB_XREF=gi:7178606 /DB_XREF=G0101E08-3 /CLONE=G0101E08 /FEA=FLmRNA /CNT=308 /TID=Mm.4742.1 /TIER=Stack /STK=74 /UG=Mm.4742 /LL=18813 /UG_GENE=Pa2g4 /UG_TITLE=proliferation-associated 2G4, 38kD /FL=gb:NM_011119.1 gb:U43918.1	54.89	52.82	53.77	5.07	250.33	250.43	250.38	4.37	4.66	4.02	5.52	196.61	*
1423087_a_at	RIKEN cDNA 1110002E23 gene	BB453951	66119	gb:BB453951 /DB_XREF=gi:16425818 /DB_XREF=BB453951 /CLONE=D130027K22 /FEA=FLmRNA /CNT=102 /TID=Mm.177734.1 /TIER=Stack /STK=58 /UG=Mm.177734 /LL=66119 /UG_GENE=1110002E23Rik /UG_TITLE=RIKEN cDNA 1110002E23 gene /FL=gb:NM_025365.1	83.32	85.45	84.55	4.62	696.23	570.73	633.52	63.08	7.49	6.15	8.96	548.97	*
1423131_at	RIKEN cDNA 5730427N09 gene /// similar to TGF beta-inducible nuclear protein 1 (L-name related LNR42) /// similar to TGF beta-inducible nuclear protein 1 (L-name related LNR42)	BE308547	433230 /// 545264 /// 59050	gb:BM207622 /DB_XREF=gi:17763532 /DB_XREF=C0615E02-3 /CLONE=C0615E02 /FEA=FLmRNA /CNT=269 /TID=Mm.27796.1 /TIER=Stack /STK=43 /UG=Mm.27796 /LL=59050 /UG_GENE=5730427N09Rik /UG_TITLE=RIKEN cDNA 5730427N09 gene /FL=gb:NM_021552.1 gb:AF238866.1	393.09	387	389.81	8.43	86.13	95.5	89.72	7.92	-4.34	-3.77	-5.1	-300.08	*
1423157_at	glucosamine-phosphate N-acetyltransferase 1	AK008566	54342	gb:AK006627.1 /DB_XREF=gi:12839820 /FEA=FLmRNA /CNT=133 /TID=Mm.41304.1 /TIER=Stack /STK=16 /UG=Mm.41304 /LL=54342 /UG_GENE=Gpnat1 /UG_TITLE=glucosamine-phosphate N-acetyltransferase 1 /DEF=Mus musculus adult male testis cDNA, RIKEN full-length enriched library, clone:1700037P16:glucosamine-phosphate N-acetyltransferase 1, full insert sequence. /FL=gb:NM_019425.1	402.79	405.81	404.98	8.13	63.67	67.78	65.52	9.11	-6.18	-5.02	-8.03	-339.46	*
1423208_at	RIKEN cDNA 0610041E09 gene	BQ174163	66074	gb:AV296303 /DB_XREF=gi:6328320 /DB_XREF=AV296303 /CLONE=5730440P06 /FEA=FLmRNA /CNT=257 /TID=Mm.23263.1 /TIER=Stack /STK=16 /UG=Mm.23263 /LL=66074 /UG_GENE=0610041E09Rik /UG_TITLE=RIKEN cDNA 0610041E09 gene /FL=gb:NM_025335.1	208.31	266.01	237.12	28.89	79.62	85	81.99	8.34	-2.89	-2.2	-3.75	-155.13	*
1423221_at	tubulin, beta 4	AK013717	22153	gb:AK013717.1 /DB_XREF=gi:12851186 /GEN=Tubb4 /FEA=FLmRNA /CNT=63 /TID=Mm.7420.1 /TIER=Stack /STK=27 /UG=Mm.7420 /LL=22153 /UG_TITLE=tubulin, beta 4 /DEF=Mus musculus adult male hippocampus cDNA, RIKEN full-length enriched library, clone:2900057E16:tubulin, beta 4, full insert sequence. /FL=gb:NM_009451.1	69.61	96.75	82.18	16.24	423.41	436.47	430.05	10.69	5.23	3.94	7.77	347.87	*
1423231_at	neurogranin	AK002933	64011	gb:AK002933.1 /DB_XREF=gi:12833280 /GEN=Nrgn /FEA=FLmRNA /CNT=69 /TID=Mm.29857.1 /TIER=Stack /STK=25 /UG=Mm.29857 /LL=64011 /UG_TITLE=neurogranin (protein kinase C substrate, RC3) /DEF=Mus musculus adult male brain cDNA, RIKEN full-length enriched library, clone:0710001B06:neurogranin (protein kinase C substrate, RC3), full insert sequence. /FL=gb:NM_022029.1	20.75	13.77	17.25	4.36	112.48	72.22	92.32	20.25	5.35	3.04	9.9	75.07	*
1423233_at	CCAAT/enhancer binding protein (C/EBP), delta	BB831146	12609	gb:BB831146 /DB_XREF=gi:17009389 /DB_XREF=BB831146 /CLONE=G930015F03 /FEA=FLmRNA /CNT=34 /TID=Mm.4639.1 /TIER=Stack /STK=25 /UG=Mm.4639 /LL=12609 /UG_GENE=Cebpd /UG_TITLE=CCAATenhancer binding protein (CEBP), delta /FL=gb:NM_007679.1	31.52	33.48	32.63	2.47	83.85	84.36	84.17	2.89	2.58	2.26	2.98	51.54	*
1423239_at	inosine 5'-phosphate dehydrogenase 1	BB351792	23917	gb:BB351792 /DB_XREF=gi:16405408 /DB_XREF=BB351792 /CLONE=B930086D20 /FEA=FLmRNA /CNT=58 /TID=Mm.45234.1 /TIER=Stack /STK=24 /UG=Mm.45234 /LL=23917 /UG_GENE=Impdh1 /UG_TITLE=inosine 5-phosphate dehydrogenase 1 /FL=gb:U00978.1 gb:NM_011829.1	225.02	246.4	237.12	12.09	674.31	711.73	693.57	19.29	2.93	2.66	3.23	456.45	*
1423260_at	inhibitor of DNA binding 4	BB121406	15904	gb:BE981185 /DB_XREF=gi:10650029 /DB_XREF=UI-M-CG0p-bcz-c-12-0-UI.s1 /CLONE=UI-M-CG0p-bcz-c-12-0-UI /FEA=FLmRNA /CNT=120 /TID=Mm.28223.1 /TIER=Stack /STK=10 /UG=Mm.28223 /LL=15904 /UG_GENE=Idb4 /UG_TITLE=inhibitor of DNA binding 4 /FL=gb:NM_031166.1	126.48	134.69	130.78	4.98	55.92	49.71	52.68	5.52	-2.48	-2.09	-3.03	-78.09	*
1423340_at	transcription factor AP-2 beta	AV334599	21419	gb:AV334599 /DB_XREF=gi:16396301 /DB_XREF=AV334599 /CLONE=6330562E04 /FEA=FLmRNA /CNT=34 /TID=Mm.4795.1 /TIER=Stack /STK=14 /UG=Mm.4795 /LL=21419 /UG_GENE=Tcfap2b /UG_TITLE=transcription factor AP-2 beta /FL=gb:NM_009334.1	109.91	78.86	94.7	16.27	297.59	314.68	306.51	11.46	3.24	2.5	4.53	211.81	*
1423432_at	pleckstrin homology domain interacting protein	BB425239	83946	gb:BB425239 /DB_XREF=gi:16423572 /DB_XREF=BB425239 /CLONE=C530045M18 /FEA=FLmRNA /CNT=90 /TID=Mm.29882.1 /TIER=Stack /STK=28 /UG=Mm.29882 /LL=83811 /UG_GENE=Ndrp /UG_TITLE=neuronal differentiation related protein /FL=gb:NM_031879.1 gb:AB049460.1	58.63	44.09	51.02	8.62	156.69	160.46	158.47	4.91	3.11	2.42	4.32	107.45	*
1423448_at	RAB11B, member RAS oncogene family	BE986863	19326	gb:BE986863 /DB_XREF=gi:10661623 /DB_XREF=UI-M-CG0p-bez-f-09-0-UI.s1 /CLONE=UI-M-CG0p-bez-f-09-0-UI /FEA=FLmRNA /CNT=229 /TID=Mm.35727.1 /TIER=Stack /STK=21 /UG=Mm.35727 /LL=19326 /UG_GENE=Rab11b /UG_TITLE=RAB11B, member RAS oncogene family /FL=gb:L26528.1 gb:NM_008997.1	374.49	453.52	413.38	41.12	1071.72	1020.69	1046.23	26.68	2.53	2.16	3.04	632.85	*
1423493_a_at	nuclear factor I/X	BB315728	18032	gb:BB315728 /DB_XREF=gi:9022763 /DB_XREF=BB315728 /CLONE=B230359J23 /FEA=FLmRNA /CNT=61 /TID=Mm.9394.1 /TIER=Stack /STK=15 /UG=Mm.9394 /LL=18032 /UG_GENE=Nfix /UG_TITLE=nuclear factor IX /FL=gb:NM_010906.1	48.67	58.73	53.35	6.88	133.75	154.77	144.08	10.91	2.7	2.14	3.52	90.74	*
1423501_at	Max protein	AA617392	17187	gb:AA617392 /DB_XREF=gi:2504597 /DB_XREF=vk93e01.s1 /CLONE=IMAGE:962232 /FEA=FLmRNA /CNT=214 /TID=Mm.3931.1 /TIER=Stack /STK=14 /UG=Mm.3931 /LL=17187 /UG_GENE=Max /UG_TITLE=Max protein /FL=gb:M63903.1 gb:NM_008558.1	214.51	194.1	204.25	11.19	52.75	54.74	53.56	5.16	-3.81	-3.2	-4.62	-150.69	*
1423518_at	c-src tyrosine kinase	BG094076	12988	gb:BG094076 /DB_XREF=gi:12576639 /DB_XREF=uu70d08.x1 /CLONE=IMAGE:3381927 /FEA=FLmRNA /CNT=229 /TID=Mm.21974.1 /TIER=Stack /STK=13 /UG=Mm.21974 /LL=12988 /UG_GENE=Csk /UG_TITLE=c-src tyrosine kinase /FL=gb:BC018394.1 gb:U05247.1 gb:NM_007783.1	47.01	50.76	48.76	3.14	124.62	131.07	127.73	3.74	2.62	2.34	2.96	78.98	*
1423559_at	potassium voltage gated channel, Shaw-related subfamily, member 1	BB750192	16502	gb:BB750192 /DB_XREF=gi:16154428 /DB_XREF=BB750192 /CLONE=G130002F04 /FEA=FLmRNA /CNT=23 /TID=Mm.1926.1 /TIER=Stack /STK=11 /UG=Mm.1926 /LL=16502 /UG_GENE=Kcnc1 /UG_TITLE=potassium voltage gated channel, Shaw-related subfamily, member 1 /FL=gb:NM_008421.1	57.06	39.01	47.56	12.8	216.54	207.51	211.18	14.09	4.44	3.02	8.03	163.62	*
1423561_at	nel-like 2 homolog (chicken)	AI838010	54003	gb:AI838010 /DB_XREF=gi:5472223 /DB_XREF=UI-M-AP0-abl-f-07-0-UI.s1 /CLONE=UI-M-AP0-abl-f-07-0-UI /FEA=FLmRNA /CNT=41 /TID=Mm.3959.1 /TIER=ConsEnd /STK=0 /UG=Mm.3959 /LL=54003 /UG_GENE=Nell2 /UG_TITLE=nel-like 2 homolog (chicken) /FL=gb:NM_016743.1 gb:U59230.1	16.16	17.29	16.64	3.46	74.18	78.2	76.07	2.43	4.57	3.39	6.97	59.43	*
1423584_at	insulin-like growth factor binding protein 7	AI481026	29817	gb:AI790558 /DB_XREF=gi:5338274 /DB_XREF=ul02f09.x1 /CLONE=IMAGE:2064905 /FEA=FLmRNA /CNT=273 /TID=Mm.534.1 /TIER=Stack /STK=9 /UG=Mm.534 /LL=29817 /UG_GENE=Igfbp7 /UG_TITLE=insulin-like growth factor binding protein 7 /FL=gb:L75822.2 gb:AB012886.1 gb:NM_008048.1	561.1	768.05	664.61	103.36	210.69	171.86	190.72	21.62	-3.48	-2.48	-4.74	-473.89	*
1423597_at	ATPase, aminophospholipid transporter (APLT), class I, type 8A, member 1	BB303874	11980	gb:BB303874 /DB_XREF=gi:15411244 /DB_XREF=BB303874 /CLONE=B230107D19 /FEA=FLmRNA /CNT=81 /TID=Mm.33083.1 /TIER=Stack /STK=9 /UG=Mm.33083 /LL=11980 /UG_GENE=Atp8a1 /UG_TITLE=ATPase, aminophospholipid transporter (APLT), class I, type 8A, member 1 /FL=gb:NM_009727.1 gb:U75321.1	39.02	31.55	35.38	4.81	106.91	95.59	101.53	7.47	2.87	2.26	3.78	66.15	*
1423621_a_at	solute carrier family 33 (acetyl-CoA transporter), member 1	BM235996	11416	gb:BM235996 /DB_XREF=gi:17871266 /DB_XREF=K0428E11-3 /CLONE=K0428E11 /FEA=FLmRNA /CNT=108 /TID=Mm.25121.1 /TIER=Stack /STK=8 /UG=Mm.25121 /LL=11416 /UG_GENE=Acatn /UG_TITLE=acetyl-Coenzyme A transporter /FL=gb:NM_015728.1 gb:AB016795.1 gb:BC005616.1	168.22	181.7	176.58	8.43	67.88	71.41	69.69	2.84	-2.53	-2.28	-2.81	-106.89	*
1423630_at	cytoglobin	BM899392	114886	gb:BM899392 /DB_XREF=gi:19382180 /DB_XREF=UI-M-DJ1-btq-e-07-0-UI.s1 /CLONE=UI-M-DJ1-btq-e-07-0-UI /FEA=FLmRNA /CNT=65 /TID=Mm.34598.1 /TIER=Stack /STK=8 /UG=Mm.34598 /LL=114886 /UG_GENE=Cygb /UG_TITLE=cytoglobin /FL=gb:NM_030206.1	177.29	148.52	160.84	18.95	545.05	571.44	558.8	19.84	3.47	2.88	4.34	397.97	*
1423756_s_at	insulin-like growth factor binding protein 4	BC019836	16010	gb:BC019836.1 /DB_XREF=gi:18043722 /FEA=FLmRNA /CNT=420 /TID=Mm.22248.2 /TIER=FL+Stack /STK=125 /UG=Mm.22248 /LL=16010 /UG_GENE=Igfbp4 /DEF=Mus musculus, insulin-like growth factor binding protein 4, clone MGC:29917 IMAGE:5123738, mRNA, complete cds. /PROD=insulin-like growth factor binding protein 4 /FL=gb:BC019836.1	46.43	59.02	52.69	8.35	154.07	131.1	142.56	12.22	2.71	2.05	3.76	89.87	*
1423760_at	CD44 antigen	M27130	12505	gb:BC005676.1 /DB_XREF=gi:13542980 /FEA=FLmRNA /CNT=195 /TID=Mm.24138.1 /TIER=FL+Stack /STK=125 /UG=Mm.24138 /LL=12505 /UG_GENE=Cd44 /DEF=Mus musculus, Similar to Cell surface glycoprotein CD44 (hyaluronate binding protein), clone MGC:11407 IMAGE:3153835, mRNA, complete cds. /PROD=Similar to Cell surface glycoprotein CD44(hyaluronate binding protein) /FL=gb:J05163.1 gb:M30655.1 gb:BC005676.1 gb:M…	189.87	218.2	203.97	14.58	56.23	44.97	50.58	7.5	-4.03	-3.13	-5.44	-153.39	*
1423816_at	CAAX box 1 homolog B (human)	BC003436	553127	gb:BC003436.1 /DB_XREF=gi:13097383 /FEA=FLmRNA /CNT=210 /TID=Mm.42949.1 /TIER=FL+Stack /STK=100 /UG=Mm.42949 /LL=66158 /UG_GENE=1110012O05Rik /DEF=Mus musculus, RIKEN cDNA 1110012O05 gene, clone MGC:6789 IMAGE:2647372, mRNA, complete cds. /PROD=RIKEN cDNA 1110012O05 gene /FL=gb:BC003436.1	98.59	107.9	103.45	7.72	529.56	548.18	540.12	11.38	5.22	4.63	5.98	436.67	*
1423824_at	RIKEN cDNA 5031439A09 gene	BC018381	68151	gb:BC018381.1 /DB_XREF=gi:17390893 /FEA=FLmRNA /CNT=236 /TID=Mm.6766.1 /TIER=FL+Stack /STK=98 /UG=Mm.6766 /LL=68151 /UG_GENE=5031439A09Rik /DEF=Mus musculus, RIKEN cDNA 5031439A09 gene, clone MGC:25946 IMAGE:4237619, mRNA, complete cds. /PROD=RIKEN cDNA 5031439A09 gene /FL=gb:BC018381.1	84.9	135.54	110.24	25.27	24.68	23.54	24.03	1.42	-4.59	-2.84	-6.42	-86.2	*
1423845_at	expressed sequence AI481750	BC016109	105859	gb:BC016109.1 /DB_XREF=gi:16359299 /FEA=FLmRNA /CNT=134 /TID=Mm.22524.1 /TIER=FL+Stack /STK=92 /UG=Mm.22524 /DEF=Mus musculus, clone MGC:28736 IMAGE:4461170, mRNA, complete cds. /PROD=Unknown (protein for MGC:28736) /FL=gb:BC016109.1	25.7	42.72	34.18	8.62	112.88	104.4	108.7	4.51	3.18	2.23	5.45	74.51	*
1423916_s_at	myeloid leukemia factor 2	BC003975	30853	gb:BC003975.1 /DB_XREF=gi:13278300 /FEA=FLmRNA /CNT=232 /TID=Mm.29737.1 /TIER=FL+Stack /STK=79 /UG=Mm.29737 /DEF=Mus musculus, Similar to myeloid leukemia factor 2, clone MGC:7424 IMAGE:3488851, mRNA, complete cds. /PROD=Similar to myeloid leukemia factor 2 /FL=gb:BC003975.1	280.52	359.63	319.56	41.23	795.99	819.84	804.95	21.11	2.52	2.07	3.21	485.39	*
1424038_a_at	RIKEN cDNA 2310044H10 gene	BC020179	69683	gb:BC020179.1 /DB_XREF=gi:18043215 /FEA=FLmRNA /CNT=193 /TID=Mm.29937.1 /TIER=FL+Stack /STK=59 /UG=Mm.29937 /LL=69683 /UG_GENE=2310044H10Rik /DEF=Mus musculus, clone MGC:27684 IMAGE:4913500, mRNA, complete cds. /PROD=Unknown (protein for MGC:27684) /FL=gb:BC020179.1	141.26	133.42	137.67	9.95	346.58	340.18	342.93	9.7	2.49	2.2	2.85	205.26	*
1424051_at	procollagen, type IV, alpha 2	BC013560	12827	gb:BC013560.1 /DB_XREF=gi:15488859 /FEA=FLmRNA /CNT=215 /TID=Mm.181021.1 /TIER=FL+Stack /STK=58 /UG=Mm.181021 /LL=12827 /UG_GENE=Col4a2 /DEF=Mus musculus, clone MGC:7371 IMAGE:3487528, mRNA, complete cds. /PROD=Unknown (protein for MGC:7371) /FL=gb:BC013560.1 gb:J04695.1	102.47	108.71	105.86	5.77	21.12	21.37	21.23	2.48	-4.99	-4.08	-6.27	-84.62	*
1424064_at	RAB1B, member RAS oncogene family	BC016408	76308	gb:BC016408.1 /DB_XREF=gi:16741105 /FEA=FLmRNA /CNT=144 /TID=Mm.182563.1 /TIER=FL+Stack /STK=57 /UG=Mm.182563 /LL=76308 /UG_GENE=1110011F09Rik /DEF=Mus musculus, RIKEN cDNA 1110011F09 gene, clone MGC:25456 IMAGE:4242206, mRNA, complete cds. /PROD=RIKEN cDNA 1110011F09 gene /FL=gb:BC016408.1	62.98	97.26	79.46	19.14	223.49	240.74	233	11.11	2.93	2.08	4.88	153.54	*
1424078_s_at	peroxisomal biogenesis factor 6	BC003424	224824	gb:BC003424.1 /DB_XREF=gi:13097350 /FEA=FLmRNA /CNT=111 /TID=Mm.41268.1 /TIER=FL+Stack /STK=56 /UG=Mm.41268 /DEF=Mus musculus, Similar to peroxisomal biogenesis factor 6, clone MGC:6455 IMAGE:2609884, mRNA, complete cds. /PROD=Similar to peroxisomal biogenesis factor 6 /FL=gb:BC003424.1	29.73	37.57	33.13	5.05	91.55	91.01	91.28	2.48	2.76	2.19	3.69	58.15	*
1424079_x_at	RIKEN cDNA 2900073H19 gene	BC026994	68205	gb:BC026994.1 /DB_XREF=gi:20071707 /FEA=FLmRNA /CNT=90 /TID=Mm.20273.1 /TIER=FL+Stack /STK=56 /UG=Mm.20273 /LL=68205 /UG_GENE=2900073H19Rik /DEF=Mus musculus, RIKEN cDNA 2900073H19 gene, clone MGC:36675 IMAGE:5368627, mRNA, complete cds. /PROD=RIKEN cDNA 2900073H19 gene /FL=gb:BC026994.1	30.26	34.25	32.02	4.01	87.88	84.34	85.75	3.35	2.68	2.19	3.4	53.72	*
1424089_a_at	transcription factor 4	U16321	21413	gb:U16321.1 /DB_XREF=gi:1185384 /FEA=FLmRNA /CNT=80 /TID=Mm.4269.2 /TIER=FL+Stack /STK=55 /UG=Mm.4269 /LL=21413 /UG_GENE=Tcf4 /DEF=Mus musculus basic transcription factor MITF-2A mRNA, complete cds. /PROD=MITF-2A protein /FL=gb:U16321.1 gb:BC014293.1	120.91	95.68	108.71	13.44	321.45	349.71	335.54	14.3	3.09	2.53	3.91	226.84	*
1424131_at	procollagen, type VI, alpha 3	AF064749	12835	gb:AF064749.1 /DB_XREF=gi:3236369 /FEA=FLmRNA /CNT=135 /TID=Mm.7562.1 /TIER=FL+Stack /STK=51 /UG=Mm.7562 /LL=12835 /UG_GENE=Col6a3 /DEF=Mus musculus type VI collagen alpha 3 subunit mRNA, complete cds. /PROD=type VI collagen alpha 3 subunit /FL=gb:AF064749.1	147.68	227.25	187.51	39.72	16.02	18.57	17.17	2.9	-10.92	-6.68	-16.98	-170.34	*
1424191_a_at	transmembrane protein 41a	BC019770	66664	gb:BC019770.1 /DB_XREF=gi:18043929 /FEA=FLmRNA /CNT=74 /TID=Mm.46480.1 /TIER=FL+Stack /STK=46 /UG=Mm.46480 /LL=66664 /UG_GENE=5730578N08Rik /DEF=Mus musculus, RIKEN cDNA 5730578N08 gene, clone MGC:30556 IMAGE:5124769, mRNA, complete cds. /PROD=RIKEN cDNA 5730578N08 gene /FL=gb:BC019770.1	109.68	96.77	103.54	8.4	272.66	258.62	265.75	9.81	2.57	2.23	3	162.21	*
1424203_at	nicalin homolog (zebrafish)	BC019501	103425	gb:BC019501.1 /DB_XREF=gi:18044083 /FEA=FLmRNA /CNT=117 /TID=Mm.45099.1 /TIER=FL+Stack /STK=45 /UG=Mm.45099 /LL=103425 /UG_GENE=3100002P13Rik /DEF=Mus musculus, RIKEN cDNA 3100002P13 gene, clone MGC:28533 IMAGE:4193809, mRNA, complete cds. /PROD=RIKEN cDNA 3100002P13 gene /FL=gb:BC019501.1	25.47	40.4	32.92	8.05	98.8	103.29	100.85	3.84	3.06	2.17	5.14	67.93	*
1424220_a_at	porcupine homolog (Drosophila)	AB036749	53627	gb:AB036749.1 /DB_XREF=gi:6714511 /GEN=Mporc-d /FEA=FLmRNA /CNT=53 /TID=Mm.103707.1 /TIER=FL+Stack /STK=45 /UG=Mm.103707 /LL=53627 /DEF=Mus musculus Mporc-d mRNA for porcupine-D, complete cds. /PROD=porcupine-D /FL=gb:AB036748.1 gb:AB036747.1 gb:AB036746.1 gb:AB036749.1	56.52	79.14	67.63	11.87	193.19	184.51	188.89	5.64	2.79	2.16	3.94	121.26	*
1424349_a_at	lysophosphatidylglycerol acyltransferase 1	BE987427	226856	gb:BC013667.1 /DB_XREF=gi:15489110 /FEA=FLmRNA /CNT=65 /TID=Mm.205957.1 /TIER=FL+Stack /STK=36 /UG=Mm.205957 /DEF=Mus musculus, Similar to KIAA0205 gene product, clone MGC:18768 IMAGE:4020003, mRNA, complete cds. /PROD=Similar to KIAA0205 gene product /FL=gb:BC013667.1	80.77	54.12	67.38	14.11	246.82	202.39	224.29	23.8	3.33	2.34	5.22	156.91	*
1424380_at	cDNA sequence BC026744	BC026744	330192	gb:BC026744.1 /DB_XREF=gi:20071200 /FEA=FLmRNA /CNT=90 /TID=Mm.4079.1 /TIER=FL+Stack /STK=35 /UG=Mm.4079 /DEF=Mus musculus, Similar to hypothetical protein FLJ12750, clone MGC:25614 IMAGE:4163734, mRNA, complete cds. /PROD=Similar to hypothetical protein FLJ12750 /FL=gb:BC026744.1	38.03	40.9	39.77	3.59	99.53	93.47	97.49	5.32	2.45	2.07	2.94	57.73	*
1424398_at	DEAH (Asp-Glu-Ala-His) box polypeptide 36	C76277	72162	gb:C76277 /DB_XREF=gi:2516607 /DB_XREF=C76277 /CLONE=J0007H09 /FEA=FLmRNA /CNT=94 /TID=Mm.34158.1 /TIER=Stack /STK=11 /UG=Mm.34158 /LL=72162 /UG_GENE=2810407E23Rik /UG_TITLE=RIKEN cDNA 2810407E23 gene /FL=gb:AF448804.1	85.47	46.71	65.89	20.19	264.93	206.46	235.87	29.8	3.58	2.23	7.37	169.98	*
1424425_a_at	methylthioadenosine phosphorylase	BG075139	66902	gb:BC003858.1 /DB_XREF=gi:13277989 /FEA=FLmRNA /CNT=98 /TID=Mm.28500.1 /TIER=FL+Stack /STK=33 /UG=Mm.28500 /LL=66902 /UG_GENE=1300019I21Rik /DEF=Mus musculus, RIKEN cDNA 1300019I21 gene, clone MGC:6590 IMAGE:3485422, mRNA, complete cds. /PROD=RIKEN cDNA 1300019I21 gene /FL=gb:AB056100.1 gb:BC003858.1	92.75	101.46	96.51	5.43	40.28	36.9	38.22	3.5	-2.52	-2.13	-3.04	-58.29	*
1424437_s_at	ATP-binding cassette, sub-family G (WHITE), member 4	AY040865	192663	gb:BC016200.1 /DB_XREF=gi:16740636 /FEA=FLmRNA /CNT=46 /TID=Mm.101876.1 /TIER=FL+Stack /STK=33 /UG=Mm.101876 /LL=76887 /UG_GENE=6430517O04Rik /DEF=Mus musculus, Similar to ATP-binding cassette, sub-family G (WHITE), member 4, clone MGC:27647 IMAGE:4511456, mRNA, complete cds. /PROD=Similar to ATP-binding cassette, sub-family G(WHITE), member 4 /FL=gb:BC016200.1 gb:AY040865.1	97.11	96.61	96.95	4.81	235.76	249.72	243.6	8.81	2.51	2.27	2.78	146.65	*
1424472_at	nucleolar protein family 6 (RNA-associated)	BC021856	230082	gb:BC021856.1 /DB_XREF=gi:18255971 /FEA=FLmRNA /CNT=54 /TID=Mm.36418.1 /TIER=FL+Stack /STK=30 /UG=Mm.36418 /DEF=Mus musculus, Similar to hypothetical protein FLJ21959, clone MGC:29965 IMAGE:5123646, mRNA, complete cds. /PROD=Similar to hypothetical protein FLJ21959 /FL=gb:AF361077.1 gb:BC019981.1 gb:BC021856.1	54.93	43.95	49.32	5.88	117.09	121.33	119.22	2.71	2.42	2.01	3.02	69.9	*
1424538_at	ubiquitin-like 4	BI650739	27643	gb:BC010817.1 /DB_XREF=gi:14789892 /FEA=FLmRNA /CNT=138 /TID=Mm.3979.1 /TIER=FL+Stack /STK=25 /UG=Mm.3979 /DEF=Mus musculus, Similar to ubiquitin-like 4, clone MGC:19132 IMAGE:4215699, mRNA, complete cds. /PROD=Similar to ubiquitin-like 4 /FL=gb:BC010817.1	79.47	92.93	86.18	7.05	34.4	33.12	33.78	2.58	-2.55	-2.12	-3.07	-52.4	*
1424581_at	SH3 and cysteine rich domain 2	BC024864	217154	gb:BC024864.1 /DB_XREF=gi:19354549 /FEA=FLmRNA /CNT=80 /TID=Mm.181008.1 /TIER=FL+Stack /STK=24 /UG=Mm.181008 /DEF=Mus musculus, similar to src homology three (SH3) and cysteine rich domain, clone MGC:38869 IMAGE:5361431, mRNA, complete cds. /PROD=similar to src homology three (SH3) and cysteinerich domain /FL=gb:BC024864.1	44.6	67.92	55.65	13.05	179.24	190.94	184.4	7.63	3.31	2.37	5.42	128.76	*
1424598_at	DEAD (Asp-Glu-Ala-Asp) box polypeptide 6	BC021452	13209	gb:BC021452.1 /DB_XREF=gi:18203916 /FEA=FLmRNA /CNT=56 /TID=Mm.157743.1 /TIER=FL+Stack /STK=23 /UG=Mm.157743 /LL=13209 /UG_GENE=Ddx6 /DEF=Mus musculus, DEAD (aspartate-glutamate-alanine-aspartate) box polypeptide 6, clone MGC:29113 IMAGE:5043599, mRNA, complete cds. /PROD=DEAD (aspartate-glutamate-alanine-aspartate) boxpolypeptide 6 /FL=gb:BC021452.1	32.94	21.12	26.85	6.82	156.36	124.43	140.55	16.45	5.23	3.47	9.21	113.69	*
1424613_at	G protein-coupled receptor, family C, group 5, member B	BC020004	64297	gb:AF378831.1 /DB_XREF=gi:14269445 /GEN=Raig2 /FEA=FLmRNA /CNT=76 /TID=Mm.103439.1 /TIER=FL+Stack /STK=23 /UG=Mm.103439 /LL=64297 /DEF=Mus musculus orphan G protein-coupled receptor (Raig2) mRNA, complete cds. /PROD=orphan G protein-coupled receptor /FL=gb:AF378831.1 gb:BC020004.1	120.19	109.09	114.69	7.82	40.64	44.56	43.02	7.3	-2.67	-2.03	-3.76	-71.67	*
1424663_at	cDNA sequence BC017647	BC017647	216971	gb:BC017647.1 /DB_XREF=gi:17160980 /FEA=FLmRNA /CNT=96 /TID=Mm.214563.1 /TIER=FL+Stack /STK=20 /UG=Mm.214563 /DEF=Mus musculus, Similar to hypothetical protein FLJ10700, clone MGC:28990 IMAGE:4527119, mRNA, complete cds. /PROD=Similar to hypothetical protein FLJ10700 /FL=gb:BC017647.1	34.44	28.69	31.85	4.27	93.97	103.43	98.52	5.19	3.09	2.48	4.02	66.67	*
1424687_at	RIKEN cDNA 2700008B19 gene	BF150550	217026	gb:AW492190 /DB_XREF=gi:7062471 /DB_XREF=UI-M-BH3-atf-e-03-0-UI.s1 /CLONE=UI-M-BH3-atf-e-03-0-UI /FEA=FLmRNA /CNT=87 /TID=Mm.37505.1 /TIER=Stack /STK=11 /UG=Mm.37505 /UG_TITLE=Mus musculus, Similar to hypothetical protein FLJ22087, clone MGC:7349 IMAGE:3487155, mRNA, complete cds /FL=gb:BC003942.1	9.86	10.88	10.38	1.55	66.48	57.68	62.08	4.65	5.98	4.63	8.1	51.7	*
1424718_at	microtubule-associated protein tau	M18775	17762	gb:M18776.1 /DB_XREF=gi:201116 /FEA=FLmRNA /CNT=63 /TID=Mm.1287.2 /TIER=FL+Stack /STK=18 /UG=Mm.1287 /LL=17762 /UG_GENE=Mapt /UG_TITLE=microtubule-associated protein tau /DEF=Mouse tau microtubule binding protein mRNA, complete cds. /FL=gb:M18776.1 gb:M18775.1	55.66	81.67	68.67	13.85	221.63	217.13	219.76	5.14	3.2	2.4	4.8	151.1	*
1424719_a_at	microtubule-associated protein tau	M18775	17762	gb:M18775.1 /DB_XREF=gi:201114 /FEA=FLmRNA /CNT=63 /TID=Mm.1287.2 /TIER=FL+Stack /STK=12 /UG=Mm.1287 /LL=17762 /UG_GENE=Mapt /UG_TITLE=microtubule-associated protein tau /DEF=Mouse tau microtubule binding protein mRNA, complete cds. /FL=gb:M18776.1 gb:M18775.1	89.67	81.87	85.76	6.32	249.25	245.29	247.37	6.98	2.88	2.55	3.31	161.61	*
1424730_a_at	solute carrier family 15 (H+/peptide transporter), member 2	BC018335	57738	gb:BC018335.1 /DB_XREF=gi:17390780 /FEA=FLmRNA /CNT=27 /TID=Mm.63479.2 /TIER=FL+Stack /STK=18 /UG=Mm.63479 /LL=57738 /UG_GENE=Slc15a2 /DEF=Mus musculus, Similar to solute carrier family 15 (H+peptide transporter), member 2, clone MGC:6695 IMAGE:3583898, mRNA, complete cds. /PROD=Similar to solute carrier family 15 (H+peptidetransporter), member 2 /FL=gb:BC018335.1	92.8	96.67	95.21	3.19	16.25	18.68	17.35	3.84	-5.49	-4	-8.65	-77.86	*
1424757_at	cDNA sequence BC018242	BC018242	235044	gb:BC018242.1 /DB_XREF=gi:17390561 /FEA=FLmRNA /CNT=44 /TID=Mm.101670.1 /TIER=FL+Stack /STK=17 /UG=Mm.101670 /DEF=Mus musculus, Similar to hypothetical protein FLJ13055, clone MGC:25492 IMAGE:4503683, mRNA, complete cds. /PROD=Similar to hypothetical protein FLJ13055 /FL=gb:BC018242.1	34.9	34.5	34.7	2.98	91.47	104.94	98.44	6.96	2.84	2.37	3.42	63.75	*
1424776_a_at	solute carrier family 25, member 28	BC025908	246696	gb:BC025908.1 /DB_XREF=gi:19483945 /FEA=FLmRNA /CNT=49 /TID=Mm.23827.1 /TIER=FL+Stack /STK=16 /UG=Mm.23827 /DEF=Mus musculus, Similar to putative mitochondrial solute carrier, clone MGC:32461 IMAGE:5043992, mRNA, complete cds. /PROD=Similar to putative mitochondrial solutecarrier /FL=gb:BC025908.1	77.64	108.71	93.06	15.82	280.06	271.69	275.94	6.72	2.97	2.31	4.12	182.88	*
1424848_at	potassium large conductance calcium-activated channel, subfamily M, alpha member 1	U09383	16531	gb:AV356961 /DB_XREF=gi:6403963 /DB_XREF=AV356961 /CLONE=7330444E07 /FEA=FLmRNA /CNT=22 /TID=Mm.4123.2 /TIER=ConsEnd /STK=1 /UG=Mm.4123 /LL=16531 /UG_GENE=Kcnma1 /UG_TITLE=potassium large conductance calcium-activated channel, subfamily M, alpha member 1 /FL=gb:U09383.1	47.48	24.72	35.72	12.09	174.24	154.06	164.03	11.3	4.59	2.9	10.41	128.3	*
1424922_a_at	bromodomain containing 4	BC008532	57261	gb:BC008532.1 /DB_XREF=gi:14250219 /FEA=FLmRNA /CNT=39 /TID=Mm.143755.2 /TIER=ConsEnd /STK=0 /UG=Mm.143755 /LL=57261 /UG_GENE=Brd4 /UG_TITLE=bromodomain-containing 4 /DEF=Mus musculus, clone IMAGE:3489640, mRNA. /FL=gb:BC027328.1	17.77	8.99	13.04	5.19	251.99	249.14	250.63	4.02	19.21	11.61	55.54	237.59	*
1424979_at	anterior pharynx defective 1a homolog (C. elegans)	BC012406	226548	gb:BC012406.1 /DB_XREF=gi:15341752 /FEA=FLmRNA /CNT=217 /TID=Mm.34556.2 /TIER=FL+Stack /STK=9 /UG=Mm.34556 /LL=23831 /UG_GENE=Car14 /DEF=Mus musculus, clone MGC:7221 IMAGE:3483214, mRNA, complete cds. /PROD=Unknown (protein for MGC:7221) /FL=gb:BC012406.1	113.99	123.99	118.65	5.69	21.25	24.82	22.93	3.45	-5.17	-4.08	-6.94	-95.72	*
1425195_a_at	acetyl-Coenzyme A acetyltransferase 2 /// acetyl-Coenzyme A acetyltransferase 3	AF356876	110460 /// 224530	gb:AF356876.1 /DB_XREF=gi:19880016 /FEA=FLmRNA /CNT=30 /TID=Mm.196520.2 /TIER=FL /STK=4 /UG=Mm.196520 /LL=21456 /UG_GENE=Tcp1-rs1 /DEF=Mus musculus acetyl CoA transferase-like protein mRNA, complete cds. /PROD=acetyl CoA transferase-like protein /FL=gb:AF356876.1	310.44	328	320.35	10.01	66.28	74.74	70.78	8.82	-4.53	-3.73	-5.72	-249.57	*
1425270_at	kinesin family member 1B	BE199508	16561	gb:D17577.1 /DB_XREF=gi:407338 /FEA=FLmRNA /CNT=24 /TID=Mm.42027.2 /TIER=FL /STK=3 /UG=Mm.42027 /LL=16561 /UG_GENE=Kif1b /DEF=Mouse mRNA for kinesin-like protein (Kif1b), complete cds. /PROD=Kif1b /FL=gb:D17577.1	25.52	16.12	20.67	5.81	80.62	88.45	84.4	7.15	4.08	2.71	7.68	63.73	*
1425286_at	crystallin, gamma N	AF445456	214301	gb:AF445456.1 /DB_XREF=gi:17646447 /GEN=Crygn /FEA=FLmRNA /CNT=11 /TID=Mm.63484.1 /TIER=FL /STK=3 /UG=Mm.63484 /DEF=Mus musculus gammaN-crystallin (Crygn) mRNA, complete cds. /PROD=gammaN-crystallin /FL=gb:AF445456.1	87.62	110.65	97.44	27.85	2.01	3.6	2.69	0.98	-36.2	-16.52	-96.18	-94.75	*
1425382_a_at	aquaporin 4	U48399	11829	gb:U48399.1 /DB_XREF=gi:1808953 /GEN=mMIWC3 /FEA=FLmRNA /CNT=7 /TID=Mm.184351.1 /TIER=FL /STK=2 /UG=Mm.184351 /LL=11829 /DEF=Mus musculus mercurial-insensitive water channel 3 (mMIWC3) mRNA, complete cds. /PROD=mercurial-insensitive water channel 3 /FL=gb:U48398.1 gb:U48399.1	79.43	48.7	64.06	15.89	187.76	193.09	190.04	4.98	2.97	2.1	5.02	125.98	*
1425441_at	Guanylate cyclase activator 1B	BC024810	107477	gb:BC024810.1 /DB_XREF=gi:19353483 /FEA=FLmRNA /CNT=4 /TID=Mm.219543.1 /TIER=FL /STK=2 /UG=Mm.219543 /DEF=Mus musculus, clone MGC:36455 IMAGE:5356831, mRNA, complete cds. /PROD=Unknown (protein for MGC:36455) /FL=gb:BC024810.1	18.3	16.91	17.55	4.48	90.52	91.52	90.92	5.25	5.18	3.59	8.99	73.38	*
1425476_at	procollagen, type IV, alpha 5	BM250666	12830	gb:BM250666 /DB_XREF=gi:17885936 /DB_XREF=K0853D09-3 /CLONE=K0853D09 /FEA=FLmRNA /CNT=117 /TID=Mm.155579.1 /TIER=Stack /STK=58 /UG=Mm.155579 /LL=12830 /UG_GENE=Col4a5 /UG_TITLE=procollagen, type IV, alpha 5 /FL=gb:AB041350.1	184.32	193.72	189.16	5.31	16.5	20.83	18.31	3.82	-10.33	-7.66	-15.75	-170.85	*
1425494_s_at	bone morphogenetic protein receptor, type 1A	BM939768	12166	gb:AV233519 /DB_XREF=gi:16386052 /DB_XREF=AV233519 /CLONE=4632425G16 /FEA=FLmRNA /CNT=157 /TID=Mm.140965.1 /TIER=Stack /STK=21 /UG=Mm.140965 /LL=12166 /UG_GENE=Bmpr1a /UG_TITLE=bone morphogenetic protein receptor, type 1A /FL=gb:Z23154.1 gb:D16250.1 gb:U04672.1	196.94	197	196.98	5.5	78.17	68.83	73.78	8.99	-2.67	-2.21	-3.35	-123.19	*
1425505_at	myosin, light polypeptide kinase	BF451748	107589	gb:AI746549 /DB_XREF=gi:5124813 /DB_XREF=ul08d10.x1 /CLONE=IMAGE:2076211 /FEA=FLmRNA /CNT=74 /TID=Mm.27680.1 /TIER=Stack /STK=28 /UG=Mm.27680 /UG_TITLE=Mus musculus telokin mRNA, complete cds /FL=gb:AF314149.1	54.3	45.88	50.33	5.66	120.12	127.21	123.6	3.95	2.46	2.05	3.03	73.27	*
1425521_at	polyadenylate binding protein-interacting protein 1	BC019726	218693	gb:BC019726.1 /DB_XREF=gi:18044019 /FEA=FLmRNA /CNT=63 /TID=Mm.25450.1 /TIER=FL /STK=1 /UG=Mm.25450 /DEF=Mus musculus, Similar to polyadenylate binding protein-interacting protein 1, clone MGC:30858 IMAGE:4010170, mRNA, complete cds. /PROD=Similar to polyadenylate bindingprotein-interacting protein 1 /FL=gb:BC019726.1	131.95	96.85	114.25	17.9	27.03	28.96	27.94	4.9	-4.09	-2.77	-6.16	-86.31	*
1425523_at	RIKEN cDNA 2600011C06 gene	BI106967	67039	gb:BI904984 /DB_XREF=gi:16167412 /DB_XREF=603169112F1 /CLONE=IMAGE:5257010 /FEA=FLmRNA /CNT=49 /TID=Mm.220915.1 /TIER=Stack /STK=9 /UG=Mm.220915 /LL=70221 /UG_GENE=2610015J01Rik /UG_TITLE=RIKEN cDNA 2610015J01 gene /FL=gb:BC010792.1	70.71	45.44	58.29	14.38	205.4	211.74	208.4	8.07	3.58	2.53	6.04	150.11	*
1425561_at	tRNA nucleotidyl transferase, CCA-adding, 1	BM225164	70047	gb:AB063106.1 /DB_XREF=gi:16416452 /GEN=mMtCCA /FEA=FLmRNA /CNT=47 /TID=Mm.196332.1 /TIER=FL /STK=1 /UG=Mm.196332 /LL=70047 /DEF=Mus musculus mMtCCA mRNA for tRNA-nucleotidyltransferase, complete cds. /PROD=tRNA-nucleotidyltransferase /FL=gb:AB063106.1	78.23	89.57	84.88	7.25	30.62	27.33	28.87	4.09	-2.94	-2.27	-3.95	-56.01	*
1425622_at	EGF-like repeats and discoidin I-like domains 3	AF031524	13612	gb:AF031524.1 /DB_XREF=gi:2623893 /GEN=Del1 /FEA=FLmRNA /CNT=17 /TID=Mm.41716.1 /TIER=FL /STK=1 /UG=Mm.41716 /LL=13612 /DEF=Mus musculus Del1 major splice variant (Del1) mRNA, complete cds. /PROD=Del1 major splice variant /FL=gb:AF031524.1	121.07	111.41	116.37	5.88	22.97	31.56	27.29	5.68	-4.26	-3.13	-6.53	-89.08	*
1425637_at	RIKEN cDNA 6430548M08 gene	BC016247	234797	gb:BC016247.1 /DB_XREF=gi:16740746 /FEA=FLmRNA /CNT=21 /TID=Mm.220345.1 /TIER=FL /STK=1 /UG=Mm.220345 /DEF=Mus musculus, Similar to KIAA0513 gene product, clone MGC:28863 IMAGE:4511670, mRNA, complete cds. /PROD=Similar to KIAA0513 gene product /FL=gb:BC016247.1	177.46	217.92	197.78	20.24	462.59	491.71	477.52	15.22	2.41	2.05	2.92	279.74	*
1425735_at	MAP-kinase activating death domain	BC003255	228355	gb:BC003255.1 /DB_XREF=gi:13096909 /FEA=FLmRNA /CNT=6 /TID=Mm.45334.1 /TIER=FL /STK=1 /UG=Mm.45334 /DEF=Mus musculus, Similar to MAP-kinase activating death domain, clone MGC:7838 IMAGE:3500720, mRNA, complete cds. /PROD=Similar to MAP-kinase activating death domain /FL=gb:BC003255.1	4.8	5.87	5.29	1.34	64.94	54.32	59.71	5.57	11.28	7.66	19.6	54.41	*
1425801_x_at	coactosin-like 1 (Dictyostelium)	BC011068	72042	gb:BC011068.1 /DB_XREF=gi:15029705 /FEA=FLmRNA /CNT=4 /TID=Mm.141741.2 /TIER=FL /STK=1 /UG=Mm.141741 /LL=72042 /UG_GENE=Clp-pending /DEF=Mus musculus, RIKEN cDNA 1810074P22 gene, clone MGC:7089 IMAGE:3157387, mRNA, complete cds. /PROD=RIKEN cDNA 1810074P22 gene /FL=gb:BC011068.1	97.38	107.91	102.03	14.59	291.55	303.51	297.69	12.78	2.92	2.33	3.84	195.66	*
1425822_a_at	deltex 1 homolog (Drosophila)	AB015422	14357	gb:AB015422.1 /DB_XREF=gi:11611466 /GEN=Deltex1 /FEA=FLmRNA /CNT=4 /TID=Mm.1645.2 /TIER=FL /STK=1 /UG=Mm.1645 /LL=14357 /DEF=Mus musculus mRNA for Deltex1, complete cds. /PROD=Deltex1 /FL=gb:AB015422.1	37.56	40.87	38.87	3.69	113.78	106	110.32	5.77	2.84	2.39	3.43	71.46	*
1425840_a_at	sema domain, immunoglobulin domain (Ig), short basic domain, secreted, (semaphorin) 3 F	AF080090	20350	gb:AF080090.1 /DB_XREF=gi:3377765 /FEA=FLmRNA /CNT=3 /TID=Mm.12903.2 /TIER=FL /STK=1 /UG=Mm.12903 /LL=20350 /UG_GENE=Sema3f /DEF=Mus musculus semaphorin IV isoform b mRNA, complete cds. /PROD=semaphorin IV isoform b /FL=gb:AF080090.1	63.88	71.95	67.27	6.89	158.81	160.62	159.59	5.68	2.37	2.01	2.88	92.33	*
1425884_at	brix domain containing 1	BC025093	67239	gb:BC025093.1 /DB_XREF=gi:19263816 /FEA=FLmRNA /CNT=3 /TID=Mm.11480.2 /TIER=FL /STK=1 /UG=Mm.11480 /LL=67239 /UG_GENE=2810470K21Rik /DEF=Mus musculus, RIKEN cDNA 2810470K21 gene, clone MGC:35797 IMAGE:4009314, mRNA, complete cds. /PROD=RIKEN cDNA 2810470K21 gene /FL=gb:BC025093.1	319.73	305.68	312.49	8.37	76.86	99.26	87.9	11.49	-3.56	-2.91	-4.54	-224.6	*
1425898_x_at	olfactomedin 3	AF442824	229759	gb:AF442824.1 /DB_XREF=gi:19386929 /FEA=FLmRNA /CNT=2 /TID=Mm.54183.1 /TIER=FL /STK=1 /UG=Mm.54183 /DEF=Mus musculus optimedin form B mRNA, complete cds; alternatively spliced. /PROD=optimedin form B /FL=gb:AF442824.1	92.61	93.58	93.12	3.4	34.82	40.22	37.98	4.52	-2.45	-2.03	-3.07	-55.14	*
1425919_at	Ewing sarcoma breakpoint region 1	BC004633	14030	gb:BC004633.1 /DB_XREF=gi:13435515 /FEA=FLmRNA /CNT=2 /TID=Mm.27886.2 /TIER=FL /STK=1 /UG=Mm.27886 /LL=66414 /UG_GENE=2410011G03Rik /DEF=Mus musculus, Similar to RIKEN cDNA 2410011G03 gene, clone MGC:7999 IMAGE:3585797, mRNA, complete cds. /PROD=Similar to RIKEN cDNA 2410011G03 gene /FL=gb:BC004633.1	4.19	6.45	5.16	1.78	58.63	55.35	56.98	2.14	11.04	7.01	25.54	51.82	*
1425940_a_at	single-stranded DNA binding protein 3	AF170906	72475	gb:AF170906.1 /DB_XREF=gi:12002848 /FEA=FLmRNA /CNT=2 /TID=Mm.195635.2 /TIER=FL /STK=1 /UG=Mm.195635 /LL=72475 /UG_GENE=2610200M23Rik /DEF=Mus musculus Lck-associated signal transducer LAST mRNA, complete cds. /PROD=Lck-associated signal transducer LAST /FL=gb:AF170906.1	65.66	76.53	71.29	6.92	181.78	176.06	179.39	4.8	2.52	2.15	3.01	108.1	*
1425960_s_at	paired box gene 6	AF457142	18508	gb:AF457142.1 /DB_XREF=gi:18307890 /FEA=FLmRNA /CNT=2 /TID=Mm.215150.1 /TIER=FL /STK=1 /UG=Mm.215150 /DEF=Mus musculus Pax6 protein isoform mRNA, complete cds; alternatively spliced. /PROD=Pax6 protein isoform /FL=gb:AF457142.1	111.81	103.16	107.64	5.12	27.09	30.01	28.44	2.38	-3.78	-3.25	-4.47	-79.2	*
1426094_at	rhomboid, veinlet-like 1 (Drosophila)	BC021549	214951	gb:BC021549.1 /DB_XREF=gi:18203869 /FEA=FLmRNA /CNT=1 /TID=Mm.40907.1 /TIER=FL /STK=1 /UG=Mm.40907 /DEF=Mus musculus, Similar to rhomboid, veinlet-like 1 (Drosophila), clone MGC:28800 IMAGE:4501997, mRNA, complete cds. /PROD=Similar to rhomboid, veinlet-like 1(Drosophila) /FL=gb:BC021549.1	22.81	28.36	25.22	3.8	83.63	77.31	80.37	3.86	3.19	2.52	4.27	55.15	*
1426227_s_at	RIKEN cDNA 5730409F24 gene	BC025865	107305	gb:BC025865.1 /DB_XREF=gi:19484201 /FEA=FLmRNA /CNT=82 /TID=Mm.19091.1 /TIER=FL+Stack /STK=41 /UG=Mm.19091 /DEF=Mus musculus, similar to hypothetical protein FLJ12750, clone MGC:32338 IMAGE:5029143, mRNA, complete cds. /PROD=similar to hypothetical protein FLJ12750 /FL=gb:BC025865.1	81	95.53	88.63	8.82	232.01	215.08	223.37	9.28	2.52	2.13	3.05	134.73	*
1426230_at	sphingosine kinase 2	AK016616	56632	gb:AK016616.1 /DB_XREF=gi:12855448 /GEN=Sphk2 /FEA=FLmRNA /CNT=71 /TID=Mm.24222.2 /TIER=ConsEnd /STK=2 /UG=Mm.24222 /LL=56632 /UG_TITLE=sphingosine kinase 2 /DEF=Mus musculus adult male testis cDNA, RIKEN full-length enriched library, clone:4933402E20:sphingosine kinase 2, full insert sequence. /FL=gb:AF415214.1	73.05	65.03	69.21	4.63	11.61	14.17	12.85	3.42	-5.39	-3.67	-9.66	-56.36	*
1426231_at	vitrin	AF454755	74199	gb:AF454755.1 /DB_XREF=gi:18042138 /GEN=Vit /FEA=FLmRNA /CNT=52 /TID=Mm.41547.1 /TIER=FL+Stack /STK=39 /UG=Mm.41547 /LL=74199 /DEF=Mus musculus vitrin (Vit) mRNA, complete cds. /PROD=vitrin /FL=gb:AF454755.1	82.13	119.24	100.72	18.53	11.13	11.69	11.41	1.09	-8.83	-6	-12.11	-89.31	*
1426248_at	serine/threonine kinase 24 (STE20 homolog, yeast)	BG060677	223255	gb:BG060677 /DB_XREF=gi:12529407 /DB_XREF=L0906E04-3 /CLONE=L0906E04 /FEA=FLmRNA /CNT=151 /TID=Mm.30212.1 /TIER=Stack /STK=33 /UG=Mm.30212 /UG_TITLE=Mus musculus, Similar to serinethreonine kinase 24 (Ste20, yeast homolog), clone MGC:6330 IMAGE:3482980, mRNA, complete cds /FL=gb:BC004650.1	758.25	704.4	729.67	32.63	295.58	303.77	299.49	29.96	-2.44	-2.05	-2.95	-430.17	*
1426259_at	pantothenate kinase 3	BC027089	211347	gb:BC027089.1 /DB_XREF=gi:20072559 /FEA=FLmRNA /CNT=60 /TID=Mm.29566.1 /TIER=FL+Stack /STK=19 /UG=Mm.29566 /DEF=Mus musculus, hypothetical protein FLJ12899, clone MGC:38616 IMAGE:5355443, mRNA, complete cds. /PROD=hypothetical protein FLJ12899 /FL=gb:BC027089.1	26.16	22.41	24.32	2.77	98.23	90.59	94.52	4.8	3.89	3.2	4.85	70.2	*
1426291_at	RIKEN cDNA 1500031M22 gene	AK015145	66254	gb:AK015145.1 /DB_XREF=gi:12853368 /FEA=FLmRNA /CNT=58 /TID=Mm.9563.1 /TIER=Stack /STK=12 /UG=Mm.9563 /LL=66254 /UG_GENE=1500031M22Rik /UG_TITLE=RIKEN cDNA 1500031M22 gene /DEF=Mus musculus adult male testis cDNA, RIKEN full-length enriched library, clone:4930415G04:homolog to PUTATIVE DIMETHYLADENOSINE TRANSFERASE, full insert sequence. /FL=gb:BC019799.1	109.37	104.98	106.84	3.24	32.95	36.46	34.66	2.85	-3.08	-2.69	-3.59	-72.17	*
1426348_at	procollagen, type IV, alpha 1	BF158638	12826	gb:AW536690 /DB_XREF=gi:7179107 /DB_XREF=G0107F04-3 /CLONE=G0107F04 /FEA=FLmRNA /CNT=478 /TID=Mm.738.1 /TIER=Stack /STK=22 /UG=Mm.738 /LL=12826 /UG_GENE=Col4a1 /UG_TITLE=procollagen, type IV, alpha 1 /FL=gb:J04694.1	551.73	464.25	508.04	44.17	26.01	26.46	26.24	4.43	-19.36	-14.48	-27.49	-481.8	*
1426366_at	eukaryotic translation initiation factor 2C, 2	AW553784	239528	gb:AW553784 /DB_XREF=gi:7199207 /DB_XREF=L0231F05-3 /CLONE=L0231F05 /FEA=FLmRNA /CNT=78 /TID=Mm.26266.1 /TIER=Stack /STK=52 /UG=Mm.26266 /UG_TITLE=Mus musculus, eukaryotic translation initiation factor 2C, 2, clone MGC:38662 IMAGE:5356426, mRNA, complete cds /FL=gb:BC024857.1	24.91	19.22	22.05	4.23	121.88	120.25	121.14	3.64	5.49	4.16	8.05	99.1	*
1426403_at	ARP1 actin-related protein 1 homolog B (yeast)	BG801851	226977	gb:BG228102 /DB_XREF=gi:12715606 /DB_XREF=ux47f11.x1 /CLONE=IMAGE:3513381 /FEA=FLmRNA /CNT=203 /TID=Mm.28521.1 /TIER=Stack /STK=28 /UG=Mm.28521 /UG_TITLE=Mus musculus, Similar to ARP1 actin-related protein 1 homolog B, centractin beta (yeast), clone MGC:36526 IMAGE:5375425, mRNA, complete cds /FL=gb:BC023020.1	51.53	55.35	53.19	3.94	154.69	145.16	150.08	5.33	2.82	2.48	3.25	96.89	*
1426464_at	nuclear receptor subfamily 1, group D, member 1	W13191	217166	gb:W13191 /DB_XREF=gi:1287464 /DB_XREF=mb31g11.r1 /CLONE=IMAGE:331076 /FEA=FLmRNA /CNT=109 /TID=Mm.193097.1 /TIER=Stack /STK=13 /UG=Mm.193097 /UG_TITLE=Mus musculus, Similar to nuclear receptor subfamily 1, group D, member 1, clone MGC:6402 IMAGE:3585478, mRNA, complete cds /FL=gb:BC008989.1	51.79	58.22	54.89	6.02	276.41	299.09	287.43	12.06	5.24	4.37	6.46	232.54	*
1426519_at	procollagen-proline, 2-oxoglutarate 4-dioxygenase (proline 4-hydroxylase), alpha 1 polypeptide	AI314028	18451	gb:BB253720 /DB_XREF=gi:8946466 /DB_XREF=BB253720 /CLONE=A730058L05 /FEA=FLmRNA /CNT=95 /TID=Mm.2212.1 /TIER=Stack /STK=9 /UG=Mm.2212 /LL=18451 /UG_GENE=P4ha1 /UG_TITLE=procollagen-proline, 2-oxoglutarate 4-dioxygenase (proline 4-hydroxylase), alpha 1 polypeptide /FL=gb:BC009654.1	108.42	114.59	111.83	4.66	27.54	33.98	30.35	4.31	-3.68	-2.95	-4.84	-81.48	*
1426545_at	trinucleotide repeat containing 6b	BG067897	213988	gb:BG067897 /DB_XREF=gi:12550466 /DB_XREF=H3059D11-3 /CLONE=H3059D11 /FEA=FLmRNA /CNT=49 /TID=Mm.22829.1 /TIER=Stack /STK=24 /UG=Mm.22829 /UG_TITLE=Mus musculus, clone MGC:28739 IMAGE:4481333, mRNA, complete cds /FL=gb:BC017531.1	43.79	30.33	36.87	7.22	160.28	148.64	154.41	6.35	4.19	3.14	6.21	117.54	*
1426559_at	sno, strawberry notch homolog 1 (Drosophila)	BG065326	243272	gb:BG065326 /DB_XREF=gi:12547889 /DB_XREF=H3029G10-3 /CLONE=H3029G10 /FEA=FLmRNA /CNT=59 /TID=Mm.218521.1 /TIER=Stack /STK=18 /UG=Mm.218521 /UG_TITLE=Mus musculus, clone MGC:28589 IMAGE:4212192, mRNA, complete cds /FL=gb:BC021875.1	147.79	94.58	121.14	28.06	369.6	391.23	379.24	15.58	3.13	2.25	5.08	258.1	*
1426562_a_at	olfactomedin 1	BE952082	56177	gb:BE952082 /DB_XREF=gi:10592089 /DB_XREF=UI-M-CD0-ayi-e-10-0-UI.s1 /CLONE=UI-M-CD0-ayi-e-10-0-UI /FEA=FLmRNA /CNT=60 /TID=Mm.43278.4 /TIER=Stack /STK=17 /UG=Mm.43278 /LL=56177 /UG_GENE=Olfm1 /UG_TITLE=olfactomedin 1 /FL=gb:D78265.1	77.66	93.17	85.39	9.27	231.73	211.28	222.12	12.21	2.6	2.15	3.22	136.73	*
1426578_s_at	SNAP-associated protein	BB667523	20615	gb:BB473485 /DB_XREF=gi:9390674 /DB_XREF=BB473485 /CLONE=D330001E24 /FEA=FLmRNA /CNT=157 /TID=Mm.28793.2 /TIER=ConsEnd /STK=1 /UG=Mm.28793 /LL=20615 /UG_GENE=Snap25bp /UG_TITLE=synaptosomal-associated protein, 25 kDa, binding protein /FL=gb:BC006744.1	176.07	211.02	193.06	18.86	58.79	59.25	59.02	7.55	-3.27	-2.52	-4.32	-134.04	*
1426596_a_at	survival motor neuron 1	BB821035	20595	gb:BB821035 /DB_XREF=gi:16993664 /DB_XREF=BB821035 /CLONE=G830010A04 /FEA=FLmRNA /CNT=50 /TID=Mm.2025.2 /TIER=Stack /STK=11 /UG=Mm.2025 /LL=20595 /UG_GENE=Smn /UG_TITLE=survival motor neuron /FL=gb:U63294.1	48.7	50.18	49.42	3.37	115.33	110.07	113.37	4.58	2.29	2.02	2.63	63.95	*
1426598_at	ubiquitously transcribed tetratricopeptide repeat gene, Y chromosome /// similar to male-specific histocompatibility antigen H-YDb /// similar to male-specific histocompatibility antigen H-YDb	BB742957	22290 /// 546404 /// 546411	gb:BB742957 /DB_XREF=gi:16145962 /DB_XREF=BB742957 /CLONE=F520010C19 /FEA=FLmRNA /CNT=33 /TID=Mm.20477.2 /TIER=Stack /STK=11 /UG=Mm.20477 /LL=22290 /UG_GENE=Uty /UG_TITLE=ubiquitously transcribed tetratricopeptide repeat gene, Y chromosome /FL=gb:AF057367.1	131.26	123.81	126.97	5.25	31.27	38.22	34.81	3.67	-3.65	-3.06	-4.46	-92.15	*
1426658_x_at	3-phosphoglycerate dehydrogenase	L21027	236539	gb:L21027.1 /DB_XREF=gi:398584 /GEN=A10 /FEA=mRNA /CNT=284 /TID=Mm.16898.1 /TIER=Stack /STK=149 /UG=Mm.16898 /LL=50895 /UG_TITLE=3-phosphoglycerate dehydrogenase /DEF=Mus musculus A10 mRNA, partial cds.	154.92	207.99	181.44	26.59	38.78	30.3	34.37	5.32	-5.28	-3.7	-7.59	-147.07	*
1426676_s_at	translocase of outer mitochondrial membrane 70 homolog A (yeast)	BB225670	28185	gb:BB225670 /DB_XREF=gi:8896315 /DB_XREF=BB225670 /CLONE=A530093H16 /FEA=mRNA /CNT=171 /TID=Mm.24463.1 /TIER=Stack /STK=12 /UG=Mm.24463 /LL=70049 /UG_GENE=2610044B22Rik /UG_TITLE=RIKEN cDNA 2610044B22 gene	150.71	148.52	149.22	4.49	58.67	63.55	61.16	4.06	-2.44	-2.17	-2.76	-88.06	*
1426756_at	UDP-N-acetyl-alpha-D-galactosamine:polypeptide N-acetylgalactosaminyltransferase 2	BG064057	108148	gb:BB487752 /DB_XREF=gi:16441554 /DB_XREF=BB487752 /CLONE=D430044B20 /FEA=mRNA /CNT=205 /TID=Mm.33808.1 /TIER=Stack /STK=43 /UG=Mm.33808 /LL=102100 /UG_GENE=AI480629 /UG_TITLE=expressed sequence AI480629	25.66	26.68	25.97	2.4	96.99	98.23	97.69	1.44	3.76	3.26	4.44	71.72	*
1426777_a_at	Wiskott-Aldrich syndrome-like (human)	BF466143	73178	gb:BF466143 /DB_XREF=gi:11535326 /DB_XREF=UI-M-CG0p-bqu-a-07-0-UI.s1 /CLONE=UI-M-CG0p-bqu-a-07-0-UI /FEA=mRNA /CNT=165 /TID=Mm.1574.1 /TIER=Stack /STK=30 /UG=Mm.1574 /LL=73178 /UG_GENE=Wasl /UG_TITLE=Wiskott-Aldrich syndrome-like (human)	51.58	26.32	38.8	13.48	295.64	281.13	288.19	8.4	7.43	4.71	17.34	249.38	*
1426805_at	SWI/SNF related, matrix associated, actin dependent regulator of chromatin, subfamily a, member 4	AW701251	20586	gb:AW701251 /DB_XREF=gi:7585379 /DB_XREF=un79c04.x1 /CLONE=IMAGE:2537094 /FEA=mRNA /CNT=290 /TID=Mm.200406.1 /TIER=Stack /STK=70 /UG=Mm.200406 /UG_TITLE=Mus musculus, Similar to SWISNF related, matrix associated, actin dependent regulator of chromatin, subfamily a, member 4, clone IMAGE:4945540, mRNA, partial cds	27.52	21.15	24.07	5.13	238.68	246.2	242.62	5.3	10.08	7.45	15.53	218.55	*
1426929_at	bruno-like 4, RNA binding protein (Drosophila)	AV327653	108013	gb:BB748921 /DB_XREF=gi:16153157 /DB_XREF=BB748921 /CLONE=G030101L19 /FEA=mRNA /CNT=161 /TID=Mm.29205.1 /TIER=Stack /STK=23 /UG=Mm.29205 /LL=108013 /UG_GENE=Brunol4 /UG_TITLE=bruno-like 4, RNA binding protein (Drosophila)	341.58	389.45	366.42	27.22	888.63	946.01	918.63	33.13	2.51	2.2	2.89	552.21	*
1427023_at	phytanoyl-CoA hydroxylase interacting protein-like	AI267048	70911	gb:AI267048 /DB_XREF=gi:3885206 /DB_XREF=uj10b09.x1 /CLONE=IMAGE:1907609 /FEA=mRNA /CNT=89 /TID=Mm.181061.1 /TIER=Stack /STK=24 /UG=Mm.181061 /LL=70911 /UG_GENE=4921522K17Rik /UG_TITLE=RIKEN cDNA 4921522K17 gene	152.46	163.12	157.84	9.47	414.35	465.97	440.47	26.32	2.79	2.43	3.21	282.63	*
1427079_at	microtubule-associated protein, RP/EB family, member 3	U51204	100732	gb:U51204.1 /DB_XREF=gi:1256435 /GEN=EB2 /FEA=mRNA /CNT=55 /TID=Mm.22628.1 /TIER=Stack /STK=19 /UG=Mm.22628 /LL=100732 /DEF=Mus musculus APC-binding protein EB2 mRNA, partial cds. /PROD=APC-binding protein EB2	43.88	48.3	45.54	3.63	222.47	213.05	218.03	5.21	4.79	4.21	5.54	172.49	*
1427099_at	MYC-associated zinc finger protein (purine-binding transcription factor)	BG243624	17188	gb:BG243624 /DB_XREF=gi:12753439 /DB_XREF=602357713F1 /CLONE=IMAGE:4486347 /FEA=mRNA /CNT=77 /TID=Mm.29759.1 /TIER=Stack /STK=17 /UG=Mm.29759 /LL=17188 /UG_GENE=Maz /UG_TITLE=MYC-associated zinc finger protein (purine-binding transcription factor)	13.95	14.91	14.33	1.77	70.12	67.98	69.08	3	4.82	3.95	6.11	54.75	*
1427104_at	zinc finger protein 612	BG076162	234725	gb:BG076162 /DB_XREF=gi:12558731 /DB_XREF=H3156D02-3 /CLONE=H3156D02 /FEA=mRNA /CNT=28 /TID=Mm.87487.1 /TIER=Stack /STK=17 /UG=Mm.87487 /UG_TITLE=Mus musculus, clone IMAGE:3586510, mRNA, partial cds	53.35	37.88	46.06	9.66	128.81	127.62	128.15	5.44	2.78	2.05	4.27	82.09	*
1427136_s_at	splicing factor, arginine/serine-rich 12	AV012790	218543	gb:AV012790 /DB_XREF=gi:16356182 /DB_XREF=AV012790 /CLONE=1110037P13 /FEA=mRNA /CNT=55 /TID=Mm.33908.1 /TIER=Stack /STK=8 /UG=Mm.33908 /LL=105174 /UG_GENE=AI450757 /UG_TITLE=expressed sequence AI450757	31.67	30.69	31.09	2.87	95.63	85.24	90.59	6.51	2.91	2.41	3.55	59.5	*
1427150_at	myeloid/lymphoid or mixed-lineage leukemia 3	BC022622	231051	gb:BC022622.1 /DB_XREF=gi:18490734 /FEA=mRNA /CNT=23 /TID=Mm.157690.1 /TIER=Stack /STK=13 /UG=Mm.157690 /UG_TITLE=Mus musculus, clone IMAGE:4192553, mRNA /DEF=Mus musculus, clone IMAGE:4192553, mRNA.	88.83	57.65	73.26	16.38	239.76	231.48	236.54	7.49	3.23	2.35	5.12	163.28	*
1427174_at	RIKEN cDNA 3100002L24 gene /// hypothetical LOC329575 /// similar to zinc finger protein 97 /// hypothetical LOC433523 /// hypothetical LOC433531 /// similar to cDNA sequence BC018101 /// similar to cDNA sequence BC018101 /// similar to cDNA sequence BC018101 /// similar to 2310001H12Rik protein	BM235840	329575 /// 433520 /// 433523 /// 433531 /// 545489 /// 545490 /// 545491 /// 545492 /// 66376	gb:BM235840 /DB_XREF=gi:17871110 /DB_XREF=K0426C06-3 /CLONE=K0426C06 /FEA=mRNA /CNT=47 /TID=Mm.159813.1 /TIER=Stack /STK=11 /UG=Mm.159813 /UG_TITLE=Mus musculus, clone IMAGE:5102112, mRNA, partial cds	110.53	120.54	115.57	5.25	50.62	46.73	48.62	2.49	-2.38	-2.12	-2.66	-66.96	*
1427219_at	hypothetical LOC434079 /// hypothetical protein LOC544891	AV003927	434079 /// 544891	gb:AV003927 /DB_XREF=gi:4780777 /DB_XREF=AV003927 /CLONE=0610038F02 /FEA=mRNA /CNT=8 /TID=Mm.89136.2 /TIER=Stack /STK=8 /UG=Mm.89136 /LL=15078 /UG_GENE=H3f3a /UG_TITLE=H3 histone, family 3A	75.98	107.28	91.57	15.77	4.19	2.93	3.58	1.78	-25.56	-12.84	-139.72	-87.99	*
1427321_s_at	coxsackievirus and adenovirus receptor	AK004908	13052	gb:BI688648 /DB_XREF=gi:15651277 /DB_XREF=603311259F1 /CLONE=IMAGE:5347190 /FEA=mRNA /CNT=50 /TID=Mm.8702.2 /TIER=ConsEnd /STK=0 /UG=Mm.8702 /LL=13052 /UG_GENE=Cxadr /UG_TITLE=coxsackievirus and adenovirus receptor	67.32	78.65	73.07	5.84	16.8	19.3	17.85	2.43	-4.09	-3.2	-5.43	-55.23	*
1427430_at	expressed sequence AI848100	BB148987	226551	gb:BB148987 /DB_XREF=gi:8803924 /DB_XREF=BB148987 /CLONE=9930117C13 /FEA=mRNA /CNT=12 /TID=Mm.170002.1 /TIER=ConsEnd /STK=1 /UG=Mm.170002 /UG_TITLE=Mus musculus, clone IMAGE:5025486, mRNA	69.1	91.13	80.4	11.24	15.48	18.18	16.76	2.25	-4.8	-3.46	-6.63	-63.64	*
1427508_at	cDNA sequence BC020108	BC020108	207408	gb:BC020108.1 /DB_XREF=gi:18044881 /FEA=mRNA /CNT=19 /TID=Mm.20147.1 /TIER=ConsEnd /STK=0 /UG=Mm.20147 /DEF=Mus musculus, clone IMAGE:3991175, mRNA, partial cds. /PROD=Unknown (protein for IMAGE:3991175)	63.12	69.54	66.38	3.75	13.27	16.22	14.71	2	-4.51	-3.6	-5.9	-51.67	*
1427523_at	sine oculis-related homeobox 3 homolog (Drosophila)	AI509029	20473	gb:AI509029 /DB_XREF=gi:4407934 /DB_XREF=vb59e12.y1 /CLONE=IMAGE:761326 /FEA=mRNA /CNT=9 /TID=Mm.15630.2 /TIER=ConsEnd /STK=0 /UG=Mm.15630 /LL=20473 /UG_GENE=Six3 /UG_TITLE=sine oculis-related homeobox 3 homolog (Drosophila)	63.12	65.08	63.91	7.61	408.98	407.61	408.35	5.68	6.39	5.33	7.95	344.44	*
1427559_a_at	activating transcription factor 2	M31629	11909	gb:M31629.1 /DB_XREF=gi:199926 /FEA=mRNA /CNT=6 /TID=Mm.3466.2 /TIER=ConsEnd /STK=0 /UG=Mm.3466 /LL=11909 /UG_GENE=Atf2 /UG_TITLE=activating transcription factor 2 /DEF=Mouse mXBP protein mRNA, 3 end.	103.47	102.68	103.08	3.04	31.63	40.47	35.95	5.22	-2.87	-2.3	-3.78	-67.13	*
1427580_a_at	RNA imprinted and accumulated in nucleus	BB649603	75745	gb:BB649603 /DB_XREF=gi:16483858 /DB_XREF=BB649603 /CLONE=C130082M19 /FEA=mRNA /CNT=8 /TID=Mm.23086.1 /TIER=ConsEnd /STK=0 /UG=Mm.23086 /LL=75745 /UG_GENE=Rian /UG_TITLE=RNA imprinted and accumulated in nucleus	268.61	225.59	247.09	22.22	52.59	47.44	50.36	6.23	-4.91	-3.84	-6.4	-196.73	*
1427730_a_at	zinc finger protein 148	AF316550	22661	gb:AF316550.1 /DB_XREF=gi:14485560 /GEN=Zfp148 /FEA=mRNA /CNT=1 /TID=Mm.417.2 /TIER=ConsEnd /STK=0 /UG=Mm.417 /LL=22661 /DEF=Mus musculus clone A24 G-rich box-binding protein Berf-1 variant (Zfp148) mRNA, partial cds, alternatively spliced. /PROD=G-rich box-binding protein Berf-1 variant	139.29	142.58	140.66	3.6	40.31	40.1	40.21	16.41	-3.5	-2.09	-10.65	-100.45	*
1427754_a_at	dynamin 1	L29457	13429	gb:L29457.1 /DB_XREF=gi:487852 /GEN=BraDnm2 /FEA=mRNA /CNT=1 /TID=Mm.16080.3 /TIER=ConsEnd /STK=0 /UG=Mm.16080 /LL=13429 /DEF=Mus musculus dynamin (BraDnm2) mRNA, 3 cds. /PROD=dynamin	80.08	91.59	85.24	8.19	219.48	227.4	223.86	7.36	2.63	2.24	3.14	138.62	*
1427918_a_at	ras homolog gene family, member Q	BI081723	104215	gb:BI081723 /DB_XREF=gi:14500053 /DB_XREF=602879605F1 /CLONE=IMAGE:5011273 /FEA=mRNA /CNT=114 /TID=Mm.826.1 /TIER=Stack /STK=23 /UG=Mm.826 /UG_TITLE=Mus musculus mRNA for small GTPase Tc10, complete cds	405.18	442.79	423.05	21.32	140.19	166.79	153.56	17.28	-2.75	-2.28	-3.43	-269.49	*
1427937_at	gb:BB400843 /DB_XREF=gi:15411794 /DB_XREF=BB400843 /CLONE=C330020E23 /FEA=mRNA /CNT=97 /TID=Mm.41102.1 /TIER=Stack /STK=16 /UG=Mm.41102 /LL=67048 /UG_GENE=2610030H06Rik /UG_TITLE=RIKEN cDNA 2610030H06 gene	BB410125		gb:BB400843 /DB_XREF=gi:15411794 /DB_XREF=BB400843 /CLONE=C330020E23 /FEA=mRNA /CNT=97 /TID=Mm.41102.1 /TIER=Stack /STK=16 /UG=Mm.41102 /LL=67048 /UG_GENE=2610030H06Rik /UG_TITLE=RIKEN cDNA 2610030H06 gene	153.77	175.58	164.44	11.55	64.72	65.22	64.99	7.09	-2.53	-2.06	-3.17	-99.45	*
1427978_at	RIKEN cDNA 4732418C07 gene	BB318254	230648	gb:BB267499 /DB_XREF=gi:16400426 /DB_XREF=BB267499 /CLONE=A830030H09 /FEA=mRNA /CNT=156 /TID=Mm.34028.1 /TIER=Stack /STK=67 /UG=Mm.34028 /UG_TITLE=Mus musculus, Similar to KIAA0494 gene product, clone IMAGE:4037144, mRNA, partial cds	25.44	23.43	24.41	2.67	95.85	77.01	86.37	9.8	3.54	2.72	4.6	61.96	*
1427980_at	RIKEN cDNA 4933407C03 gene	BB324697	74440	gb:BB324697 /DB_XREF=gi:15411462 /DB_XREF=BB324697 /CLONE=B430111C01 /FEA=mRNA /CNT=151 /TID=Mm.24488.1 /TIER=Stack /STK=38 /UG=Mm.24488 /LL=74440 /UG_GENE=4933407C03Rik /UG_TITLE=RIKEN cDNA 4933407C03 gene	49.67	38.16	43.17	8.15	189.38	198.01	194.08	6	4.5	3.41	6.54	150.91	*
1428160_at	RIKEN cDNA 9330101J02 gene	AK010307	320625	gb:AK010307.1 /DB_XREF=gi:12845653 /FEA=mRNA /CNT=161 /TID=Mm.3014.1 /TIER=ConsEnd /STK=0 /UG=Mm.3014 /LL=66386 /UG_GENE=2310039H15Rik /UG_TITLE=RIKEN cDNA 2310039H15 gene /DEF=Mus musculus ES cells cDNA, RIKEN full-length enriched library, clone:2400010C15:homolog to ACYL CARRIER PROTEIN, MITOCHONDRIAL PRECURSOR (ACP) (NADH-UBIQUINONE OXIDOREDUCTASE 9.6 KDA SUBUNIT) (EC 1.6.5.3) (EC 1.6.99.3) (C…	179.13	178.73	178.94	3.69	53.1	60.78	56.9	6.27	-3.14	-2.65	-3.85	-122.04	*
1428272_at	RIKEN cDNA 1500010M16 gene	AK005192	68969	gb:AK005192.1 /DB_XREF=gi:12837583 /FEA=mRNA /CNT=105 /TID=Mm.28753.1 /TIER=Stack /STK=62 /UG=Mm.28753 /LL=68969 /UG_GENE=1500010M16Rik /UG_TITLE=RIKEN cDNA 1500010M16 gene /DEF=Mus musculus adult male cerebellum cDNA, RIKEN full-length enriched library, clone:1500010M16:similar to PROTEIN TRANSLATION FACTOR SUI1 HOMOLOG, full insert sequence.	415.14	405.51	411.21	29.31	957.66	951.57	955.47	26.25	2.32	2.06	2.65	544.27	*
1428279_a_at	ataxin 7-like 4	AK013145	72174	gb:AK013145.1 /DB_XREF=gi:12850325 /FEA=mRNA /CNT=77 /TID=Mm.41540.2 /TIER=Stack /STK=62 /UG=Mm.41540 /LL=72174 /UG_GENE=2810423G08Rik /UG_TITLE=RIKEN cDNA 2810423G08 gene /DEF=Mus musculus 10, 11 days embryo whole body cDNA, RIKEN full-length enriched library, clone:2810423G08:homolog to HYPOTHETICAL PROTEIN KIAA1218 (FRAGMENT), full insert sequence.	30.41	39.39	35.03	6.14	103.09	103.98	103.6	2.25	2.96	2.29	4.16	68.57	*
1428587_at	transmembrane protein 41B	BB823331	233724	gb:BB823331 /DB_XREF=gi:17001574 /DB_XREF=BB823331 /CLONE=G830027E15 /FEA=mRNA /CNT=218 /TID=Mm.43212.1 /TIER=Stack /STK=11 /UG=Mm.43212 /LL=69018 /UG_GENE=1500031M19Rik /UG_TITLE=RIKEN cDNA 1500031M19 gene	212.83	215.97	214.26	4.99	97.93	96.9	97.49	3.66	-2.2	-2.05	-2.37	-116.77	*
1428625_a_at	RIKEN cDNA 4932432N11 gene	BM221034	74386	gb:BM221034 /DB_XREF=gi:17781289 /DB_XREF=C0948H04-3 /CLONE=C0948H04 /FEA=mRNA /CNT=54 /TID=Mm.27207.1 /TIER=Stack /STK=29 /UG=Mm.27207 /LL=74386 /UG_GENE=4932432N11Rik /UG_TITLE=RIKEN cDNA 4932432N11 gene	108.41	106.74	107.77	4.71	44.11	40.17	41.98	4.1	-2.57	-2.17	-3.1	-65.78	*
1428667_at	monoamine oxidase A	AW986246	17161	gb:AW986246 /DB_XREF=gi:8180841 /DB_XREF=uf75f12.x1 /CLONE=IMAGE:1527983 /FEA=mRNA /CNT=108 /TID=Mm.21108.1 /TIER=Stack /STK=26 /UG=Mm.21108 /LL=68831 /UG_GENE=1110061B18Rik /UG_TITLE=RIKEN cDNA 1110061B18 gene	127.54	171.18	149.23	22.1	21.43	19.66	20.55	11.22	-7.26	-3.59	-71.76	-128.69	*
1428707_at	RIKEN cDNA 2610009E16 gene	AK011360	69202	gb:AK011360.1 /DB_XREF=gi:12847432 /FEA=mRNA /CNT=64 /TID=Mm.142187.1 /TIER=Stack /STK=24 /UG=Mm.142187 /LL=69202 /UG_GENE=2610009E16Rik /UG_TITLE=RIKEN cDNA 2610009E16 gene /DEF=Mus musculus 10 days embryo whole body cDNA, RIKEN full-length enriched library, clone:2610009E16:homolog to PARATHYMOSIN (ZINC-BINDING 11.5 KDA PROTEIN), full insert sequence.	92.37	108.49	100.33	12.88	389.35	363.06	376.64	16.45	3.75	3.05	4.8	276.3	*
1428708_x_at	RIKEN cDNA 2610009E16 gene	AK011360	69202	gb:AK011360.1 /DB_XREF=gi:12847432 /FEA=mRNA /CNT=64 /TID=Mm.142187.1 /TIER=Stack /STK=24 /UG=Mm.142187 /LL=69202 /UG_GENE=2610009E16Rik /UG_TITLE=RIKEN cDNA 2610009E16 gene /DEF=Mus musculus 10 days embryo whole body cDNA, RIKEN full-length enriched library, clone:2610009E16:homolog to PARATHYMOSIN (ZINC-BINDING 11.5 KDA PROTEIN), full insert sequence.	122.83	166.66	144.96	23.85	568.38	507.5	538.55	31.97	3.72	2.86	5.16	393.6	*
1429033_at	golgi coiled coil 1	AV339946	74375	gb:AV339946 /DB_XREF=gi:16396809 /DB_XREF=AV339946 /CLONE=6430511O04 /FEA=mRNA /CNT=29 /TID=Mm.179483.2 /TIER=Stack /STK=14 /UG=Mm.179483 /LL=74375 /UG_GENE=4932417P04Rik /UG_TITLE=RIKEN cDNA 4932417P04 gene	85.31	99.97	92.16	7.92	29.25	30.79	30.06	6.6	-3.07	-2.17	-4.88	-62.11	*
1429655_at	NudC domain containing 1	AW542236	67429	gb:AW542236 /DB_XREF=gi:7184653 /DB_XREF=C0155C03-3 /CLONE=C0155C03 /FEA=mRNA /CNT=46 /TID=Mm.203936.3 /TIER=Stack /STK=11 /UG=Mm.203936 /LL=67429 /UG_GENE=4921532K09Rik /UG_TITLE=RIKEN cDNA 4921532K09 gene	84.38	83.59	83.93	2.13	27.2	29.86	28.61	2.57	-2.93	-2.54	-3.46	-55.32	*
1430769_s_at	RIKEN cDNA 2900009I07 gene	AW911794	68034	gb:AW911794 /DB_XREF=gi:8077376 /DB_XREF=uf39a06.y1 /CLONE=IMAGE:1513714 /FEA=mRNA /CNT=4 /TID=Mm.195675.1 /TIER=ConsEnd /STK=1 /UG=Mm.195675 /LL=73676 /UG_GENE=2410124L17Rik /UG_TITLE=RIKEN cDNA 2410124L17 gene	109.72	109.27	109.5	6.94	321.26	250.9	286.25	36.24	2.61	2.03	3.26	176.75	*
1431030_a_at	ring finger protein 14	AK010162	56736	gb:AK010162.1 /DB_XREF=gi:12845410 /GEN=Rnf14 /FEA=mRNA /CNT=14 /TID=Mm.22086.3 /TIER=ConsEnd /STK=0 /UG=Mm.22086 /LL=56736 /UG_TITLE=ring finger protein 14 /DEF=Mus musculus adult male tongue cDNA, RIKEN full-length enriched library, clone:2310075C09:ring finger protein 14, full insert sequence.	178.73	189.08	185.14	7.07	66.17	82.58	74.44	8.76	-2.49	-2.06	-3.11	-110.7	*
1431293_a_at	RIKEN cDNA 1110019C08 gene	AK012260	224250	gb:AK012260.1 /DB_XREF=gi:12848888 /FEA=mRNA /CNT=5 /TID=Mm.29482.3 /TIER=ConsEnd /STK=0 /UG=Mm.29482 /LL=27681 /UG_GENE=D11Moh34 /UG_TITLE=DNA segment, Chr 11, KL Mohlke 34 /DEF=Mus musculus 11 days embryo whole body cDNA, RIKEN full-length enriched library, clone:2700018K11:DNA segment, Chr 11, KL Mohlke 34, full insert sequence.	140.88	130.23	135.32	8	418.19	408.53	414.06	8.84	3.06	2.77	3.41	278.75	*
1431326_a_at	tropomodulin 2	AK017072	50876	gb:AK017072.1 /DB_XREF=gi:12856144 /FEA=mRNA /CNT=5 /TID=Mm.44216.4 /TIER=ConsEnd /STK=0 /UG=Mm.44216 /LL=50876 /UG_GENE=Tmod2 /UG_TITLE=tropomodulin 2 /DEF=Mus musculus adult male testis cDNA, RIKEN full-length enriched library, clone:4933435K17:tropomodulin 2, full insert sequence.	19.67	13.77	16.9	4.33	122.5	127.71	125.29	3.06	7.42	5.2	12.83	108.39	*
1431328_at	protein phosphatase 1, catalytic subunit, beta isoform	AK017392	19046	gb:AK017392.1 /DB_XREF=gi:12856610 /FEA=mRNA /CNT=5 /TID=Mm.4572.2 /TIER=ConsEnd /STK=0 /UG=Mm.4572 /LL=19046 /UG_GENE=Ppp1cb /UG_TITLE=protein phosphatase 1, catalytic subunit, beta isoform /DEF=Mus musculus 6 days neonate head cDNA, RIKEN full-length enriched library, clone:5430434K07:protein phosphatase 1, catalytic subunit, beta isoform, full insert sequence.	137.65	120.02	129.56	11.17	16.76	20.9	18.74	2.37	-6.91	-5.42	-9.03	-110.82	*
1431405_a_at	RIKEN cDNA 4930413O22 gene	AK013065	67986	gb:AK013065.1 /DB_XREF=gi:12850198 /FEA=mRNA /CNT=3 /TID=Mm.45963.3 /TIER=ConsEnd /STK=0 /UG=Mm.45963 /LL=67986 /UG_GENE=4930413O22Rik /UG_TITLE=RIKEN cDNA 4930413O22 gene /DEF=Mus musculus 10, 11 days embryo whole body cDNA, RIKEN full-length enriched library, clone:2810410C16:hypothetical protein, full insert sequence.	18.16	15.78	16.89	2.06	96.25	73.4	84.85	11.96	5.02	3.65	6.82	67.96	*
1431606_a_at	DNA segment, Chr 1, ERATO Doi 396, expressed	AK012003	52477	gb:AK012003.1 /DB_XREF=gi:12848476 /FEA=mRNA /CNT=2 /TID=Mm.154507.3 /TIER=ConsEnd /STK=1 /UG=Mm.154507 /LL=58232 /UG_GENE=2610307I21Rik /UG_TITLE=RIKEN cDNA 2610307I21 gene /DEF=Mus musculus 10 days embryo whole body cDNA, RIKEN full-length enriched library, clone:2610307I21:similar to BRAIN CDNA, CLONE MNCB-4273, SIMILAR TO HOMO SAPIENS MRNA CLONE EUROIMAGE 566443, full insert sequence.	88.08	93.91	90.82	4.19	34.5	40.3	37.33	3.68	-2.43	-2.05	-2.95	-53.49	*
1431734_a_at	DnaJ (Hsp40) homolog, subfamily B, member 4	AK006478	67035	gb:AK006478.1 /DB_XREF=gi:12839599 /FEA=mRNA /CNT=2 /TID=Mm.46746.2 /TIER=ConsEnd /STK=0 /UG=Mm.46746 /LL=67035 /UG_GENE=2010306G19Rik /UG_TITLE=RIKEN cDNA 2010306G19 gene /DEF=Mus musculus adult male testis cDNA, RIKEN full-length enriched library, clone:1700029A20:homolog to HEAT SHOCK 40 KDA PROTEIN 1 HOMOLOG (HEAT SHOCK PROTEIN 40 HOMOLOG) (HSP40 HOMOLOG), full insert sequence.	205.52	221.42	213.53	9.06	86.32	95.22	90.31	7.22	-2.36	-2.05	-2.76	-123.23	*
1431746_a_at	ubiquitin-activating enzyme E1C	AK014433	22200	gb:AK014433.1 /DB_XREF=gi:12852279 /GEN=Ube1c /FEA=mRNA /CNT=2 /TID=Mm.12892.2 /TIER=ConsEnd /STK=0 /UG=Mm.12892 /LL=22200 /UG_TITLE=ubiquitin-activating enzyme E1C /DEF=Mus musculus 18 days pregnant adult female placenta and extra embryonic tissue cDNA, RIKEN full-length enriched library, clone:3830409P14:ubiquitin-activating enzyme E1C, full insert sequence.	385.02	417.28	401.41	17.97	167.35	182.57	174.56	11.42	-2.3	-2.02	-2.63	-226.86	*
1431812_a_at	solute carrier family 6 (neurotransmitter transporter, glycine), member 9	AK014572	14664	gb:AK014572.1 /DB_XREF=gi:12852509 /GEN=Glyt1 /FEA=mRNA /CNT=1 /TID=Mm.2834.2 /TIER=ConsEnd /STK=0 /UG=Mm.2834 /LL=14664 /UG_TITLE=glycine transporter 1 /DEF=Mus musculus 0 day neonate skin cDNA, RIKEN full-length enriched library, clone:4632413G05:glycine transporter 1, full insert sequence.	73.16	88.3	80.44	10	189.77	237.93	213.63	24.42	2.66	2.01	3.53	133.19	*
1432143_a_at	high mobility group box transcription factor 1	AK006835	73389	gb:AK006835.1 /DB_XREF=gi:12840111 /FEA=mRNA /CNT=1 /TID=Mm.87639.2 /TIER=ConsEnd /STK=0 /UG=Mm.87639 /LL=73389 /UG_GENE=1700058O05Rik /UG_TITLE=RIKEN cDNA 1700058O05 gene /DEF=Mus musculus adult male testis cDNA, RIKEN full-length enriched library, clone:1700058O05:homolog to HMG-BOX CONTAINING PROTEIN 1, full insert sequence.	117.28	112.3	115.15	4.08	31.69	37.78	34.51	4.57	-3.34	-2.71	-4.29	-80.64	*
1432543_a_at	Kruppel-like factor 13	AK002926	50794	gb:AK002926.1 /DB_XREF=gi:12833269 /GEN=Klf13 /FEA=mRNA /CNT=1 /TID=Mm.41170.2 /TIER=ConsEnd /STK=0 /UG=Mm.41170 /LL=50794 /UG_TITLE=Kruppel-like factor 13 /DEF=Mus musculus adult male kidney cDNA, RIKEN full-length enriched library, clone:0610043C13:Kruppel-like factor 13, full insert sequence.	13.92	11.13	12.49	2.33	85.44	87.2	86.2	1.67	6.9	5.27	9.96	73.71	*
1432828_at	gb:AK019820.1 /DB_XREF=gi:12860169 /GEN=Eno1 /FEA=mRNA /CNT=2 /TID=Mm.90587.3 /TIER=ConsEnd /STK=0 /UG=Mm.90587 /LL=13806 /UG_TITLE=enolase 1, alpha non-neuron /DEF=Mus musculus adult male testis cDNA, RIKEN full-length enriched library, clone:4930579H01:enolase 1, alpha non-neuron, full insert sequence.	BF607489		gb:AK019820.1 /DB_XREF=gi:12860169 /GEN=Eno1 /FEA=mRNA /CNT=2 /TID=Mm.90587.3 /TIER=ConsEnd /STK=0 /UG=Mm.90587 /LL=13806 /UG_TITLE=enolase 1, alpha non-neuron /DEF=Mus musculus adult male testis cDNA, RIKEN full-length enriched library, clone:4930579H01:enolase 1, alpha non-neuron, full insert sequence.	280.85	251.28	266.29	15.51	14.91	23.22	18.65	5.41	-14.27	-9.53	-27.42	-247.63	*
1433723_s_at	Small EDRK-rich factor 2	BB119541	378702	gb:BB119541 /DB_XREF=gi:15408137 /DB_XREF=BB119541 /CLONE=9530071M17 /FEA=EST /CNT=166 /TID=Mm.200975.4 /TIER=Stack /STK=66 /UG=Mm.200975 /LL=20366 /UG_GENE=Serf2 /UG_TITLE=small EDRK-rich factor 2	479.3	629.61	554.13	75.54	176.91	190.56	183.42	10.78	-3.02	-2.31	-3.79	-370.71	*
1433745_at	triple functional domain (PTPRF interacting)	BB080177	223435	gb:BB794936 /DB_XREF=gi:16964555 /DB_XREF=BB794936 /CLONE=G431002J06 /FEA=EST /CNT=155 /TID=Mm.28367.1 /TIER=Stack /STK=52 /UG=Mm.28367 /LL=105729 /UG_GENE=AA408740 /UG_TITLE=expressed sequence AA408740	69.1	71.88	70.27	4.89	165.31	183.4	173.67	10.62	2.47	2.12	2.88	103.4	*
1433806_x_at	calreticulin	AW324084	12317	gb:AW324084 /DB_XREF=gi:6758109 /DB_XREF=uo21h03.x1 /CLONE=IMAGE:2609813 /FEA=EST /CNT=75 /TID=Mm.1971.2 /TIER=Stack /STK=59 /UG=Mm.1971 /LL=12317 /UG_GENE=Calr /UG_TITLE=calreticulin	214.23	271.4	240.61	31.93	615.85	715.95	665.25	51.24	2.76	2.17	3.63	424.65	*
1433903_at	expressed sequence AU021838	BM227771	328099	gb:BM227771 /DB_XREF=gi:17790175 /DB_XREF=K0248G10-3 /CLONE=K0248G10 /FEA=EST /CNT=69 /TID=Mm.203905.1 /TIER=Stack /STK=53 /UG=Mm.203905 /LL=104949 /UG_GENE=AU021838 /UG_TITLE=expressed sequence AU021838	313.07	333.02	322.78	10.43	132.51	137.19	134.4	9.17	-2.4	-2.13	-2.73	-188.38	*
1434020_at	PDGFA associated protein 1	BG065186	231887	gb:BG065186 /DB_XREF=gi:12547749 /DB_XREF=H3028C05-3 /CLONE=H3028C05 /FEA=EST /CNT=101 /TID=Mm.3360.2 /TIER=Stack /STK=9 /UG=Mm.3360 /LL=22631 /UG_GENE=Ywhaz /UG_TITLE=tyrosine 3-monooxygenasetryptophan 5-monooxygenase activation protein, zeta polypeptide	63.73	32.66	48.03	16.03	180.42	143.43	161.93	18.7	3.37	2.07	7.59	113.89	*
1434155_a_at	RIKEN cDNA 2310061I04 gene	BB174350	69662	gb:BB174350 /DB_XREF=gi:16269502 /DB_XREF=BB174350 /CLONE=A230051E12 /FEA=EST /CNT=62 /TID=Mm.5624.2 /TIER=Stack /STK=40 /UG=Mm.5624 /LL=69192 /UG_GENE=Ddx16 /UG_TITLE=DEADH (Asp-Glu-Ala-AspHis) box polypeptide 16	126.83	131.55	129.53	5.89	355.98	328.31	341.87	14.87	2.64	2.38	2.93	212.34	*
1434175_s_at	RIKEN cDNA 2210010N04 gene	BB759101	70381	gb:BB759101 /DB_XREF=gi:16205892 /DB_XREF=BB759101 /CLONE=G270107I23 /FEA=EST /CNT=41 /TID=Mm.87293.2 /TIER=Stack /STK=40 /UG=Mm.87293 /LL=57750 /UG_GENE=Wdr12 /UG_TITLE=WD repeat domain 12	69.06	69.28	69.2	4.57	153.28	166.44	159.85	7.84	2.31	2.02	2.65	90.65	*
1434190_at	spermine synthase	BG071956	20603	gb:BG071956 /DB_XREF=gi:12554525 /DB_XREF=H3105B01-3 /CLONE=H3105B01 /FEA=EST /CNT=52 /TID=Mm.200785.1 /TIER=Stack /STK=39 /UG=Mm.200785 /LL=102906 /UG_GENE=AI427066 /UG_TITLE=expressed sequence AI427066	934.42	1016.19	974.51	42.98	398.74	407.65	402.95	21.57	-2.42	-2.16	-2.71	-571.56	*
1434229_a_at	polymerase (DNA directed), beta	BG094331	18970	gb:BG094331 /DB_XREF=gi:12576894 /DB_XREF=uu75h08.x1 /CLONE=IMAGE:3382526 /FEA=EST /CNT=62 /TID=Mm.28684.2 /TIER=Stack /STK=38 /UG=Mm.28684 /UG_TITLE=Mus musculus, Similar to DNA polymerase beta, clone MGC:6386 IMAGE:3581916, mRNA, complete cds	92.16	102.83	97.28	9.18	257.64	252.51	255.4	6.89	2.63	2.26	3.12	158.11	*
1434292_at	RIKEN cDNA E130013N09 gene	BI731047	99358	gb:BI731047 /DB_XREF=gi:15708060 /DB_XREF=603351664F1 /CLONE=IMAGE:5359335 /FEA=EST /CNT=55 /TID=Mm.200806.1 /TIER=Stack /STK=36 /UG=Mm.200806 /LL=99136 /UG_GENE=AL022637 /UG_TITLE=expressed sequence AL022637	104.02	126.63	115.51	11.72	471.31	460.88	466.88	19.53	4.04	3.41	4.91	351.37	*
1434325_x_at	protein kinase, cAMP dependent regulatory, type I beta	BB274009	19085	gb:BB274009 /DB_XREF=gi:8971029 /DB_XREF=BB274009 /CLONE=A830086C24 /FEA=EST /CNT=35 /TID=Mm.9334.2 /TIER=Stack /STK=35 /UG=Mm.9334 /LL=19085 /UG_GENE=Prkar1b /UG_TITLE=protein kinase, cAMP dependent regulatory, type I beta	228.58	229.36	228.96	15.1	579.34	601.2	589.96	19.56	2.58	2.29	2.92	361.01	*
1434369_a_at	crystallin, alpha B	AV016515	12955	gb:AV016515 /DB_XREF=gi:4793507 /DB_XREF=AV016515 /CLONE=1110065N23 /FEA=EST /CNT=34 /TID=Mm.178.3 /TIER=Stack /STK=34 /UG=Mm.178 /LL=12955 /UG_GENE=Cryab /UG_TITLE=crystallin, alpha B	2631.61	2785.58	2708.79	79.93	118.84	114.05	116.38	12.11	-23.28	-19.72	-28.24	-2592.41	*
1434390_at	Heterogeneous nuclear ribonucleoprotein U	BB200448	51810	gb:BB667237 /DB_XREF=gi:16398686 /DB_XREF=BB667237 /CLONE=6820437I23 /FEA=EST /CNT=120 /TID=Mm.28927.2 /TIER=Stack /STK=33 /UG=Mm.28927 /LL=66359 /UG_GENE=2310005N03Rik /UG_TITLE=RIKEN cDNA 2310005N03 gene	37.89	36.77	37.3	2.12	96.97	91.18	93.65	5.9	2.51	2.18	2.89	56.35	*
1434391_at	Heterogeneous nuclear ribonucleoprotein U	BB200448	51810	gb:BB200448 /DB_XREF=gi:16271431 /DB_XREF=BB200448 /CLONE=A430024H24 /FEA=EST /CNT=120 /TID=Mm.28927.2 /TIER=Stack /STK=9 /UG=Mm.28927 /LL=66359 /UG_GENE=2310005N03Rik /UG_TITLE=RIKEN cDNA 2310005N03 gene	229.91	299.63	264.85	35.4	75.21	65.53	70.8	8.99	-3.74	-2.74	-5.08	-194.05	*
1434560_at	WD and tetratricopeptide repeats 1	BM899640	230796	gb:BM899640 /DB_XREF=gi:19382428 /DB_XREF=UI-M-DJ1-bud-g-08-0-UI.s1 /CLONE=UI-M-DJ1-bud-g-08-0-UI /FEA=EST /CNT=77 /TID=Mm.3308.2 /TIER=Stack /STK=29 /UG=Mm.3308 /LL=22629 /UG_GENE=Ywhah /UG_TITLE=tyrosine 3-monooxygenasetryptophan 5-monooxygenase activation protein, eta polypeptide	41.35	27.06	33.6	8.34	102.47	121.42	112.05	9.61	3.33	2.29	5.71	78.45	*
1434643_at	transducin (beta)-like 1 X-linked	BF682509	21372	gb:BB025726 /DB_XREF=gi:15403466 /DB_XREF=BB025726 /CLONE=5330429M20 /FEA=EST /CNT=198 /TID=Mm.21158.2 /TIER=Stack /STK=13 /UG=Mm.21158 /LL=56717 /UG_GENE=Frap1 /UG_TITLE=FK506 binding protein 12-rapamycin associated protein 1	71.16	50.6	60.7	10.83	205.64	186.39	195.86	10.39	3.23	2.45	4.61	135.16	*
1434658_at	RIKEN cDNA 3110056O03 gene	BB333439	73218	gb:BB333439 /DB_XREF=gi:16404000 /DB_XREF=BB333439 /CLONE=B830011P16 /FEA=EST /CNT=65 /TID=Mm.3285.1 /TIER=Stack /STK=27 /UG=Mm.3285 /LL=73218 /UG_GENE=3110056O03Rik /UG_TITLE=RIKEN cDNA 3110056O03 gene	263.85	253.74	258.87	7.42	90.41	99.19	95.17	16.14	-2.72	-2.12	-3.78	-163.7	*
1434736_at	hepatic leukemia factor	BB744589	217082	gb:BB744589 /DB_XREF=gi:16147528 /DB_XREF=BB744589 /CLONE=F530003O12 /FEA=EST /CNT=131 /TID=Mm.45146.2 /TIER=Stack /STK=9 /UG=Mm.45146 /LL=19027 /UG_GENE=Pphn /UG_TITLE=pantophysin	200.63	189.24	195.18	13.33	460.73	430.15	445.93	19.03	2.28	2.01	2.62	250.75	*
1434755_at	coronin, actin binding protein, 2B	BB538661	235431	gb:BB538661 /DB_XREF=gi:16446924 /DB_XREF=BB538661 /CLONE=E130012P22 /FEA=EST /CNT=62 /TID=Mm.34556.5 /TIER=Stack /STK=25 /UG=Mm.34556 /LL=23831 /UG_GENE=Car14 /UG_TITLE=carbonic anhydrase 14	80.68	79.1	79.9	4.88	251.05	253.53	252.09	5.37	3.15	2.85	3.53	172.19	*
1434791_at	ATPase, H+ transporting, lysosomal V0 subunit a isoform 2	BM229554	21871	gb:BM229554 /DB_XREF=gi:17792505 /DB_XREF=K0280F02-3 /CLONE=K0280F02 /FEA=EST /CNT=40 /TID=Mm.23885.1 /TIER=Stack /STK=25 /UG=Mm.23885 /LL=97206 /UG_GENE=C76904 /UG_TITLE=expressed sequence C76904	294.66	278.37	286.47	9.94	127.1	125.01	126.06	8.14	-2.27	-2.02	-2.58	-160.41	*
1434899_s_at	trinucleotide repeat containing 6a	BI080625	233833	gb:BI080625 /DB_XREF=gi:14498955 /DB_XREF=602878332F1 /CLONE=IMAGE:5010270 /FEA=EST /CNT=58 /TID=Mm.218873.1 /TIER=Stack /STK=17 /UG=Mm.218873 /LL=67309 /UG_GENE=3110054G10Rik /UG_TITLE=RIKEN cDNA 3110054G10 gene	81.8	62.72	71.98	10.59	225.7	218.43	222.17	5.92	3.09	2.47	4.08	150.19	*
1434920_a_at	Ena-vasodilator stimulated phosphoprotein	AW553781	14026	gb:AW553781 /DB_XREF=gi:7199204 /DB_XREF=L0231F01-3 /CLONE=L0231F01 /FEA=EST /CNT=24 /TID=Mm.2144.3 /TIER=Stack /STK=23 /UG=Mm.2144 /LL=14026 /UG_GENE=Evl /UG_TITLE=Ena-vasodilator stimulated phosphoprotein	143.35	162.49	153.19	12.31	409.82	401.41	404.78	7.7	2.64	2.32	3.05	251.58	*
1435026_at	sparc/osteonectin, cwcv and kazal-like domains proteoglycan 2	BM117672	94214	gb:BM117672 /DB_XREF=gi:17080690 /DB_XREF=L0854F04-3 /CLONE=L0854F04 /FEA=EST /CNT=50 /TID=Mm.22664.1 /TIER=Stack /STK=21 /UG=Mm.22664 /LL=103071 /UG_GENE=AA407235 /UG_TITLE=expressed sequence AA407235	185.55	172.99	178.55	11.59	576.18	598.29	587.34	15.77	3.29	2.94	3.71	408.8	*
1435054_at	essential meiotic endonuclease 1 homolog 1 (S. pombe)	BG064903	268465	gb:BG064903 /DB_XREF=gi:12547466 /DB_XREF=H3025B06-3 /CLONE=H3025B06 /FEA=EST /CNT=23 /TID=Mm.28892.2 /TIER=Stack /STK=21 /UG=Mm.28892 /LL=98238 /UG_GENE=AA959742 /UG_TITLE=expressed sequence AA959742	56.1	70.08	63.12	7	7.45	11.18	9.39	2.04	-6.72	-4.66	-10.75	-53.73	*
1435067_at	RIKEN cDNA B230208H17 gene	BG075288	227624	gb:BG075288 /DB_XREF=gi:12557857 /DB_XREF=H3145E04-3 /CLONE=H3145E04 /FEA=EST /CNT=44 /TID=Mm.29600.2 /TIER=Stack /STK=20 /UG=Mm.29600 /UG_TITLE=Mus musculus, clone IMAGE:3964267, mRNA	59.22	62.52	60.68	5.4	141.16	141.51	141.42	3.09	2.33	2.02	2.74	80.74	*
1435087_at	cDNA sequence BC039093	BI409907	230761	gb:BI409907 /DB_XREF=gi:15170830 /DB_XREF=602962275F1 /CLONE=IMAGE:5117586 /FEA=EST /CNT=71 /TID=Mm.22616.1 /TIER=Stack /STK=20 /UG=Mm.22616 /UG_TITLE=ESTs, Weakly similar to RIKEN cDNA 2810408B13 (Mus musculus) (M.musculus)	32.52	29.38	30.9	2.71	83.43	83.52	83.48	2	2.7	2.35	3.17	52.58	*
1435105_at	RIKEN cDNA 1110061N23 gene	BG066986	68846	gb:BG066986 /DB_XREF=gi:12549555 /DB_XREF=H3049C08-3 /CLONE=H3049C08 /FEA=EST /CNT=29 /TID=Mm.24777.1 /TIER=Stack /STK=20 /UG=Mm.24777 /UG_TITLE=ESTs, Moderately similar to hypothetical protein DKFZp761H1710 (Homo sapiens) (H.sapiens)	34.12	30.58	32.16	2.73	128.25	125.62	126.62	3.19	3.94	3.43	4.6	94.47	*
1435447_at	major intrinsic protein of eye lens fiber	BB539961	17339	gb:BB539961 /DB_XREF=gi:15412181 /DB_XREF=BB539961 /CLONE=E130102F10 /FEA=EST /CNT=24 /TID=Mm.31625.2 /TIER=Stack /STK=16 /UG=Mm.31625 /LL=17339 /UG_GENE=Mip /UG_TITLE=major intrinsic protein of eye lens fiber	346.33	582.9	444.83	200.62	1.15	2.13	1.63	0.91	-273.36	-62.57	-3482.39	-443.2	*
1435592_at	eukaryotic translation initiation factor 5B	BB149997	226982	gb:BB149997 /DB_XREF=gi:16267861 /DB_XREF=BB149997 /CLONE=A030003E17 /FEA=EST /CNT=19 /TID=Mm.154309.3 /TIER=Stack /STK=15 /UG=Mm.154309 /LL=56210 /UG_GENE=Rev1l /UG_TITLE=REV1-like (S. cerevisiae)	109.29	87.95	98.57	11.47	34.04	31.82	33.11	2.3	-2.98	-2.35	-3.68	-65.46	*
1435732_x_at	ATPase, H+ transporting, V0 subunit C	AV172216	11984	gb:AV172216 /DB_XREF=gi:5378654 /DB_XREF=AV172216 /CLONE=3300004M07 /FEA=EST /CNT=14 /TID=Mm.30155.3 /TIER=Stack /STK=14 /UG=Mm.30155 /LL=11984 /UG_GENE=Atp6v0c /UG_TITLE=ATPase, H+ transporting, lysosomal 16kD, V0 subunit C	563.5	494.24	529.57	46.6	1734.65	1884.89	1808.57	78.49	3.42	2.93	4.05	1279.01	*
1435735_x_at	histocompatibility 47	BB285733	109815	gb:BB285733 /DB_XREF=gi:8986182 /DB_XREF=BB285733 /CLONE=B020007I03 /FEA=EST /CNT=14 /TID=Mm.22362.3 /TIER=Stack /STK=14 /UG=Mm.22362 /LL=109815 /UG_GENE=H47 /UG_TITLE=histocompatibility 47	61.99	60.83	61.23	6.05	160.25	148.7	154.68	6.97	2.53	2.13	3.06	93.45	*
1435762_at	phosphofurin acidic cluster sorting protein 1	BM115617	107975	gb:BM115617 /DB_XREF=gi:17078635 /DB_XREF=L0823A02-3 /CLONE=L0823A02 /FEA=EST /CNT=66 /TID=Mm.31392.1 /TIER=Stack /STK=13 /UG=Mm.31392 /LL=107154 /UG_GENE=AI325977 /UG_TITLE=expressed sequence AI325977	30	30.78	30.39	3.99	87.49	87.98	87.76	2.58	2.89	2.36	3.7	57.37	*
1435802_at	gene model 157, (NCBI)	BE134048	232879	gb:BE134048 /DB_XREF=gi:8596548 /DB_XREF=ug15e11.x1 /CLONE=IMAGE:1531724 /FEA=EST /CNT=26 /TID=Mm.27577.1 /TIER=Stack /STK=13 /UG=Mm.27577 /UG_TITLE=ESTs, Weakly similar to zinc finger protein 288; POZzinc finger transcription factor ODA-8; POZzinc finger transcription factor (Mus musculus) (M.musculus)	40.92	38.55	39.8	3.35	114.56	109.42	112.02	3.55	2.81	2.45	3.29	72.22	*
1435871_at	RIKEN cDNA 2600009P04 gene	AV334527	66572	gb:AU067745 /DB_XREF=gi:4968482 /DB_XREF=AU067745 /CLONE=MNCb-1341 /FEA=EST /CNT=56 /TID=Mm.3477.3 /TIER=Stack /STK=12 /UG=Mm.3477 /LL=15571 /UG_GENE=Elavl3 /UG_TITLE=ELAV (embryonic lethal, abnormal vision, Drosophila)-like 3 (Hu antigen C)	116.38	138.72	127.61	13.73	353.05	324.09	340	18.38	2.66	2.21	3.29	212.39	*
1435965_at	CCR4-NOT transcription complex, subunit 3	AI481951	232791	gb:AI481951 /DB_XREF=gi:4375177 /DB_XREF=vi14g12.x1 /CLONE=IMAGE:903814 /FEA=EST /CNT=14 /TID=Mm.175032.2 /TIER=Stack /STK=12 /UG=Mm.175032 /LL=69757 /UG_GENE=1500001K17Rik /UG_TITLE=RIKEN cDNA 1500001K17 gene	37.74	41.15	39.63	4.14	125.38	132.25	129.07	4.37	3.26	2.75	3.96	89.45	*
1436014_a_at	RUN and SH3 domain containing 1	BB806780	72296	gb:BB806780 /DB_XREF=gi:16979409 /DB_XREF=BB806780 /CLONE=G630077I02 /FEA=EST /CNT=12 /TID=Mm.27687.2 /TIER=Stack /STK=12 /UG=Mm.27687 /LL=99477 /UG_GENE=AA408288 /UG_TITLE=expressed sequence AA408288	38.83	42.15	40.54	3.66	104.49	103.51	103.94	3.97	2.56	2.2	3.04	63.4	*
1436021_at	RIKEN cDNA A930031D07 gene	AI426503	213006	gb:AI426503 /DB_XREF=gi:4272429 /DB_XREF=ml97f05.x1 /CLONE=IMAGE:519969 /FEA=EST /CNT=65 /TID=Mm.218274.1 /TIER=Stack /STK=24 /UG=Mm.218274 /UG_TITLE=ESTs, Weakly similar to TYROSINE-PROTEIN KINASE JAK3 (M.musculus)	35.38	34.64	35.08	2.92	89.65	93.09	90.91	2.96	2.59	2.25	3.03	55.83	*
1436032_at	CDNA clone IMAGE:30303372	BB201888		gb:BB201888 /DB_XREF=gi:15409732 /DB_XREF=BB201888 /CLONE=A430042E15 /FEA=EST /CNT=24 /TID=Mm.19355.2 /TIER=Stack /STK=11 /UG=Mm.19355 /LL=68254 /UG_GENE=2810431L15Rik /UG_TITLE=RIKEN cDNA 2810431L15 gene	79.18	90.09	84.75	5.8	15.32	14.76	15.05	1.65	-5.63	-4.59	-7.05	-69.69	*
1436214_at	RIKEN cDNA C430010P07 gene	AV023018	227227	gb:AV023018 /DB_XREF=gi:16356394 /DB_XREF=AV023018 /CLONE=1190030G24 /FEA=EST /CNT=14 /TID=Mm.43671.2 /TIER=Stack /STK=10 /UG=Mm.43671 /LL=66646 /UG_GENE=5730518J08Rik /UG_TITLE=RIKEN cDNA 5730518J08 gene	229.69	196.99	213.31	17.65	34.94	46.68	40.7	6.72	-5.24	-3.95	-7.37	-172.61	*
1436236_x_at	coactosin-like 1 (Dictyostelium)	AI327078	72042	gb:AI327078 /DB_XREF=gi:4061507 /DB_XREF=mf95b07.x1 /CLONE=IMAGE:422005 /FEA=EST /CNT=13 /TID=Mm.141741.3 /TIER=Stack /STK=10 /UG=Mm.141741 /LL=72042 /UG_GENE=Clp-pending /UG_TITLE=coactosin-like protein	68.67	74.53	71.5	5.61	203.21	186.25	194.33	9.73	2.72	2.34	3.19	122.83	*
1436320_at	CDNA clone IMAGE:1328649	W45978		gb:W45978 /DB_XREF=gi:1330676 /DB_XREF=mc81e04.r1 /CLONE=IMAGE:354942 /FEA=EST /CNT=29 /TID=Mm.178550.4 /TIER=Stack /STK=9 /UG=Mm.178550 /LL=66478 /UG_GENE=2410026K10Rik /UG_TITLE=RIKEN cDNA 2410026K10 gene	62.18	66.99	63.96	7.73	266.96	215.96	241.26	26.85	3.77	2.88	4.98	177.3	*
1436337_at	RIKEN cDNA E030031F02 gene	BF453911	319689	gb:BF453911 /DB_XREF=gi:11520080 /DB_XREF=maa60d03.x1 /CLONE=IMAGE:3821213 /FEA=EST /CNT=27 /TID=Mm.22480.2 /TIER=Stack /STK=9 /UG=Mm.22480 /LL=23857 /UG_GENE=Dmtf1 /UG_TITLE=cyclin D binding myb-like transcription factor 1	327.48	349.85	340.99	14.12	85.98	76.46	80.86	24.45	-4.22	-2.8	-8.41	-260.12	*
1436343_at	chromodomain helicase DNA binding protein 4	BM502696	107932	gb:BM502696 /DB_XREF=gi:18663912 /DB_XREF=ii41d11.x1 /CLONE=IMAGE:5944364 /FEA=EST /CNT=36 /TID=Mm.183257.3 /TIER=Stack /STK=9 /UG=Mm.183257 /UG_TITLE=Mus musculus, clone IMAGE:3492938, mRNA, partial cds	22.31	16.47	19.52	3.95	89.97	67.48	78.63	11.89	4.03	2.69	6.37	59.11	*
1436362_x_at	CCR4 carbon catabolite repression 4-like (S. cerevisiae) /// similar to hypothetical protein PC403257.00.0 /// similar to hypothetical protein PC403257.00.0 /// similar to hypothetical protein PC403257.00.0 /// similar to hypothetical protein LOC280487 /// similar to integrase-related	AA798895	12457 /// 433439 /// 436521 /// 545596 /// 546093 /// 547395	gb:AA798895 /DB_XREF=gi:2861850 /DB_XREF=vv94e07.r1 /CLONE=IMAGE:1230084 /FEA=EST /CNT=14 /TID=Mm.220953.2 /TIER=Stack /STK=9 /UG=Mm.220953 /UG_TITLE=Mus musculus, clone IMAGE:4206769, mRNA	178.86	118.78	147.9	32.05	525.21	421.5	473.5	52.82	3.2	2.22	5.12	325.6	*
1436388_a_at	RIKEN cDNA 3830406C13 gene	BB763097	218734	gb:BB763097 /DB_XREF=gi:16208005 /DB_XREF=BB763097 /CLONE=G370019F03 /FEA=EST /CNT=12 /TID=Mm.220874.2 /TIER=Stack /STK=9 /UG=Mm.220874 /UG_TITLE=Mus musculus, Similar to HT021, clone MGC:36213 IMAGE:4194414, mRNA, complete cds	215.99	282.28	248.3	34.44	69.91	68.65	69.16	8.57	-3.59	-2.61	-4.88	-179.14	*
1436505_at	peptidyl-prolyl isomerase G (cyclophilin G)	BG069107	228005	gb:BG069107 /DB_XREF=gi:12551676 /DB_XREF=H3072G10-3 /CLONE=H3072G10 /FEA=EST /CNT=69 /TID=Mm.11815.2 /TIER=Stack /STK=8 /UG=Mm.11815 /LL=100812 /UG_GENE=AU019516 /UG_TITLE=expressed sequence AU019516	36.34	27.21	31.95	5.7	119.52	107.31	113.57	7.3	3.55	2.68	5.1	81.62	*
1436623_at	ectonucleoside triphosphate diphosphohydrolase 7	AV381133	93685	gb:AV381133 /DB_XREF=gi:16398273 /DB_XREF=AV381133 /CLONE=9230108M13 /FEA=EST /CNT=12 /TID=Mm.213007.3 /TIER=Stack /STK=8 /UG=Mm.213007 /UG_TITLE=Mus musculus, Similar to COX15 homolog, cytochrome c oxidase assembly protein (yeast), clone IMAGE:5346284, mRNA, partial cds	103.45	80.71	92.11	11.66	31.2	30.66	30.91	2.86	-2.98	-2.27	-3.83	-61.21	*
1436703_x_at	small nuclear RNA activating complex, polypeptide 2	BB461550	102209	gb:BB461550 /DB_XREF=gi:9357043 /DB_XREF=BB461550 /CLONE=D130072H23 /FEA=EST /CNT=179 /TID=Mm.28452.2 /TIER=Stack /STK=176 /UG=Mm.28452 /LL=102209 /UG_GENE=0610007H10Rik /UG_TITLE=RIKEN cDNA 0610007H10 gene	139.52	135.68	137.57	5.92	354.43	328.63	341.86	14.48	2.49	2.25	2.75	204.29	*
1436713_s_at	gb:BM119226 /DB_XREF=gi:17087252 /DB_XREF=L0922F05-3 /CLONE=L0922F05 /FEA=EST /CNT=117 /TID=Mm.200506.1 /TIER=Stack /STK=112 /UG=Mm.200506 /LL=97845 /UG_GENE=R75394 /UG_TITLE=expressed sequence R75394	BM119226		gb:BM119226 /DB_XREF=gi:17087252 /DB_XREF=L0922F05-3 /CLONE=L0922F05 /FEA=EST /CNT=117 /TID=Mm.200506.1 /TIER=Stack /STK=112 /UG=Mm.200506 /LL=97845 /UG_GENE=R75394 /UG_TITLE=expressed sequence R75394	40.27	40.92	40.52	2.24	257.24	235.23	246.24	13.48	6.08	5.34	6.91	205.72	*
1436722_a_at	actin, beta, cytoplasmic	AW537707	11461	gb:AW537707 /DB_XREF=gi:7180220 /DB_XREF=G0120F07-3 /CLONE=G0120F07 /FEA=EST /CNT=97 /TID=Mm.297.2 /TIER=Stack /STK=95 /UG=Mm.297 /LL=11461 /UG_GENE=Actb /UG_TITLE=actin, beta, cytoplasmic	684.65	709.66	697.67	32.97	1503.54	1550.18	1529.7	39.34	2.19	2.01	2.4	832.04	*
1436746_at	protein kinase, lysine deficient 1	BI692255	232341	gb:BI692255 /DB_XREF=gi:15654884 /DB_XREF=603342721F1 /CLONE=IMAGE:5370700 /FEA=EST /CNT=96 /TID=Mm.27341.1 /TIER=Stack /STK=69 /UG=Mm.27341 /UG_TITLE=ESTs, Moderately similar to protein kinase, lysine deficient 1 (Rattus norvegicus) (R.norvegicus)	33.53	20.28	26.42	7.87	199.13	150.55	175.68	25.86	6.65	4.08	13.42	149.26	*
1436766_at	gb:BB185790 /DB_XREF=gi:16270436 /DB_XREF=BB185790 /CLONE=A330029A02 /FEA=EST /CNT=103 /TID=Mm.24304.2 /TIER=Stack /STK=57 /UG=Mm.24304 /LL=192196 /UG_GENE=LOC192196 /UG_TITLE=CGI-74-like SR-rich	BB475271		gb:BB185790 /DB_XREF=gi:16270436 /DB_XREF=BB185790 /CLONE=A330029A02 /FEA=EST /CNT=103 /TID=Mm.24304.2 /TIER=Stack /STK=57 /UG=Mm.24304 /LL=192196 /UG_GENE=LOC192196 /UG_TITLE=CGI-74-like SR-rich	9.1	8.85	8.98	1.98	84.22	69.13	76.36	8.85	8.5	5.84	13.75	67.38	*
1436767_at	LUC7-like 2 (S. cerevisiae)	BB475271	192196	gb:BB475271 /DB_XREF=gi:16439992 /DB_XREF=BB475271 /CLONE=D330012G03 /FEA=EST /CNT=103 /TID=Mm.24304.2 /TIER=Stack /STK=22 /UG=Mm.24304 /LL=192196 /UG_GENE=LOC192196 /UG_TITLE=CGI-74-like SR-rich	19.08	14.84	16.95	2.74	100.42	71.59	85.73	15.98	5.06	3.28	7.61	68.78	*
1436780_at	O-linked N-acetylglucosamine (GlcNAc) transferase (UDP-N-acetylglucosamine:polypeptide-N-acetylglucosaminyl transferase)	BG065325	108155	gb:BG065325 /DB_XREF=gi:12547888 /DB_XREF=H3029G09-3 /CLONE=H3029G09 /FEA=EST /CNT=65 /TID=Mm.220820.2 /TIER=Stack /STK=55 /UG=Mm.220820 /LL=108155 /UG_GENE=Ogt /UG_TITLE=O-linked N-acetylglucosamine (GlcNAc) transferase (UDP-N-acetylglucosamine:polypeptide-N-acetylglucosaminyl transferase)	1.67	4.03	2.77	1.38	78.86	67.03	72.94	6.06	26.37	14.18	147.23	70.17	*
1436898_at	gb:BI738328 /DB_XREF=gi:15715341 /DB_XREF=603361584F1 /CLONE=IMAGE:5368748 /FEA=EST /CNT=50 /TID=Mm.43213.3 /TIER=Stack /STK=37 /UG=Mm.43213 /LL=71514 /UG_GENE=9030402K04Rik /UG_TITLE=RIKEN cDNA 9030402K04 gene	BI738328		gb:BI738328 /DB_XREF=gi:15715341 /DB_XREF=603361584F1 /CLONE=IMAGE:5368748 /FEA=EST /CNT=50 /TID=Mm.43213.3 /TIER=Stack /STK=37 /UG=Mm.43213 /LL=71514 /UG_GENE=9030402K04Rik /UG_TITLE=RIKEN cDNA 9030402K04 gene	19.86	5.64	12.41	8	370.21	312.42	341.5	31.14	27.53	13.06	100000000	329.1	*
1436958_x_at	Tropomyosin 3, gamma	AV311925	59069	gb:AV311925 /DB_XREF=gi:6364960 /DB_XREF=AV311925 /CLONE=5730601H19 /FEA=EST /CNT=33 /TID=Mm.17306.5 /TIER=Stack /STK=33 /UG=Mm.17306 /LL=59069 /UG_GENE=Tpm3 /UG_TITLE=tropomyosin 3, gamma	51.53	64.32	57.69	7.32	157.87	149.1	153.54	5.08	2.66	2.18	3.38	95.85	*
1436981_a_at	gb:BB706206 /DB_XREF=gi:16055041 /DB_XREF=BB706206 /CLONE=7420487L24 /FEA=EST /CNT=38 /TID=Mm.3360.4 /TIER=ConsEnd /STK=0 /UG=Mm.3360 /LL=22631 /UG_GENE=Ywhaz /UG_TITLE=tyrosine 3-monooxygenasetryptophan 5-monooxygenase activation protein, zeta polypeptide	BB706206		gb:BB706206 /DB_XREF=gi:16055041 /DB_XREF=BB706206 /CLONE=7420487L24 /FEA=EST /CNT=38 /TID=Mm.3360.4 /TIER=ConsEnd /STK=0 /UG=Mm.3360 /LL=22631 /UG_GENE=Ywhaz /UG_TITLE=tyrosine 3-monooxygenasetryptophan 5-monooxygenase activation protein, zeta polypeptide	97.13	71.14	83.7	13.78	8.48	12.88	10.43	2.58	-8.02	-5.04	-14.19	-73.27	*
1437013_x_at	ATPase, H+ transporting, V0 subunit B	AV339131	114143	gb:AV339131 /DB_XREF=gi:6379183 /DB_XREF=AV339131 /CLONE=6430502C13 /FEA=EST /CNT=31 /TID=Mm.3479.2 /TIER=Stack /STK=30 /UG=Mm.3479 /LL=114143 /UG_GENE=Atp6v0b /UG_TITLE=ATPase, H+ transporting, lysosomal 21kDa, V0 subunit B	211.09	231.82	220.56	16.07	791.41	733.75	763.82	32.49	3.46	3.03	4	543.26	*
1437016_x_at	RAP2C, member of RAS oncogene family	BB233502	72065	gb:BB233502 /DB_XREF=gi:8913357 /DB_XREF=BB233502 /CLONE=A630043P03 /FEA=EST /CNT=30 /TID=Mm.43152.3 /TIER=Stack /STK=30 /UG=Mm.43152 /LL=72065 /UG_GENE=2010200P20Rik /UG_TITLE=RIKEN cDNA 2010200P20 gene	83.43	98.34	90.9	7.72	27.76	29.77	28.68	2.03	-3.17	-2.63	-3.79	-62.22	*
1437039_at	COP9 (constitutive photomorphogenic) homolog, subunit 2 (Arabidopsis thaliana)	BM119274	12848	gb:BM119274 /DB_XREF=gi:17087300 /DB_XREF=L0923C05-3 /CLONE=L0923C05 /FEA=EST /CNT=92 /TID=Mm.130527.1 /TIER=Stack /STK=28 /UG=Mm.130527 /LL=98909 /UG_GENE=AI315723 /UG_TITLE=expressed sequence AI315723	235.67	248.58	242.11	10.69	88.5	94.13	90.88	6.51	-2.66	-2.33	-3.07	-151.23	*
1437082_at	A kinase (PRKA) anchor protein (yotiao) 9	BB246410	100986	gb:BB246410 /DB_XREF=gi:16355474 /DB_XREF=BB246410 /CLONE=A730014G18 /FEA=EST /CNT=46 /TID=Mm.46044.2 /TIER=Stack /STK=26 /UG=Mm.46044 /LL=97235 /UG_GENE=C79026 /UG_TITLE=expressed sequence C79026	34.58	16.28	25.65	9.67	224.79	205.61	215.24	10.05	8.39	5.14	22.14	189.59	*
1437210_a_at	bromodomain containing 2	AI506310	14312	gb:AI506310 /DB_XREF=gi:4404161 /DB_XREF=vp70b08.x1 /CLONE=IMAGE:1082007 /FEA=EST /CNT=26 /TID=Mm.3444.2 /TIER=Stack /STK=22 /UG=Mm.3444 /LL=14312 /UG_GENE=Brd2 /UG_TITLE=bromodomain-containing 2	138.67	109.55	123.29	17.58	547.38	605.88	575.93	30.47	4.67	3.71	6.18	452.63	*
1437308_s_at	coagulation factor II (thrombin) receptor	AV024285	14062	gb:AV024285 /DB_XREF=gi:4801277 /DB_XREF=AV024285 /CLONE=1200001P22 /FEA=EST /CNT=23 /TID=Mm.24816.2 /TIER=Stack /STK=20 /UG=Mm.24816 /LL=14062 /UG_GENE=F2r /UG_TITLE=coagulation factor II (thrombin) receptor	426.73	396.54	411.14	17.17	176.35	188.48	181.88	7.88	-2.26	-2.05	-2.5	-229.26	*
1437382_at	activin receptor IIA	BG066107	11480	gb:BG066107 /DB_XREF=gi:12548670 /DB_XREF=H3039A03-3 /CLONE=H3039A03 /FEA=EST /CNT=46 /TID=Mm.21834.3 /TIER=Stack /STK=19 /UG=Mm.21834 /LL=26428 /UG_GENE=Orc4 /UG_TITLE=origin recognition complex, subunit 4	327.45	367.5	347.31	21.91	143.47	134.89	139.75	13.93	-2.49	-2.06	-3.05	-207.55	*
1437399_at	RIKEN cDNA 1110019C08 gene	BE627927	224250	gb:BE627927 /DB_XREF=gi:9908369 /DB_XREF=uu25c09.x1 /CLONE=IMAGE:3372976 /FEA=EST /CNT=46 /TID=Mm.29482.5 /TIER=Stack /STK=18 /UG=Mm.29482 /LL=27681 /UG_GENE=D11Moh34 /UG_TITLE=DNA segment, Chr 11, KL Mohlke 34	70.2	70.14	70.17	2.98	17.85	18.02	17.92	1.19	-3.92	-3.45	-4.48	-52.25	*
1437405_a_at	insulin-like growth factor binding protein 4	BB787243	16010	gb:BB787243 /DB_XREF=gi:16955739 /DB_XREF=BB787243 /CLONE=G430115L10 /FEA=EST /CNT=23 /TID=Mm.22248.4 /TIER=Stack /STK=18 /UG=Mm.22248 /LL=16010 /UG_GENE=Igfbp4 /UG_TITLE=insulin-like growth factor binding protein 4	52.01	75.53	63.21	12.7	179.82	180.1	179.96	3.54	2.85	2.14	4.26	116.75	*
1437406_x_at	insulin-like growth factor binding protein 4	BB787243	16010	gb:BB787243 /DB_XREF=gi:16955739 /DB_XREF=BB787243 /CLONE=G430115L10 /FEA=EST /CNT=23 /TID=Mm.22248.4 /TIER=Stack /STK=18 /UG=Mm.22248 /LL=16010 /UG_GENE=Igfbp4 /UG_TITLE=insulin-like growth factor binding protein 4	50.35	53.74	51.85	4.6	134.88	134.15	134.5	3.05	2.59	2.25	3.05	82.65	*
1437480_at	RIKEN cDNA 1110001A07 gene	BB071833	66140	gb:BB071833 /DB_XREF=gi:15404307 /DB_XREF=BB071833 /CLONE=8030499H20 /FEA=EST /CNT=36 /TID=Mm.25233.2 /TIER=Stack /STK=17 /UG=Mm.25233 /LL=66140 /UG_GENE=1110001A07Rik /UG_TITLE=RIKEN cDNA 1110001A07 gene	144.88	119.06	132.1	14.14	49.35	46.03	47.56	3.76	-2.78	-2.21	-3.44	-84.54	*
1437502_x_at	CD24a antigen	BB560574	12484	gb:BB560574 /DB_XREF=gi:9646940 /DB_XREF=BB560574 /CLONE=E530111O22 /FEA=EST /CNT=19 /TID=Mm.6417.2 /TIER=Stack /STK=17 /UG=Mm.6417 /LL=12484 /UG_GENE=Cd24a /UG_TITLE=CD24a antigen	177.56	349.73	263.82	85.89	13.77	12.57	13.31	2.54	-19.83	-8.85	-35.13	-250.52	*
1437520_a_at	pericentrin 1	BB320388	445007	gb:BB320388 /DB_XREF=gi:9027423 /DB_XREF=BB320388 /CLONE=B230385J04 /FEA=EST /CNT=17 /TID=Mm.4379.5 /TIER=Stack /STK=17 /UG=Mm.4379 /LL=18541 /UG_GENE=Pcnt /UG_TITLE=pericentrin	80.81	73.23	76.98	4.31	18.08	21.92	20.02	3.03	-3.85	-3.01	-5.18	-56.96	*
1437543_at	far upstream element (FUSE) binding protein 1	BB488001	51886	gb:BI152524 /DB_XREF=gi:14612525 /DB_XREF=602915668F1 /CLONE=IMAGE:5066153 /FEA=EST /CNT=40 /TID=Mm.25703.4 /TIER=Stack /STK=16 /UG=Mm.25703 /LL=51886 /UG_GENE=D3Ertd330e /UG_TITLE=DNA segment, Chr 3, ERATO Doi 330, expressed	21.18	11.12	16.09	5.41	92.17	115.37	103.81	11.73	6.45	3.96	14.64	87.72	*
1437545_at	REST corepressor 1	BM194994	217864	gb:BM194994 /DB_XREF=gi:17746264 /DB_XREF=L0704D04-3 /CLONE=L0704D04 /FEA=EST /CNT=37 /TID=Mm.34374.2 /TIER=Stack /STK=16 /UG=Mm.34374 /LL=66473 /UG_GENE=2200008D09Rik /UG_TITLE=RIKEN cDNA 2200008D09 gene	44.3	19.09	31.89	13.32	131.34	165.51	148.41	17.18	4.65	2.64	14.99	116.52	*
1437585_x_at	zinc finger protein 161	BB329659	22666	gb:BB329659 /DB_XREF=gi:9038422 /DB_XREF=BB329659 /CLONE=B630016K01 /FEA=EST /CNT=18 /TID=Mm.29434.2 /TIER=Stack /STK=16 /UG=Mm.29434 /LL=22666 /UG_GENE=Zfp161 /UG_TITLE=zinc finger protein 161	179.99	180.01	180	3.76	55.88	60.69	58.34	3.75	-3.09	-2.77	-3.47	-121.66	*
1437614_x_at	zinc finger, DHHC domain containing 14	AV223474	224454	gb:AV223474 /DB_XREF=gi:6172852 /DB_XREF=AV223474 /CLONE=3830411J16 /FEA=EST /CNT=16 /TID=Mm.22338.2 /TIER=Stack /STK=16 /UG=Mm.22338 /UG_TITLE=Mus musculus, Similar to hypothetical protein FLJ20984, clone MGC:29194 IMAGE:5011304, mRNA, complete cds	173.99	183.6	178.12	6.89	81.29	70.89	76.14	5.9	-2.34	-2.04	-2.72	-101.98	*
1437616_x_at	zinc finger, DHHC domain containing 14	BB530403	224454	gb:BB530403 /DB_XREF=gi:9582332 /DB_XREF=BB530403 /CLONE=E030009L12 /FEA=EST /CNT=16 /TID=Mm.22338.3 /TIER=Stack /STK=16 /UG=Mm.22338 /UG_TITLE=Mus musculus, Similar to hypothetical protein FLJ20984, clone MGC:29194 IMAGE:5011304, mRNA, complete cds	388.46	333.93	361.1	27.92	94.98	115.63	105.15	10.67	-3.43	-2.79	-4.27	-255.95	*
1437621_x_at	3-phosphoglycerate dehydrogenase /// similar to 3-phosphoglycerate dehydrogenase	AV216768	236539 /// 546010	gb:AV216768 /DB_XREF=gi:6157613 /DB_XREF=AV216768 /CLONE=2410167D16 /FEA=EST /CNT=16 /TID=Mm.16898.4 /TIER=Stack /STK=16 /UG=Mm.16898 /LL=50895 /UG_GENE=Phgdh /UG_TITLE=3-phosphoglycerate dehydrogenase	116.25	124.59	120.76	5.3	24.25	21.77	22.99	3.07	-5.25	-4.25	-6.79	-97.76	*
1437729_at	Transcribed locus	BG141806		gb:BG141806 /DB_XREF=gi:12645201 /DB_XREF=ia94e01.x1 /CLONE=IMAGE:5646025 /FEA=EST /CNT=122 /TID=Mm.142380.7 /TIER=Stack /STK=14 /UG=Mm.142380 /LL=26451 /UG_GENE=Rpl27a /UG_TITLE=ribosomal protein L27a	324.8	303.91	314.27	13.84	49.74	61.83	55.62	10.81	-5.65	-4.24	-8.35	-258.64	*
1437742_at	RAB21, member RAS oncogene family	BB767504	216344	gb:BB767504 /DB_XREF=gi:16210159 /DB_XREF=BB767504 /CLONE=G370074G15 /FEA=EST /CNT=144 /TID=Mm.21936.1 /TIER=Stack /STK=13 /UG=Mm.21936 /UG_TITLE=ESTs, Highly similar to RAS-RELATED PROTEIN RAB-21 (M.musculus)	242.91	279.48	261.02	18.75	112.57	105.47	108.98	5.79	-2.4	-2.06	-2.77	-152.04	*
1437747_at	ubiquitination factor E4A, UFD2 homolog (S. cerevisiae)	AV174768	140630	gb:AV174768 /DB_XREF=gi:15404741 /DB_XREF=AV174768 /CLONE=5730412B10 /FEA=EST /CNT=63 /TID=Mm.152490.2 /TIER=Stack /STK=14 /UG=Mm.152490 /UG_TITLE=Mus musculus, clone MGC:7761 IMAGE:3498834, mRNA, complete cds	201.68	192.6	197.68	6.63	61.02	62.53	61.82	8.01	-3.2	-2.61	-4.09	-135.85	*
1437801_at	LIM domain containing preferred translocation partner in lipoma	BM115860	210126	gb:BM115860 /DB_XREF=gi:17078878 /DB_XREF=L0826E05-3 /CLONE=L0826E05 /FEA=EST /CNT=15 /TID=Mm.196508.8 /TIER=Stack /STK=14 /UG=Mm.196508 /LL=21761 /UG_GENE=Tex189 /UG_TITLE=testis expressed gene 189	642.91	788.97	716.02	72.98	210.73	247.77	228.9	23.93	-3.13	-2.45	-3.99	-487.12	*
1437982_x_at	COX15 homolog, cytochrome c oxidase assembly protein (yeast)	BB736240	226139	gb:BB736240 /DB_XREF=gi:16135390 /DB_XREF=BB736240 /CLONE=F430007J16 /FEA=EST /CNT=13 /TID=Mm.213007.6 /TIER=Stack /STK=13 /UG=Mm.213007 /UG_TITLE=Mus musculus, Similar to COX15 homolog, cytochrome c oxidase assembly protein (yeast), clone IMAGE:5346284, mRNA, partial cds	172.72	149.77	161.24	11.6	55.36	54.31	54.81	1.97	-2.94	-2.56	-3.34	-106.43	*
1438050_x_at	Similar to development- and differentiation-enhancing factor 2; PYK2 C terminus-associated protein	BG966742	272713	gb:BG966742 /DB_XREF=gi:14354379 /DB_XREF=602834610F1 /CLONE=IMAGE:4988882 /FEA=EST /CNT=19 /TID=Mm.212712.4 /TIER=Stack /STK=12 /UG=Mm.212712 /LL=15598 /UG_GENE=Iap /UG_TITLE=intracisternal A particles	13.79	6.14	10.01	4.14	70.25	65.7	68.02	2.61	6.79	4.02	21.28	58.01	*
1438058_s_at	prostate tumor over expressed gene 1	BG073526	84113	gb:BG073526 /DB_XREF=gi:12556095 /DB_XREF=H3123F07-3 /CLONE=H3123F07 /FEA=EST /CNT=18 /TID=Mm.42855.2 /TIER=Stack /STK=12 /UG=Mm.42855 /LL=84113 /UG_GENE=Ptov1 /UG_TITLE=prostate tumor over expressed gene 1	225.14	246.51	235.74	13.89	682.16	676.24	679.16	13.06	2.88	2.61	3.2	443.42	*
1438116_x_at	solute carrier family 9 (sodium/hydrogen exchanger), isoform 3 regulator 1	BB805362	26941	gb:BB805362 /DB_XREF=gi:16977991 /DB_XREF=BB805362 /CLONE=G630068J09 /FEA=EST /CNT=13 /TID=Mm.27842.3 /TIER=Stack /STK=12 /UG=Mm.27842 /LL=26941 /UG_GENE=Slc9a3r1 /UG_TITLE=solute carrier family 9 (sodiumhydrogen exchanger), isoform 3 regulator 1	35.56	42.83	38.52	6.97	118.54	106.69	113.3	7.44	2.94	2.21	4.24	74.77	*
1438177_x_at	ectonucleoside triphosphate diphosphohydrolase 4	AV255351	67464	gb:AV255351 /DB_XREF=gi:6242810 /DB_XREF=AV255351 /CLONE=4921519B12 /FEA=EST /CNT=12 /TID=Mm.20806.3 /TIER=Stack /STK=12 /UG=Mm.20806 /LL=67464 /UG_GENE=Lysal1 /UG_TITLE=lysosomal apyrase-like 1	384.46	383.28	383.67	7.81	144.06	125.34	134.45	12.47	-2.85	-2.47	-3.38	-249.22	*
1438204_at	Histone 1, H1c	AW741575	50708	gb:AW741575 /DB_XREF=gi:7653353 /DB_XREF=ur57b05.x1 /CLONE=IMAGE:3154353 /FEA=EST /CNT=55 /TID=Mm.193539.6 /TIER=Stack /STK=11 /UG=Mm.193539 /LL=50708 /UG_GENE=H1f2 /UG_TITLE=H1 histone family, member 2	74.49	89.69	82.22	7.94	25.52	20.55	22.88	3.14	-3.59	-2.75	-4.82	-59.34	*
1438397_a_at	RNA-binding region (RNP1, RRM) containing 2	BB203348	170791	gb:BM239446 /DB_XREF=gi:17874716 /DB_XREF=K0534F02-3 /CLONE=K0534F02 /FEA=EST /CNT=67 /TID=Mm.17307.3 /TIER=Stack /STK=10 /UG=Mm.17307 /LL=170791 /UG_GENE=Rnpc2 /UG_TITLE=RNA-binding region (RNP1, RRM) containing 2	155.2	139.19	147.31	8.99	55.05	61.62	58.46	5.69	-2.52	-2.1	-3.07	-88.85	*
1438403_s_at	receptor (calcitonin) activity modifying protein 2	BF537798	54409	gb:BF537798 /DB_XREF=gi:11625166 /DB_XREF=602053404F1 /CLONE=IMAGE:4192561 /FEA=EST /CNT=31 /TID=Mm.218611.2 /TIER=Stack /STK=10 /UG=Mm.218611 /LL=54409 /UG_GENE=Ramp2 /UG_TITLE=receptor (calcitonin) activity modifying protein 2	16.01	8.68	12.3	4.21	335	126.55	230.84	104.38	18.77	4.58	50.41	218.55	*
1438416_at	thyroid hormone receptor associated protein 5	BM238407	216154	gb:BM238407 /DB_XREF=gi:17873677 /DB_XREF=K0517B04-3 /CLONE=K0517B04 /FEA=EST /CNT=33 /TID=Mm.182246.2 /TIER=Stack /STK=10 /UG=Mm.182246 /LL=66810 /UG_GENE=8430430L24Rik /UG_TITLE=RIKEN cDNA 8430430L24 gene	83.68	74.34	79.05	7.85	195.41	206.37	200.86	8.2	2.54	2.15	3.07	121.81	*
1438441_at	Inhibitor of DNA binding 4	AI323288	15904	gb:AI323288 /DB_XREF=gi:4057717 /DB_XREF=mg99h04.x1 /CLONE=IMAGE:441175 /FEA=EST /CNT=24 /TID=Mm.28223.4 /TIER=Stack /STK=10 /UG=Mm.28223 /LL=15904 /UG_GENE=Idb4 /UG_TITLE=inhibitor of DNA binding 4	80.01	71.34	75.48	6.06	16.16	18	17.17	3.49	-4.4	-3.18	-6.72	-58.31	*
1438458_a_at	splicing factor proline/glutamine rich (polypyrimidine tract binding protein associated)	BF224766	71514	gb:BF224766 /DB_XREF=gi:11132131 /DB_XREF=uz10g05.x1 /CLONE=IMAGE:3668696 /FEA=EST /CNT=14 /TID=Mm.43213.4 /TIER=Stack /STK=10 /UG=Mm.43213 /LL=71514 /UG_GENE=9030402K04Rik /UG_TITLE=RIKEN cDNA 9030402K04 gene	172.12	154.49	163.31	9.99	484.45	551.1	517.73	33.35	3.17	2.74	3.67	354.42	*
1438677_at	plakophilin 4	AW764208	227937	gb:AW764208 /DB_XREF=gi:7696158 /DB_XREF=ur72f02.x1 /CLONE=IMAGE:3155835 /FEA=EST /CNT=74 /TID=Mm.153748.2 /TIER=Stack /STK=9 /UG=Mm.153748 /LL=67756 /UG_GENE=5031422I09Rik /UG_TITLE=RIKEN cDNA 5031422I09 gene	100.08	96.93	98.39	6.36	312.75	336.79	325.02	12.94	3.3	2.92	3.76	226.63	*
1438695_at	Transcribed locus, weakly similar to XP_534851.1 PREDICTED: similar to ORF2 [Canis familiaris]	AU067723		gb:AU067723 /DB_XREF=gi:4968460 /DB_XREF=AU067723 /CLONE=MNCb-0866 /FEA=EST /CNT=42 /TID=Mm.132544.4 /TIER=Stack /STK=9 /UG=Mm.132544 /LL=78829 /UG_GENE=0610009M14Rik /UG_TITLE=RIKEN cDNA 0610009M14 gene	264.98	257.97	261.93	5.14	106.98	95.53	102.29	13.2	-2.56	-2.11	-3.26	-159.64	*
1438975_x_at	zinc finger, DHHC domain containing 14	AV361868	224454	gb:AV361868 /DB_XREF=gi:6409515 /DB_XREF=AV361868 /CLONE=7630402M06 /FEA=EST /CNT=9 /TID=Mm.22338.7 /TIER=Stack /STK=9 /UG=Mm.22338 /UG_TITLE=Mus musculus, Similar to hypothetical protein FLJ20984, clone MGC:29194 IMAGE:5011304, mRNA, complete cds	180.83	177.65	179.24	5.86	77.71	68.92	73.45	4.92	-2.44	-2.17	-2.77	-105.79	*
1438983_x_at	expressed sequence AI413782	BB494618	104799	gb:BB494618 /DB_XREF=gi:9453245 /DB_XREF=BB494618 /CLONE=D530041N13 /FEA=EST /CNT=9 /TID=Mm.29034.2 /TIER=Stack /STK=9 /UG=Mm.29034 /LL=104799 /UG_GENE=AI413782 /UG_TITLE=expressed sequence AI413782	327.78	311.37	318.41	10.49	140.77	126.93	133.56	8.86	-2.38	-2.12	-2.71	-184.86	*
1439005_x_at	Tyrosine 3-monooxygenase/tryptophan 5-monooxygenase activation protein, zeta polypeptide	BG968903	22631	gb:BG968903 /DB_XREF=gi:14356540 /DB_XREF=602836072F1 /CLONE=IMAGE:4990697 /FEA=EST /CNT=48 /TID=Mm.3360.7 /TIER=ConsEnd /STK=0 /UG=Mm.3360 /LL=22631 /UG_GENE=Ywhaz /UG_TITLE=tyrosine 3-monooxygenasetryptophan 5-monooxygenase activation protein, zeta polypeptide	255.51	262.49	259.38	7.17	56.24	74.02	65.01	11.78	-3.99	-3.06	-5.7	-194.37	*
1439012_a_at	deoxycytidine kinase	BB030204	13178	gb:BB030204 /DB_XREF=gi:8384955 /DB_XREF=BB030204 /CLONE=5830452L14 /FEA=EST /CNT=79 /TID=Mm.3446.3 /TIER=Stack /STK=8 /UG=Mm.3446 /LL=13178 /UG_GENE=Dck /UG_TITLE=deoxycytidine kinase	316.29	292.48	304.32	15.14	123.87	125.55	124.51	5.79	-2.44	-2.18	-2.73	-179.81	*
1439022_at	phosphatase and actin regulator 1	AV259240	218194	gb:AV259240 /DB_XREF=gi:6246699 /DB_XREF=AV259240 /CLONE=4930404B09 /FEA=EST /CNT=36 /TID=Mm.41887.2 /TIER=Stack /STK=8 /UG=Mm.41887 /LL=58250 /UG_GENE=C4st-pending /UG_TITLE=chondroitin 4-sulfotransferase	33.69	26.59	30.09	4.03	89.08	84.15	86.81	3.82	2.89	2.33	3.73	56.73	*
1439028_at	RIKEN cDNA 1810045K17 gene	AI415161	67890	gb:AI415161 /DB_XREF=gi:4258665 /DB_XREF=mb43g04.x1 /CLONE=IMAGE:332214 /FEA=EST /CNT=28 /TID=Mm.28917.2 /TIER=Stack /STK=8 /UG=Mm.28917 /LL=67890 /UG_GENE=1810045K17Rik /UG_TITLE=RIKEN cDNA 1810045K17 gene	119.23	132.42	125.27	8.74	16.19	15.66	15.9	2.79	-7.88	-5.94	-11.25	-109.37	*
1439047_s_at	RecQ protein-like	BB258011	19691	gb:BB258011 /DB_XREF=gi:8950844 /DB_XREF=BB258011 /CLONE=A730082H18 /FEA=EST /CNT=33 /TID=Mm.219655.2 /TIER=Stack /STK=8 /UG=Mm.219655 /UG_TITLE=Mus musculus, Similar to hypothetical protein FLJ22028, clone MGC:38601 IMAGE:5355217, mRNA, complete cds	87.93	67.07	77.48	10.95	29.93	24.76	27.38	3.85	-2.83	-2.02	-3.96	-50.11	*
1439122_at	gb:BF226295 /DB_XREF=gi:11134010 /DB_XREF=uz49f10.x1 /CLONE=IMAGE:3672427 /FEA=EST /CNT=12 /TID=Mm.157743.2 /TIER=Stack /STK=8 /UG=Mm.157743 /LL=13209 /UG_GENE=Ddx6 /UG_TITLE=DEAD (aspartate-glutamate-alanine-aspartate) box polypeptide 6	BF226295		gb:BF226295 /DB_XREF=gi:11134010 /DB_XREF=uz49f10.x1 /CLONE=IMAGE:3672427 /FEA=EST /CNT=12 /TID=Mm.157743.2 /TIER=Stack /STK=8 /UG=Mm.157743 /LL=13209 /UG_GENE=Ddx6 /UG_TITLE=DEAD (aspartate-glutamate-alanine-aspartate) box polypeptide 6	54.6	28.33	41.26	15.06	209.73	189.62	199.61	13.79	4.84	2.97	12.15	158.35	*
1439255_s_at	transmembrane 7 superfamily member 1	BB726971	83924	gb:BB726971 /DB_XREF=gi:16110246 /DB_XREF=BB726971 /CLONE=E860021H04 /FEA=EST /CNT=9 /TID=Mm.1585.3 /TIER=Stack /STK=8 /UG=Mm.1585 /LL=83924 /UG_GENE=Tm7sf1 /UG_TITLE=transmembrane 7 superfamily member 1	109.92	120.8	115.54	5.95	43.74	45.2	44.47	4.28	-2.6	-2.19	-3.14	-71.07	*
1439373_x_at	wingless-related MMTV integration site 5B	AV303043	22419	gb:AV303043 /DB_XREF=gi:6335557 /DB_XREF=AV303043 /CLONE=5730508M05 /FEA=EST /CNT=8 /TID=Mm.22622.3 /TIER=Stack /STK=8 /UG=Mm.22622 /LL=22419 /UG_GENE=Wnt5b /UG_TITLE=wingless-related MMTV integration site 5B	95.33	118.89	107.17	11.78	32.04	21.49	26.76	5.47	-4	-2.81	-6.22	-80.41	*
1439465_x_at	RIKEN cDNA 9430057O19 gene	AV277339	231093	gb:AV277339 /DB_XREF=gi:6265376 /DB_XREF=AV277339 /CLONE=4932441M05 /FEA=EST /CNT=8 /TID=Mm.21450.5 /TIER=Stack /STK=8 /UG=Mm.21450 /LL=67695 /UG_GENE=2310016E02Rik /UG_TITLE=RIKEN cDNA 2310016E02 gene	89.69	65.03	77.08	13.36	21.34	29.44	25.38	4.24	-3.04	-2.01	-4.56	-51.69	*
1443762_s_at	myotubularin related protein 13	BB448743	319934	gb:BB448743 /DB_XREF=gi:9309778 /DB_XREF=BB448743 /CLONE=D030068C17 /FEA=EST /CNT=3 /TID=Mm.209626.1 /TIER=ConsEnd /STK=3 /UG=Mm.209626 /LL=101451 /UG_GENE=AA414977 /UG_TITLE=expressed sequence AA414977	266.11	219.99	243.2	24.33	82.54	79.53	81.13	10.51	-3	-2.3	-3.98	-162.07	*
1444952_a_at	nuclear casein kinase and cyclin-dependent kinase substrate 1	BB260383	98415	gb:BB260383 /DB_XREF=gi:16399893 /DB_XREF=BB260383 /CLONE=A730094F08 /FEA=EST /CNT=3 /TID=Mm.29420.1 /TIER=ConsEnd /STK=2 /UG=Mm.29420 /UG_TITLE=ESTs, Highly similar to nuclear ubiquitous casein kinase 2; cyclin-dependent kinase substrate (Rattus norvegicus) (R.norvegicus)	69.26	52.24	60.6	10.31	242.96	175.63	209.34	34.08	3.45	2.32	5.17	148.74	*
1446147_at	expressed sequence C79248	BB436856	96982	gb:BB436856 /DB_XREF=gi:16424396 /DB_XREF=BB436856 /CLONE=C820020J16 /FEA=EST /CNT=2 /TID=Mm.153895.2 /TIER=ConsEnd /STK=2 /UG=Mm.153895 /LL=96982 /UG_GENE=C79248 /UG_TITLE=expressed sequence C79248	19.14	18.48	18.72	2.16	98.47	96.37	97.22	5.28	5.19	4.26	6.51	78.49	*
1446148_x_at	expressed sequence C79248	BB436856	96982	gb:BB436856 /DB_XREF=gi:16424396 /DB_XREF=BB436856 /CLONE=C820020J16 /FEA=EST /CNT=2 /TID=Mm.153895.2 /TIER=ConsEnd /STK=2 /UG=Mm.153895 /LL=96982 /UG_GENE=C79248 /UG_TITLE=expressed sequence C79248	11.97	12.91	12.41	1.84	78.59	72.83	75.49	4.9	6.08	4.75	8.19	63.08	*
1448121_at	WW domain binding protein 2	NM_016852	22378	gb:NM_016852.1 /DB_XREF=gi:8394538 /GEN=Wbp2 /FEA=FLmRNA /CNT=338 /TID=Mm.1405.1 /TIER=FL+Stack /STK=192 /UG=Mm.1405 /LL=22378 /DEF=Mus musculus WW domain binding protein 2 (Wbp2), mRNA. /PROD=WW domain binding protein 2 /FL=gb:NM_016852.1 gb:U40826.1	152.26	158.81	154.64	14.45	518.78	464.89	495.13	33.67	3.2	2.66	3.9	340.5	*
1448127_at	ribonucleotide reductase M1	BB758819	20133	gb:BB758819 /DB_XREF=gi:16205808 /DB_XREF=BB758819 /CLONE=G270103D14 /FEA=FLmRNA /CNT=310 /TID=Mm.656.1 /TIER=Stack /STK=8 /UG=Mm.656 /LL=20133 /UG_GENE=Rrm1 /UG_TITLE=ribonucleotide reductase M1 /FL=gb:BC016450.1 gb:K02927.1 gb:NM_009103.1	102.29	90.45	96.5	6.65	32.91	36.36	34.54	2.88	-2.79	-2.34	-3.35	-61.96	*
1448164_at	kelch domain containing 3	NM_027910	71765	gb:NM_027910.1 /DB_XREF=gi:17017964 /GEN=1300011D16Rik /FEA=FLmRNA /CNT=285 /TID=Mm.181483.1 /TIER=FL+Stack /STK=152 /UG=Mm.181483 /LL=71765 /DEF=Mus musculus RIKEN cDNA 1300011D16 gene (1300011D16Rik), mRNA. /PROD=RIKEN cDNA 1300011D16 /FL=gb:AB053465.1 gb:NM_027910.1 gb:BC018154.1	70.24	70.15	70.2	10.44	246.36	246.28	246.32	6.68	3.51	2.81	4.66	176.12	*
1448178_a_at	chaperonin subunit 3 (gamma)	NM_009836	12462	gb:NM_009836.1 /DB_XREF=gi:6753319 /GEN=Cct3 /FEA=FLmRNA /CNT=370 /TID=Mm.3576.1 /TIER=FL+Stack /STK=143 /UG=Mm.3576 /LL=12462 /DEF=Mus musculus chaperonin subunit 3 (gamma) (Cct3), mRNA. /PROD=chaperonin subunit 3 (gamma) /FL=gb:NM_009836.1	852.97	920.03	885.75	36.37	401.36	395.02	399.23	12.6	-2.22	-2.04	-2.41	-486.53	*
1448182_a_at	CD24a antigen	NM_009846	12484	gb:NM_009846.1 /DB_XREF=gi:6753341 /GEN=Cd24a /FEA=FLmRNA /CNT=468 /TID=Mm.6417.1 /TIER=FL+Stack /STK=140 /UG=Mm.6417 /LL=12484 /DEF=Mus musculus CD24a antigen (Cd24a), mRNA. /PROD=CD24a antigen /FL=gb:NM_009846.1 gb:M58661.1	743.41	1056.56	900.23	156.43	94.86	104.08	99.9	9.73	-9.01	-6.25	-12.25	-800.33	*
1448183_a_at	hypoxia inducible factor 1, alpha subunit	BB269715	15251	gb:BB269715 /DB_XREF=gi:8966185 /DB_XREF=BB269715 /CLONE=A830043C23 /FEA=FLmRNA /CNT=281 /TID=Mm.3879.1 /TIER=Stack /STK=8 /UG=Mm.3879 /LL=15251 /UG_GENE=Hif1a /UG_TITLE=hypoxia inducible factor 1, alpha subunit /FL=gb:BC026139.1 gb:NM_010431.1 gb:AF003695.1	443.55	364.77	403.73	42.66	99.54	168.04	132.94	35.29	-3.04	-2.01	-5.49	-270.8	*
1448213_at	annexin A1	NM_010730	16952	gb:NM_010730.1 /DB_XREF=gi:6754569 /GEN=Anxa1 /FEA=FLmRNA /CNT=354 /TID=Mm.14860.1 /TIER=FL+Stack /STK=129 /UG=Mm.14860 /LL=16952 /DEF=Mus musculus annexin A1 (Anxa1), mRNA. /PROD=lipocortin 1 /FL=gb:BC004594.1 gb:BC002289.1 gb:NM_010730.1	735.64	757.02	746.84	14.43	158.71	166.03	162.06	8.3	-4.61	-4.22	-5.06	-584.78	*
1448221_at	HLA-B-associated transcript 1A	BC011067	53817	gb:BC011067.1 /DB_XREF=gi:15029703 /FEA=FLmRNA /CNT=250 /TID=Mm.30076.1 /TIER=FL+Stack /STK=125 /UG=Mm.30076 /LL=53817 /UG_GENE=Bat1a /DEF=Mus musculus, Similar to DNA segment, Chr 17, human D6S81E 1, clone MGC:19235 IMAGE:3498520, mRNA, complete cds. /PROD=Similar to DNA segment, Chr 17, human D6S81E 1 /FL=gb:AF118128.1 gb:NM_019693.1 gb:BC011067.1	216.6	202.56	211.57	12.59	545.59	535.61	541.27	17.69	2.56	2.29	2.87	329.71	*
1448288_at	nuclear factor I/B	BB832504	18028	gb:BB832504 /DB_XREF=gi:17010747 /DB_XREF=BB832504 /CLONE=G930022H03 /FEA=FLmRNA /CNT=189 /TID=Mm.4025.1 /TIER=Stack /STK=12 /UG=Mm.4025 /LL=18028 /UG_GENE=Nfib /UG_TITLE=nuclear factor IB /FL=gb:U57634.1 gb:NM_008687.1	39.84	23.91	31.46	9.62	99.81	109.88	105.04	5.84	3.34	2.19	6.75	73.58	*
1448308_at	adaptor-related protein complex 3, mu 1 subunit	AF242857	55946	gb:NM_018829.2 /DB_XREF=gi:20270042 /GEN=Ap3m1 /FEA=FLmRNA /CNT=223 /TID=Mm.3256.1 /TIER=FL+Stack /STK=94 /UG=Mm.3256 /LL=55946 /DEF=Mus musculus adaptor-related protein complex AP-3, mu 1 subunit (Ap3m1), mRNA. /PROD=adaptor-related protein complex AP-3, mu 1subunit /FL=gb:BC024595.1 gb:NM_018829.2 gb:AF242857.1	248.85	259.01	254.46	6.78	100.18	110.75	105.29	5.62	-2.42	-2.2	-2.67	-149.16	*
1448309_at	adaptor-related protein complex 3, mu 1 subunit	AF242857	55946	gb:AF242857.1 /DB_XREF=gi:7542591 /FEA=FLmRNA /CNT=223 /TID=Mm.3256.1 /TIER=FL /STK=1 /UG=Mm.3256 /LL=55946 /UG_GENE=Ap3m1 /DEF=Mus musculus clathrin adaptor protein mu3A mRNA, complete cds. /PROD=clathrin adaptor protein mu3A /FL=gb:BC024595.1 gb:NM_018829.2 gb:AF242857.1	93.71	96.85	95.24	3.88	38.82	40.63	39.84	2.76	-2.39	-2.1	-2.74	-55.4	*
1448346_at	cofilin 1, non-muscle	NM_007687	12631	gb:NM_007687.1 /DB_XREF=gi:6680923 /GEN=Cfl1 /FEA=FLmRNA /CNT=216 /TID=Mm.4024.1 /TIER=FL+Stack /STK=87 /UG=Mm.4024 /LL=12631 /DEF=Mus musculus cofilin 1, non-muscle (Cfl1), mRNA. /PROD=cofilin 1, non-muscle /FL=gb:D00472.1 gb:NM_007687.1	107.19	111.13	109.2	7.07	559.02	623.87	591.22	33.98	5.41	4.7	6.25	482.03	*
1448347_a_at	GPI-anchored membrane protein 1	BE981338	53872	gb:NM_016739.1 /DB_XREF=gi:7949102 /GEN=Gpiap1 /FEA=FLmRNA /CNT=427 /TID=Mm.1098.1 /TIER=FL+Stack /STK=87 /UG=Mm.1098 /LL=53872 /DEF=Mus musculus GPI-anchored membrane protein 1 (Gpiap1), mRNA. /PROD=GPI-anchored membrane protein 1 /FL=gb:NM_016739.1 gb:U27838.1	657.71	595.57	627.65	33.28	252.62	260.17	255.3	10.76	-2.46	-2.2	-2.75	-372.34	*
1448348_at	GPI-anchored membrane protein 1	BE981338	53872	gb:BE981338 /DB_XREF=gi:10650341 /DB_XREF=UI-M-CG0p-bdb-a-10-0-UI.s1 /CLONE=UI-M-CG0p-bdb-a-10-0-UI /FEA=FLmRNA /CNT=427 /TID=Mm.1098.1 /TIER=Stack /STK=22 /UG=Mm.1098 /LL=53872 /UG_GENE=Gpiap1 /UG_TITLE=GPI-anchored membrane protein 1 /FL=gb:NM_016739.1 gb:U27838.1	144.16	145.65	144.88	4.18	41.08	49.83	45.33	4.97	-3.2	-2.69	-3.92	-99.55	*
1448378_at	fascin homolog 1, actin bundling protein (Strongylocentrotus) purpuratus)	NM_007984	14086	gb:NM_007984.1 /DB_XREF=gi:6679744 /GEN=Fscn1 /FEA=FLmRNA /CNT=205 /TID=Mm.13194.1 /TIER=FL+Stack /STK=84 /UG=Mm.13194 /LL=14086 /DEF=Mus musculus fascin homolog 1 (actin bundling protein, Strongylocentrotus purpuratus) (Fscn1), mRNA. /PROD=fascin homolog 1 (actin bundling protein,Strongylocentrotus purpuratus) /FL=gb:NM_007984.1 gb:L33726.1	74.31	71.11	73.04	5.46	164.91	190.41	177.26	13.29	2.43	2.04	2.89	104.22	*
1448406_at	CREBBP/EP300 inhibitory protein 1	BC010712	58521	gb:BC010712.1 /DB_XREF=gi:14919446 /FEA=FLmRNA /CNT=173 /TID=Mm.44244.1 /TIER=FL /STK=6 /UG=Mm.44244 /LL=58521 /UG_GENE=ORF12 /DEF=Mus musculus, Similar to open reading frame 12, clone MGC:6836 IMAGE:2649456, mRNA, complete cds. /PROD=Similar to open reading frame 12 /FL=gb:BC010712.1 gb:NM_025613.1	153.64	192.12	172.36	20.45	473.49	422.79	447.53	28.04	2.6	2.11	3.29	275.17	*
1448607_at	pre-B-cell colony-enhancing factor 1	AW989410	59027	gb:AW989410 /DB_XREF=gi:8184806 /DB_XREF=uf25g05.y1 /CLONE=IMAGE:1512440 /FEA=FLmRNA /CNT=217 /TID=Mm.28830.1 /TIER=ConsEnd /STK=0 /UG=Mm.28830 /LL=59027 /UG_GENE=Pbef-pending /UG_TITLE=pre-B-cell colony-enhancing factor /FL=gb:BC004059.1 gb:NM_021524.1 gb:AF234625.1 gb:BC018358.1	73.74	79.39	76.65	3.56	20.99	24.67	23	2.85	-3.33	-2.72	-4.23	-53.64	*
1448619_at	7-dehydrocholesterol reductase	NM_007856	13360	gb:NM_007856.1 /DB_XREF=gi:6681178 /GEN=Dhcr7 /FEA=FLmRNA /CNT=100 /TID=Mm.182149.1 /TIER=FL+Stack /STK=53 /UG=Mm.182149 /LL=13360 /DEF=Mus musculus 7-dehydrocholesterol reductase (Dhcr7), mRNA. /PROD=7-dehydrocholesterol reductase /FL=gb:NM_007856.1 gb:AF057368.1 gb:BC006854.1	31.58	31.56	31.57	2.97	122.78	117.85	120.24	3.82	3.81	3.27	4.54	88.68	*
1448709_at	AT rich interactive domain 1A (Swi1 like)	NM_033566	93760	gb:NM_033566.1 /DB_XREF=gi:15808995 /GEN=Smarcf1 /FEA=FLmRNA /CNT=157 /TID=Mm.22478.1 /TIER=FL+Stack /STK=45 /UG=Mm.22478 /LL=93760 /DEF=Mus musculus SWISNF related, matrix associated, actin dependent regulator of chromatin, subfamily f, member 1 (Smarcf1), mRNA. /PROD=SWISNF related, matrix associated, actindependent regulator of chromatin, subfamily f, member 1 /FL=gb:NM_033566.1 gb:AF268912.1	160.51	127.05	144.58	20.56	377.19	449.45	412.35	37.69	2.85	2.18	3.85	267.77	*
1448741_at	solute carrier family 3, member 1	NM_009205	20532	gb:NM_009205.1 /DB_XREF=gi:6678018 /GEN=Slc3a1 /FEA=FLmRNA /CNT=110 /TID=Mm.18300.1 /TIER=FL+Stack /STK=43 /UG=Mm.18300 /LL=20532 /DEF=Mus musculus solute carrier family 3, member 1 (Slc3a1), mRNA. /PROD=solute carrier family 3, member 1 /FL=gb:D88533.1 gb:BC013441.1 gb:NM_009205.1	70.49	83.79	77.22	6.74	11.81	9.6	10.74	1.8	-7.19	-5.38	-10.18	-66.47	*
1448803_at	golgi autoantigen, golgin subfamily a, 4	NM_018748	54214	gb:BB621969 /DB_XREF=gi:16461173 /DB_XREF=BB621969 /CLONE=6330439D08 /FEA=FLmRNA /CNT=128 /TID=Mm.10409.1 /TIER=Stack /STK=15 /UG=Mm.10409 /LL=54214 /UG_GENE=Golga4 /UG_TITLE=golgi autoantigen, golgin subfamily a, 4 /FL=gb:AF051357.2 gb:NM_018748.2	46.3	29.79	37.64	9.31	127.09	141.69	133.99	8.04	3.56	2.49	6.04	96.35	*
1448817_at	OTU domain, ubiquitin aldehyde binding 1	NM_134150	107260	gb:NM_134150.1 /DB_XREF=gi:19527387 /GEN=AI850305 /FEA=FLmRNA /CNT=92 /TID=Mm.203921.1 /TIER=FL+Stack /STK=38 /UG=Mm.203921 /LL=107260 /DEF=Mus musculus expressed sequence AI850305 (AI850305), mRNA. /PROD=expressed sequence AI850305 /FL=gb:NM_134150.1 gb:BC022575.1	63.74	66.56	65.13	6.12	162.35	160.38	161.09	6.13	2.47	2.11	2.96	95.96	*
1448825_at	pyruvate dehydrogenase kinase, isoenzyme 2	NM_133667	18604	gb:NM_133667.1 /DB_XREF=gi:19526815 /GEN=Pdk2 /FEA=FLmRNA /CNT=142 /TID=Mm.29768.1 /TIER=FL+Stack /STK=37 /UG=Mm.29768 /LL=18604 /DEF=Mus musculus pyruvate dehydrogenase 2 (Pdk2), mRNA. /PROD=pyruvate dehydrogenase 2 /FL=gb:AF267660.1 gb:NM_133667.1 gb:BC021764.1	20.14	22.74	21.17	3.57	84.34	91.76	87.97	4.24	4.16	3.21	5.79	66.8	*
1448972_at	glutamate receptor, ionotropic, AMPA1 (alpha 1)	NM_008165	14799	gb:NM_008165.1 /DB_XREF=gi:6680086 /GEN=Gria1 /FEA=FLmRNA /CNT=47 /TID=Mm.4920.1 /TIER=FL+Stack /STK=29 /UG=Mm.4920 /LL=14799 /DEF=Mus musculus glutamate receptor, ionotropic, AMPA1 (alpha 1) (Gria1), mRNA. /PROD=glutamate receptor, ionotropic, AMPA1 (alpha 1) /FL=gb:NM_008165.1	35.34	19.14	27.33	9.05	94.06	88.56	91.31	4.3	3.34	2.14	7.36	63.98	*
1449042_at	CCCTC-binding factor	BB836888	13018	gb:BB836888 /DB_XREF=gi:17015131 /DB_XREF=BB836888 /CLONE=G930043K09 /FEA=FLmRNA /CNT=111 /TID=Mm.493.1 /TIER=Stack /STK=8 /UG=Mm.493 /LL=13018 /UG_GENE=Ctcf /UG_TITLE=CCCTC-binding factor /FL=gb:NM_007794.1 gb:U51037.1	82.43	62.63	71.87	11.97	326.32	236.04	281.34	46.31	3.91	2.63	5.83	209.46	*
1449048_s_at	RAB4A, member RAS oncogene family	NM_009003	19341	gb:NM_009003.1 /DB_XREF=gi:6679594 /GEN=Rab4a /FEA=FLmRNA /CNT=64 /TID=Mm.9221.1 /TIER=FL+Stack /STK=25 /UG=Mm.9221 /LL=19341 /DEF=Mus musculus RAB4A, member RAS oncogene family (Rab4a), mRNA. /PROD=RAB4A, member RAS oncogene family /FL=gb:D86563.1 gb:NM_009003.1	87.83	101.74	94.39	9.74	228.65	224.43	226.22	6.82	2.4	2.03	2.9	131.83	*
1449055_x_at	poly(rC) binding protein 4	NM_021567	59092	gb:NM_021567.1 /DB_XREF=gi:10947011 /GEN=Pcbp4 /FEA=FLmRNA /CNT=34 /TID=Mm.29707.1 /TIER=FL+Stack /STK=25 /UG=Mm.29707 /LL=59092 /DEF=Mus musculus poly(rC) binding protein 4 (Pcbp4), mRNA. /PROD=poly(rC)-binding protein 4 /FL=gb:NM_021567.1 gb:AF176328.1	210.07	246.04	227.69	23.15	594.12	607.08	601.28	15.76	2.64	2.25	3.19	373.59	*
1449117_at	Jun proto-oncogene related gene d1	NM_010592	16478	gb:NM_010592.1 /DB_XREF=gi:6754403 /GEN=Jund1 /FEA=FLmRNA /CNT=112 /TID=Mm.1175.1 /TIER=FL+Stack /STK=22 /UG=Mm.1175 /LL=16478 /DEF=Mus musculus Jun proto-oncogene related gene d1 (Jund1), mRNA. /PROD=Jun proto-oncogene related gene d1 /FL=gb:NM_010592.1 gb:BC010572.1 gb:J05205.1	441.04	426.28	431.66	21.94	939.91	970.58	956.59	22.69	2.22	2.03	2.44	524.93	*
1449262_s_at	lin 7 homolog c (C. elegans)	BB704337	22343	gb:BB704337 /DB_XREF=gi:16053172 /DB_XREF=BB704337 /CLONE=7420462M20 /FEA=FLmRNA /CNT=61 /TID=Mm.218854.1 /TIER=ConsEnd /STK=1 /UG=Mm.218854 /LL=22343 /UG_GENE=Veli3-pending /UG_TITLE=vertebrate homolog of C. elegans Lin-7 type 3 /FL=gb:AF087695.1 gb:NM_011699.1	141.9	141.11	141.54	4.61	25.24	32.39	28.64	4.03	-4.94	-3.98	-6.46	-112.9	*
1449273_at	cytoplasmic FMR1 interacting protein 2	NM_133769	76884	gb:NM_133769.1 /DB_XREF=gi:19526987 /GEN=6430511D02Rik /FEA=FLmRNA /CNT=54 /TID=Mm.154358.1 /TIER=FL+Stack /STK=16 /UG=Mm.154358 /LL=76884 /DEF=Mus musculus RIKEN cDNA 6430511D02 gene (6430511D02Rik), mRNA. /PROD=RIKEN cDNA 6430511D02 /FL=gb:AF334144.1 gb:NM_133769.1	35.48	30.6	32.91	12.36	362.71	297.95	330.46	32.78	10.04	5.99	26.47	297.55	*
1449381_a_at	protein kinase C and casein kinase substrate in neurons 1	BI731319	23969	gb:BI731319 /DB_XREF=gi:15708332 /DB_XREF=603353342F1 /CLONE=IMAGE:5360603 /FEA=FLmRNA /CNT=53 /TID=Mm.4926.1 /TIER=Stack /STK=10 /UG=Mm.4926 /LL=23969 /UG_GENE=Pacsin1 /UG_TITLE=protein kinase C and casein kinase substrate in neurons 1 /FL=gb:NM_011861.1	127.54	175.97	150.77	26.38	616.69	593.95	605.13	16.96	4.01	3.1	5.65	454.36	*
1449391_at	zinc finger protein 37	NM_009554	22696	gb:NM_009554.1 /DB_XREF=gi:6677610 /GEN=Zfp37 /FEA=FLmRNA /CNT=32 /TID=Mm.5011.1 /TIER=FL+Stack /STK=12 /UG=Mm.5011 /LL=22696 /DEF=Mus musculus zinc finger protein 37 (Zfp37), mRNA. /PROD=zinc finger protein 37 /FL=gb:NM_009554.1	82.75	87.45	85.37	3.68	26.19	30.25	27.84	3.16	-3.07	-2.54	-3.81	-57.54	*
1449510_at	zinc finger protein 467	NM_020589	68910	gb:NM_020589.1 /DB_XREF=gi:10181127 /GEN=AB041616 /FEA=FLmRNA /CNT=60 /TID=Mm.2464.1 /TIER=FL+Stack /STK=8 /UG=Mm.2464 /LL=57318 /DEF=Mus musculus hypothetical protein, MNCb-3350 (AB041616), mRNA. /PROD=hypothetical protein, MNCb-3350 /FL=gb:NM_020589.1	30.62	34.04	32.32	2.93	78.92	87.24	83.17	4.96	2.57	2.16	3.1	50.85	*
1449661_at	Suppressor of zeste 12 homolog (Drosophila)	AW536442	52615	gb:AW536442 /DB_XREF=gi:7178859 /DB_XREF=G0104E09-3 /CLONE=G0104E09 /FEA=EST /CNT=1 /TID=Mm.203771.1 /TIER=ConsEnd /STK=0 /UG=Mm.203771 /LL=104647 /UG_GENE=AW536442 /UG_TITLE=expressed sequence AW536442	125.64	91.19	108.47	17.46	10.37	7.84	9.03	1.74	-12.01	-7.95	-18.74	-99.43	*
1449662_at	DNA segment, Chr 6, ERATO Doi 253, expressed	AW558420	52250	gb:AW558420 /DB_XREF=gi:7203945 /DB_XREF=L0296B09-3 /CLONE=L0296B09 /FEA=EST /CNT=1 /TID=Mm.199213.1 /TIER=ConsEnd /STK=0 /UG=Mm.199213 /LL=101395 /UG_GENE=AW558420 /UG_TITLE=expressed sequence AW558420	98.61	102.96	100.67	4.69	25.8	26.56	26.19	2.4	-3.84	-3.27	-4.6	-74.48	*
1449669_at	RAB interacting factor	AW549708	98710	gb:AW549708 /DB_XREF=gi:7195135 /DB_XREF=L0054C06-3 /CLONE=L0054C06 /FEA=EST /CNT=1 /TID=Mm.41216.1 /TIER=ConsEnd /STK=0 /UG=Mm.41216 /LL=98710 /UG_GENE=AW549708 /UG_TITLE=expressed sequence AW549708	84.92	95.24	90.31	5.56	17.57	19.68	18.58	2.66	-4.86	-3.83	-6.46	-71.74	*
1449676_at	RAB2, member RAS oncogene family	C80220	59021	gb:C80220 /DB_XREF=gi:2520550 /DB_XREF=C80220 /CLONE=J0078C04 /FEA=EST /CNT=1 /TID=Mm.206835.1 /TIER=ConsEnd /STK=0 /UG=Mm.206835 /LL=93773 /UG_GENE=C80220 /UG_TITLE=EST C80220	72.65	65.16	68.88	4.21	8.67	10.66	9.46	1.53	-7.28	-5.61	-10.06	-59.42	*
1449700_at	Immunoglobulin (CD79A) binding protein 1	C81413	18518	gb:C81413 /DB_XREF=gi:2521743 /DB_XREF=C81413 /CLONE=J0098H08 /FEA=EST /CNT=1 /TID=Mm.197888.1 /TIER=ConsEnd /STK=0 /UG=Mm.197888 /LL=97609 /UG_GENE=C81413 /UG_TITLE=expressed sequence C81413	140.81	149.58	144.75	6.06	29.68	29.41	29.52	1.94	-4.9	-4.33	-5.6	-115.23	*
1449731_s_at	gb:AI462015 /DB_XREF=gi:4316045 /DB_XREF=ub69d10.x1 /CLONE=IMAGE:1382995 /FEA=EST /CNT=1 /TID=Mm.203821.1 /TIER=ConsEnd /STK=1 /UG=Mm.203821 /LL=104829 /UG_GENE=AI462015 /UG_TITLE=expressed sequence AI462015	AI462015		gb:AI462015 /DB_XREF=gi:4316045 /DB_XREF=ub69d10.x1 /CLONE=IMAGE:1382995 /FEA=EST /CNT=1 /TID=Mm.203821.1 /TIER=ConsEnd /STK=1 /UG=Mm.203821 /LL=104829 /UG_GENE=AI462015 /UG_TITLE=expressed sequence AI462015	99.31	82.72	90.64	9.4	212.22	227.59	219.07	9.47	2.42	2.03	2.95	128.43	*
1449739_at	Phosphatidylserine synthase 1	AU044268	19210	gb:AU044268 /DB_XREF=gi:3979803 /DB_XREF=AU044268 /CLONE=J0917D06 /FEA=EST /CNT=1 /TID=Mm.201436.1 /TIER=ConsEnd /STK=0 /UG=Mm.201436 /LL=105305 /UG_GENE=AU044268 /UG_TITLE=expressed sequence AU044268	54.7	69.85	62.23	7.85	5.2	8.34	6.65	1.91	-9.35	-5.94	-18.11	-55.57	*
1449853_at	sideroflexin 2	NM_053196	94279	gb:NM_053196.1 /DB_XREF=gi:16716496 /GEN=Sfxn2 /FEA=FLmRNA /CNT=16 /TID=Mm.197430.1 /TIER=FL /STK=5 /UG=Mm.197430 /LL=94279 /DEF=Mus musculus sideroflexin 2 (Sfxn2), mRNA. /PROD=sideroflexin 2 /FL=gb:NM_053196.1 gb:BC019808.1 gb:AF325261.1	23.46	18.5	21.48	4.02	89.53	95.47	92.58	3.89	4.31	3.26	6.26	71.09	*
1449885_at	transmembrane protein 47	NM_138751	192216	gb:NM_138751.1 /DB_XREF=gi:20270284 /GEN=Tm4sf10 /FEA=FLmRNA /CNT=77 /TID=Mm.154610.1 /TIER=FL /STK=4 /UG=Mm.154610 /LL=192216 /DEF=Mus musculus transmembrane 4 superfamily member 10 (Tm4sf10), mRNA. /PROD=transmembrane 4 superfamily member 10 /FL=gb:BC019751.1 gb:NM_138751.1	80.18	91.32	85.67	6.01	21.27	24.7	22.94	2.19	-3.73	-3.09	-4.57	-62.73	*
1449934_at	purine rich element binding protein A	NM_008989	19290	gb:NM_008989.1 /DB_XREF=gi:6679572 /GEN=Pura /FEA=FLmRNA /CNT=76 /TID=Mm.2236.1 /TIER=FL /STK=3 /UG=Mm.2236 /LL=19290 /DEF=Mus musculus purine rich element binding protein A (Pura), mRNA. /PROD=purine rich element binding protein A /FL=gb:AF017631.1 gb:U02098.1 gb:NM_008989.1	228.47	248.05	236.85	19.39	582.66	661.07	620.48	43.95	2.62	2.19	3.14	383.63	*
1449966_s_at	calcium binding protein 39-like	NM_026908	69008	gb:NM_026908.1 /DB_XREF=gi:13386179 /GEN=1500031K13Rik /FEA=FLmRNA /CNT=10 /TID=Mm.179091.1 /TIER=FL /STK=3 /UG=Mm.179091 /LL=69008 /DEF=Mus musculus RIKEN cDNA 1500031K13 gene (1500031K13Rik), mRNA. /PROD=RIKEN cDNA 1500031K13 /FL=gb:NM_026908.1	100.04	96.5	98.04	3.53	30.33	32.05	31.16	3.11	-3.15	-2.67	-3.8	-66.88	*
1450016_at	cyclin G1	BG065754	12450	gb:NM_009831.1 /DB_XREF=gi:6753313 /GEN=Ccng /FEA=FLmRNA /CNT=268 /TID=Mm.2103.1 /TIER=FL /STK=2 /UG=Mm.2103 /LL=12450 /DEF=Mus musculus cyclin G (Ccng), mRNA. /PROD=cyclin G /FL=gb:BC005534.1 gb:L49507.1 gb:NM_009831.1	151.84	167.01	159.86	8.93	44.91	53.23	49.04	4.53	-3.26	-2.75	-3.93	-110.82	*
1450027_at	syndecan 3	BB528350	20970	gb:BB528350 /DB_XREF=gi:16444639 /DB_XREF=BB528350 /CLONE=D930046E07 /FEA=FLmRNA /CNT=160 /TID=Mm.206536.1 /TIER=Stack /STK=86 /UG=Mm.206536 /LL=20970 /UG_GENE=Sdc3 /UG_TITLE=syndecan 3 /FL=gb:U52826.1 gb:NM_011520.1	465.27	509.56	486.81	22.94	160.45	155.64	158.21	38.16	-3.08	-2.18	-5.12	-328.6	*
1450039_at	ubiquitin specific protease 9, X chromosome	AW107303	22284	gb:AW107303 /DB_XREF=gi:6078103 /DB_XREF=um14a11.x1 /CLONE=IMAGE:2192252 /FEA=FLmRNA /CNT=209 /TID=Mm.396.1 /TIER=Stack /STK=21 /UG=Mm.396 /LL=22284 /UG_GENE=Usp9x /UG_TITLE=ubiquitin specific protease 9, X chromosome /FL=gb:U67874.1 gb:NM_009481.1	87.91	103.32	95.64	8.07	30.65	35.81	32.84	4.75	-2.91	-2.24	-3.93	-62.79	*
1450113_at	gb:AW258373 /DB_XREF=gi:6631354 /DB_XREF=uq33h11.y1 /CLONE=IMAGE:2811237 /FEA=FLmRNA /CNT=54 /TID=Mm.30561.1 /TIER=ConsEnd /STK=0 /UG=Mm.30561 /LL=56217 /UG_GENE=Mpp5 /UG_TITLE=membrane protein, palmitoylated 5 (MAGUK p55 subfamily member 5) /FL=gb:NM_019579.1 gb:AF199008.1	AW258373		gb:AW258373 /DB_XREF=gi:6631354 /DB_XREF=uq33h11.y1 /CLONE=IMAGE:2811237 /FEA=FLmRNA /CNT=54 /TID=Mm.30561.1 /TIER=ConsEnd /STK=0 /UG=Mm.30561 /LL=56217 /UG_GENE=Mpp5 /UG_TITLE=membrane protein, palmitoylated 5 (MAGUK p55 subfamily member 5) /FL=gb:NM_019579.1 gb:AF199008.1	130.89	127.86	129.52	5.28	43.95	54.21	48.96	5.52	-2.65	-2.2	-3.28	-80.56	*
1450224_at	procollagen, type IV, alpha 3	NM_007734	12828	gb:NM_007734.1 /DB_XREF=gi:6680967 /GEN=Col4a3 /FEA=FLmRNA /CNT=15 /TID=Mm.8069.1 /TIER=FL /STK=2 /UG=Mm.8069 /LL=12828 /DEF=Mus musculus procollagen, type IV, alpha 3 (Col4a3), mRNA. /PROD=procollagen, type IV, alpha 3 /FL=gb:NM_007734.1 gb:AF169387.1	128.41	117.21	122.85	7.06	7.83	17.14	12.35	4.84	-9.95	-5.98	-28.02	-110.5	*
1450370_a_at	Kv channel interacting protein 4	NM_030265	80334	gb:NM_030265.1 /DB_XREF=gi:13385229 /GEN=Calp-pending /FEA=FLmRNA /CNT=2 /TID=Mm.160172.1 /TIER=FL /STK=2 /UG=Mm.160172 /LL=80334 /DEF=Mus musculus calsenilin-like protein (Calp-pending), mRNA. /PROD=calsenilin-like protein /FL=gb:AF305071.1 gb:NM_030265.1	198.66	223.22	210.61	12.93	83.45	90.65	86.36	8.39	-2.44	-2.03	-2.97	-124.25	*
1450385_at	karyopherin (importin) alpha 3	BM213828	16648	gb:NM_008466.1 /DB_XREF=gi:6680595 /GEN=Kpna3 /FEA=FLmRNA /CNT=207 /TID=Mm.25548.1 /TIER=FL+Stack /STK=9 /UG=Mm.25548 /LL=16648 /DEF=Mus musculus karyopherin (importin) alpha 3 (Kpna3), mRNA. /PROD=karyopherin (importin) alpha 3 /FL=gb:NM_008466.1 gb:BC026885.1 gb:AF020772.1	117.46	128.71	123.29	6.71	40.06	53.33	46.75	7.08	-2.64	-2.07	-3.55	-76.54	*
1450387_s_at	adenylate kinase 3 alpha-like 1	NM_009647	11639	gb:NM_009647.1 /DB_XREF=gi:6753021 /GEN=Ak4 /FEA=FLmRNA /CNT=131 /TID=Mm.42040.1 /TIER=FL+Stack /STK=70 /UG=Mm.42040 /LL=11639 /DEF=Mus musculus adenylate kinase 4 (Ak4), mRNA. /PROD=adenylate kinase 4 /FL=gb:D85036.1 gb:NM_009647.1 gb:AB020239.1	405.59	408.37	407.49	9.23	126.35	152.44	139.13	16.4	-2.93	-2.44	-3.64	-268.36	*
1450396_at	stromal antigen 2	NM_021465	20843	gb:NM_021465.1 /DB_XREF=gi:10946857 /GEN=Stag2 /FEA=FLmRNA /CNT=128 /TID=Mm.24025.1 /TIER=FL /STK=1 /UG=Mm.24025 /LL=20843 /DEF=Mus musculus stromal antigen 2 (Stag2), mRNA. /PROD=stromal antigen 2 /FL=gb:NM_021465.1	204.94	196.24	201.11	7.49	77.36	85.67	81.14	6.48	-2.48	-2.16	-2.89	-119.98	*
1450397_at	microtubule-associated protein 1 B	BB731480	17755	gb:BB731480 /DB_XREF=gi:16114755 /DB_XREF=BB731480 /CLONE=E970008M12 /FEA=FLmRNA /CNT=150 /TID=Mm.4323.1 /TIER=Stack /STK=28 /UG=Mm.4323 /LL=17755 /UG_GENE=Mtap1b /UG_TITLE=microtubule-associated protein 1 B /FL=gb:NM_008634.1	215.38	103.43	159.5	56.9	745	757.13	752.7	13.76	4.72	2.97	11.43	593.2	*
1450426_at	cholinergic receptor, nicotinic, alpha polypeptide 6	AW048864	11440	gb:NM_021369.1 /DB_XREF=gi:10946699 /GEN=Chrna6 /FEA=FLmRNA /CNT=24 /TID=Mm.88837.1 /TIER=FL /STK=1 /UG=Mm.88837 /LL=11440 /DEF=Mus musculus cholinergic receptor, nicotinic, alpha polypeptide 6 (Chrna6), mRNA. /PROD=cholinergic receptor, nicotinic, alphapolypeptide 6 /FL=gb:NM_021369.1	124.53	132.29	128.86	5.06	52.77	54.3	53.47	3.02	-2.41	-2.16	-2.71	-75.39	*
1450510_a_at	gb:AB066608.1 /DB_XREF=gi:18958260 /GEN=Cacna1a /FEA=FLmRNA /CNT=5 /TID=Mm.41842.1 /TIER=FL /STK=1 /UG=Mm.41842 /LL=12286 /DEF=Mus musculus Cacna1a mRNA for CaV2.1, complete cds, clone:MPI. /PROD=CaV2.1 /FL=gb:NM_007578.1 gb:AB066608.1 gb:U76716.1	AB066608		gb:AB066608.1 /DB_XREF=gi:18958260 /GEN=Cacna1a /FEA=FLmRNA /CNT=5 /TID=Mm.41842.1 /TIER=FL /STK=1 /UG=Mm.41842 /LL=12286 /DEF=Mus musculus Cacna1a mRNA for CaV2.1, complete cds, clone:MPI. /PROD=CaV2.1 /FL=gb:NM_007578.1 gb:AB066608.1 gb:U76716.1	29.69	26.9	28.32	1.86	114.26	107.85	111.19	3.5	3.93	3.5	4.45	82.87	*
1450519_a_at	protein kinase, cAMP dependent, catalytic, alpha	M12303	18747	gb:M12303.1 /DB_XREF=gi:200366 /FEA=FLmRNA /CNT=4 /TID=Mm.19111.1 /TIER=FL /STK=1 /UG=Mm.19111 /LL=18747 /UG_GENE=Prkaca /DEF=Mouse cAMP-dependent protein kinase catalytic subunit mRNA, complete cds. /PROD=cAMP-dependent protein kinase catalytic subunit /FL=gb:M12303.1 gb:NM_008854.2	98.91	112.6	104.86	11.16	374.7	397.76	385.97	12.71	3.68	3.1	4.49	281.12	*
1450543_at	myosin 1H	NM_026145	231646	gb:NM_026145.1 /DB_XREF=gi:19920324 /GEN=Myo1h /FEA=FLmRNA /CNT=3 /TID=Mm.138199.1 /TIER=FL /STK=1 /UG=Mm.138199 /LL=67424 /DEF=Mus musculus myosin IH (Myo1h), mRNA. /PROD=RIKEN cDNA 4631401O15 /FL=gb:NM_026145.1	97.07	117.68	107.26	10.51	25.19	26.44	25.82	2.29	-4.15	-3.33	-5.16	-81.44	*
1450671_at	crystallin, beta A1	NM_009965	12957	gb:NM_009965.1 /DB_XREF=gi:20304088 /GEN=Cryba1 /FEA=FLmRNA /CNT=50 /TID=Mm.22830.1 /TIER=FL+Stack /STK=31 /UG=Mm.22830 /LL=12957 /DEF=Mus musculus crystallin, beta A1 (Cryba1), mRNA. /PROD=crystallin, beta A1 /FL=gb:NM_009965.1	2069.81	2458.11	2264.06	193.86	0.79	1.11	0.94	0.5	-2398.32	-1251.99	-19206.9	-2263.12	*
1450744_at	elongation factor RNA polymerase II 2	NM_138953	192657	gb:NM_138953.1 /DB_XREF=gi:20336737 /GEN=Ell2 /FEA=FLmRNA /CNT=75 /TID=Mm.21288.1 /TIER=FL+Stack /STK=13 /UG=Mm.21288 /LL=192657 /DEF=Mus musculus ELL-related RNA polymerase II, elongation factor (Ell2), mRNA. /PROD=ELL-related RNA polymerase II, elongationfactor /FL=gb:BC006925.1 gb:NM_138953.1	75.02	76.25	75.63	2.87	25.06	26.24	25.61	2.62	-2.95	-2.49	-3.58	-50.02	*
1450768_at	discs, large homolog 1 (Drosophila)	BQ176806	13383	gb:NM_007862.1 /DB_XREF=gi:6681190 /GEN=Dlgh1 /FEA=FLmRNA /CNT=162 /TID=Mm.382.1 /TIER=FL+Stack /STK=10 /UG=Mm.382 /LL=13383 /DEF=Mus musculus discs, large homolog 1 (Drosophila) (Dlgh1), mRNA. /PROD=discs, large homolog 1 (Drosophila) /FL=gb:U93309.1 gb:NM_007862.1	153.38	176.92	165.2	12.53	65.6	72.09	68.57	4.88	-2.41	-2.03	-2.86	-96.63	*
1450845_a_at	basic leucine zipper and W2 domains 1	AV144956	66882	gb:AK008059.1 /DB_XREF=gi:12842007 /FEA=FLmRNA /CNT=465 /TID=Mm.21848.1 /TIER=Stack /STK=64 /UG=Mm.21848 /LL=66882 /UG_GENE=1200015E15Rik /UG_TITLE=RIKEN cDNA 1200015E15 gene /DEF=Mus musculus adult male small intestine cDNA, RIKEN full-length enriched library, clone:2010003C22:homolog to KIAA0005 PROTEIN, full insert sequence. /FL=gb:BC005466.1 gb:NM_025824.1	445.94	494.28	469.63	26.34	123.16	148.96	136.03	13.91	-3.45	-2.87	-4.23	-333.6	*
1450846_at	basic leucine zipper and W2 domains 1	AV144956	66882	gb:AV144956 /DB_XREF=gi:5349089 /DB_XREF=AV144956 /CLONE=2810440D21 /FEA=FLmRNA /CNT=465 /TID=Mm.21848.1 /TIER=Stack /STK=8 /UG=Mm.21848 /LL=66882 /UG_GENE=1200015E15Rik /UG_TITLE=RIKEN cDNA 1200015E15 gene /FL=gb:BC005466.1 gb:NM_025824.1	203.13	194.06	198.05	8.24	37.11	45.56	41.02	6.74	-4.83	-3.76	-6.66	-157.03	*
1450975_at	calcium channel, voltage-dependent, gamma subunit 4	BB333636	54377	gb:BB333636 /DB_XREF=gi:15411552 /DB_XREF=BB333636 /CLONE=B830014D12 /FEA=FLmRNA /CNT=81 /TID=Mm.103724.1 /TIER=Stack /STK=64 /UG=Mm.103724 /LL=54377 /UG_GENE=Cacng4 /UG_TITLE=calcium channel, voltage-dependent, gamma subunit 4 /FL=gb:NM_019431.1	50.3	60.01	55.55	5.73	201.96	232.34	217.02	15.71	3.91	3.19	4.85	161.47	*
1450982_at	solute carrier family 9 (sodium/hydrogen exchanger), isoform 3 regulator 1	BG066200	26941	gb:BG066200 /DB_XREF=gi:12548763 /DB_XREF=H3040B03-3 /CLONE=H3040B03 /FEA=FLmRNA /CNT=130 /TID=Mm.27842.1 /TIER=Stack /STK=38 /UG=Mm.27842 /LL=26941 /UG_GENE=Slc9a3r1 /UG_TITLE=solute carrier family 9 (sodiumhydrogen exchanger), isoform 3 regulator 1 /FL=gb:U74079.1 gb:NM_012030.1	20.72	31.05	26.01	5.54	91.33	80.85	86.04	5.95	3.31	2.39	5.15	60.03	*
1451010_at	RIKEN cDNA 1500002M01 gene	AK005123	68979	gb:AK005123.1 /DB_XREF=gi:12836830 /FEA=FLmRNA /CNT=143 /TID=Mm.28855.1 /TIER=Stack /STK=9 /UG=Mm.28855 /LL=68979 /UG_GENE=1500002M01Rik /UG_TITLE=RIKEN cDNA 1500002M01 gene /DEF=Mus musculus adult male cerebellum cDNA, RIKEN full-length enriched library, clone:1500002M01:homolog to CDNA FLJ13640 FIS, CLONE PLACE1011221, full insert sequence. /FL=gb:NM_133702.1 gb:BC024874.1	90	92.24	91.2	3.61	38.17	39.37	38.6	3.46	-2.36	-2.03	-2.8	-52.6	*
1451115_at	protein inhibitor of activated STAT 3	BC023128	229615	gb:BC023128.1 /DB_XREF=gi:18606317 /FEA=FLmRNA /CNT=156 /TID=Mm.1635.2 /TIER=FL+Stack /STK=109 /UG=Mm.1635 /LL=54605 /UG_GENE=Pias3 /DEF=Mus musculus, Similar to protein inhibitor of activated STAT3, clone MGC:27936 IMAGE:3585764, mRNA, complete cds. /PROD=Similar to protein inhibitor of activated STAT3 /FL=gb:BC023128.1	139.28	132.26	136.23	6.39	311.71	326.78	318.82	8.52	2.34	2.15	2.56	182.59	*
1451147_x_at	expressed sequence AI481750	BC016109	105859	gb:BC016109.1 /DB_XREF=gi:16359299 /FEA=FLmRNA /CNT=134 /TID=Mm.22524.1 /TIER=FL+Stack /STK=92 /UG=Mm.22524 /DEF=Mus musculus, clone MGC:28736 IMAGE:4461170, mRNA, complete cds. /PROD=Unknown (protein for MGC:28736) /FL=gb:BC016109.1	30.61	39.87	35.14	5.61	114.01	112.56	113.18	2.1	3.22	2.54	4.37	78.04	*
1451234_at	cDNA sequence BC021381	BC021381	212483	gb:BC021381.1 /DB_XREF=gi:18204152 /FEA=FLmRNA /CNT=88 /TID=Mm.35661.1 /TIER=FL+Stack /STK=54 /UG=Mm.35661 /DEF=Mus musculus, Similar to hypothetical protein, clone MGC:29235 IMAGE:5043282, mRNA, complete cds. /PROD=Similar to hypothetical protein /FL=gb:BC023015.1 gb:BC021381.1	24.3	39.08	31.32	7.93	117.08	114.87	115.83	4.37	3.7	2.59	6.35	84.52	*
1451252_at	interferon regulatory factor 2 binding protein 1	BC019164	272359	gb:BC019164.1 /DB_XREF=gi:19387894 /FEA=FLmRNA /CNT=113 /TID=Mm.4532.1 /TIER=FL+Stack /STK=50 /UG=Mm.4532 /DEF=Mus musculus, clone MGC:29437 IMAGE:3962494, mRNA, complete cds. /PROD=Unknown (protein for MGC:29437) /FL=gb:BC019164.1	77.36	79.86	78.39	6.34	247.25	269.25	258.4	11.65	3.3	2.85	3.87	180.02	*
1451275_at	RIKEN cDNA E030041M21 gene	BG066858	75089	gb:BC006745.1 /DB_XREF=gi:14919416 /FEA=FLmRNA /CNT=111 /TID=Mm.34798.1 /TIER=FL+Stack /STK=43 /UG=Mm.34798 /LL=75089 /UG_GENE=4930506D01Rik /DEF=Mus musculus, Similar to RIKEN cDNA 4930506D01 gene, clone MGC:12082 IMAGE:3708772, mRNA, complete cds. /PROD=Similar to RIKEN cDNA 4930506D01 gene /FL=gb:BC006745.1	99.77	89.98	95.47	5.86	36.88	40.95	38.99	4.31	-2.45	-2.01	-3.06	-56.48	*
1451359_at	cDNA sequence BC005662	BG068664	210992	gb:BG068664 /DB_XREF=gi:12551233 /DB_XREF=H3068A06-3 /CLONE=H3068A06 /FEA=FLmRNA /CNT=210 /TID=Mm.50.1 /TIER=Stack /STK=91 /UG=Mm.50 /UG_TITLE=Mus musculus, Similar to hypothetical protein FLJ12443, clone MGC:8148 IMAGE:3589626, mRNA, complete cds /FL=gb:BC005662.1	232.67	259.22	245.71	17.4	580.17	563.11	570.4	15.58	2.32	2.06	2.65	324.68	*
1451383_a_at	conserved helix-loop-helix ubiquitous kinase	BC018243	12675	gb:BC018243.1 /DB_XREF=gi:17390564 /FEA=FLmRNA /CNT=37 /TID=Mm.3996.2 /TIER=FL+Stack /STK=28 /UG=Mm.3996 /LL=12675 /UG_GENE=Chuk /DEF=Mus musculus, conserved helix-loop-helix ubiquitous kinase, clone MGC:25325 IMAGE:4511275, mRNA, complete cds. /PROD=conserved helix-loop-helix ubiquitous kinase /FL=gb:BC018243.1	37.28	51.51	44.23	7.51	124.08	110.76	117	7.86	2.64	2.01	3.72	72.76	*
1451421_a_at	leucine zipper domain protein	BC006914	66049	gb:BC006914.1 /DB_XREF=gi:13905233 /FEA=FLmRNA /CNT=53 /TID=Mm.27792.2 /TIER=FL+Stack /STK=21 /UG=Mm.27792 /LL=66049 /UG_GENE=0610011C19Rik /DEF=Mus musculus, Similar to hypothetical protein FLJ22386, clone MGC:11970 IMAGE:3601096, mRNA, complete cds. /PROD=Similar to hypothetical protein FLJ22386 /FL=gb:BC006914.1	142.39	165.82	153.72	13.16	373.98	363.2	368.87	10.3	2.4	2.09	2.81	215.15	*
1451447_at	CUE domain containing 1	BC024476	103841	gb:BC024476.1 /DB_XREF=gi:19353954 /FEA=FLmRNA /CNT=43 /TID=Mm.86723.1 /TIER=FL+Stack /STK=19 /UG=Mm.86723 /DEF=Mus musculus, Similar to hypothetical protein FLJ20739, clone MGC:37379 IMAGE:4976954, mRNA, complete cds. /PROD=Similar to hypothetical protein FLJ20739 /FL=gb:BC024476.1	22.91	23.15	23	2.35	87.07	68.64	77.95	9.68	3.39	2.57	4.4	54.95	*
1451484_a_at	synapsin I	BC022954	20964	gb:BC022954.1 /DB_XREF=gi:18606445 /FEA=FLmRNA /CNT=19 /TID=Mm.196611.2 /TIER=FL+Stack /STK=16 /UG=Mm.196611 /LL=20964 /UG_GENE=Syn1 /DEF=Mus musculus, Similar to Synapsin I, clone MGC:35985 IMAGE:5368098, mRNA, complete cds. /PROD=Similar to Synapsin I /FL=gb:BC022954.1	111.55	116.97	114.51	8.03	347.47	384.93	366.12	19.22	3.2	2.77	3.71	251.61	*
1451485_at	RIKEN cDNA 3300001P08 gene	AW536179	67684	gb:AW536179 /DB_XREF=gi:7178596 /DB_XREF=G0101D08-3 /CLONE=G0101D08 /FEA=FLmRNA /CNT=88 /TID=Mm.30927.1 /TIER=Stack /STK=13 /UG=Mm.30927 /LL=67684 /UG_GENE=3300001P08Rik /UG_TITLE=RIKEN cDNA 3300001P08 gene /FL=gb:BC009092.1	132.71	132.31	132.54	6.21	390.37	347.68	369.82	24.09	2.79	2.44	3.18	237.28	*
1451569_at	nuclear receptor subfamily 2, group C, member 2	AU066920	22026	gb:AU066920 /DB_XREF=gi:4967657 /DB_XREF=AU066920 /CLONE=MNCb-2722 /FEA=FLmRNA /CNT=73 /TID=Mm.3535.1 /TIER=Stack /STK=30 /UG=Mm.3535 /LL=22026 /UG_GENE=Nr2c2 /UG_TITLE=nuclear receptor subfamily 2, group C, member 2 /FL=gb:U11688.1	25.36	13.05	18.92	7	99.38	88.37	94.03	7.51	4.97	3.02	12.76	75.1	*
1451577_at	zinc finger and BTB domain containing 20	AW491109	56490	gb:AW491109 /DB_XREF=gi:7061390 /DB_XREF=UI-M-BH3-atw-g-06-0-UI.s1 /CLONE=UI-M-BH3-atw-g-06-0-UI /FEA=FLmRNA /CNT=26 /TID=Mm.38250.2 /TIER=ConsEnd /STK=4 /UG=Mm.38250 /LL=56490 /UG_GENE=Zfp288 /UG_TITLE=zinc finger protein 288 /FL=gb:AF194030.1	11.96	15.18	13.25	2.75	108.01	94.46	101.45	7.36	7.65	5.55	11.78	88.19	*
1451619_at	golgi phosphoprotein 3-like	BC027194	229593	gb:BC027194.1 /DB_XREF=gi:20072617 /FEA=FLmRNA /CNT=176 /TID=Mm.21218.1 /TIER=FL /STK=4 /UG=Mm.21218 /LL=69879 /UG_GENE=2010204I15Rik /DEF=Mus musculus, Similar to golgi phosphoprotein 3 (coat-protein), clone MGC:28597 IMAGE:4216692, mRNA, complete cds. /PROD=Similar to golgi phosphoprotein 3(coat-protein) /FL=gb:BC027194.1	88.72	92.54	90.6	4.18	28.41	30.02	29.08	2.53	-3.12	-2.67	-3.69	-61.52	*
1451621_at	RIKEN cDNA 5830417C01 gene	BC002200	78825	gb:BC002200.1 /DB_XREF=gi:12805454 /FEA=FLmRNA /CNT=90 /TID=Mm.26611.1 /TIER=FL /STK=4 /UG=Mm.26611 /LL=78825 /UG_GENE=5830417C01Rik /DEF=Mus musculus, Similar to CGI-146 protein, clone MGC:7435 IMAGE:3489351, mRNA, complete cds. /PROD=Similar to CGI-146 protein /FL=gb:BC002200.1	40.34	27	33.58	7.71	144.39	141.68	142.96	3.35	4.26	3.08	6.85	109.38	*
1451663_a_at	tripartite motif protein 3	AF220019	55992	gb:AF220019.1 /DB_XREF=gi:12407368 /GEN=Trim3 /FEA=FLmRNA /CNT=4 /TID=Mm.29290.1 /TIER=FL /STK=3 /UG=Mm.29290 /LL=55992 /DEF=Mus musculus tripartite motif protein TRIM3 (Trim3) mRNA, complete cds. /PROD=tripartite motif protein TRIM3 /FL=gb:AF220019.1	39.26	45.36	42.61	4.62	126.39	123.63	125.41	3.71	2.94	2.48	3.6	82.8	*
1451746_a_at	autophagy-related 12-like (yeast)	AK016474	67526	gb:AB066216.1 /DB_XREF=gi:14861093 /GEN=mAPG12 /FEA=FLmRNA /CNT=36 /TID=Mm.9852.2 /TIER=FL /STK=1 /UG=Mm.9852 /LL=67526 /DEF=Mus musculus mRNA for Apg12, complete cds. /PROD=Apg12 /FL=gb:AB066216.1	135.76	141.13	138.39	5.57	40.28	44.33	42.28	3.95	-3.27	-2.79	-3.91	-96.1	*
1451785_at	retinitis pigmentosa GTPase regulator interacting protein 1	BC016092	77945	gb:BC016092.1 /DB_XREF=gi:16359256 /FEA=FLmRNA /CNT=18 /TID=Mm.21662.2 /TIER=FL /STK=1 /UG=Mm.21662 /LL=77945 /UG_GENE=Rpgrip1 /DEF=Mus musculus, Similar to retinitis pigmentosa GTPase regulator interacting protein 1, clone MGC:27614 IMAGE:4504262, mRNA, complete cds. /PROD=Similar to retinitis pigmentosa GTPase regulatorinteracting protein 1 /FL=gb:BC016092.1	18.16	8.63	13.31	5.33	74.08	53.55	64	10.72	4.81	2.63	14.38	50.69	*
1451803_a_at	vascular endothelial growth factor B	U48800	22340	gb:U48800.1 /DB_XREF=gi:1234824 /GEN=VEGF-B /FEA=FLmRNA /CNT=7 /TID=Mm.15607.2 /TIER=FL /STK=1 /UG=Mm.15607 /LL=22340 /DEF=Mus musculus vascular endothelial growth factor B precursor (VEGF-B) mRNA, complete cds. /PROD=vascular endothelial growth factor B precursor /FL=gb:U43837.1 gb:U48800.1	29.91	47.9	38.89	9.83	128.97	126.11	127.27	3.19	3.27	2.3	5.61	88.37	*
1451902_at	cDNA sequence BC021442	BC021442	224598	gb:BC021442.1 /DB_XREF=gi:18204056 /FEA=FLmRNA /CNT=1 /TID=Mm.3347.1 /TIER=FL /STK=1 /UG=Mm.3347 /DEF=Mus musculus, clone MGC:29357 IMAGE:5038660, mRNA, complete cds. /PROD=Unknown (protein for MGC:29357) /FL=gb:BC021442.1	176.33	214.58	195.75	19.5	80.29	75.17	78.14	5.81	-2.51	-2.03	-3.06	-117.61	*
1451931_x_at	histocompatibility 2, D region locus 1	M69068	14964	gb:M69068.1 /DB_XREF=gi:199791 /FEA=FLmRNA /CNT=1 /TID=Mm.33263.5 /TIER=FL /STK=1 /UG=Mm.33263 /LL=14964 /UG_GENE=H2-D1 /DEF=Mus musculus mRNA, complete cds. /PROD=unnamed /FL=gb:M69068.1	33.99	32.33	33.27	4.19	106.23	85.73	95.86	10.65	2.88	2.19	3.83	62.58	*
1451972_at	glucocorticoid induced transcript 1	AA152997	170772	gb:AA152997 /DB_XREF=gi:1724645 /DB_XREF=mq48f01.r1 /CLONE=IMAGE:581977 /FEA=FLmRNA /CNT=216 /TID=Mm.27320.1 /TIER=Stack /STK=8 /UG=Mm.27320 /LL=170772 /UG_GENE=Gig18 /UG_TITLE=GIG18 /FL=gb:AF374476.1	76.97	64.57	70.92	7.5	191.46	230.76	211.19	19.88	2.98	2.36	3.78	140.27	*
1451996_at	TM2 domain containing 1	AF353993	94043	gb:AF353993.1 /DB_XREF=gi:13625464 /GEN=Bbp /FEA=FLmRNA /CNT=71 /TID=Mm.24143.1 /TIER=ConsEnd /STK=0 /UG=Mm.24143 /LL=94043 /DEF=Mus musculus beta-amyloid binding protein (Bbp) mRNA, complete cds. /PROD=beta-amyloid binding protein /FL=gb:AF353993.1	167.16	191.4	179.57	12.55	45.54	46.11	45.83	3.5	-3.92	-3.31	-4.66	-133.74	*
1452035_at	procollagen, type IV, alpha 1	BF158638	12826	gb:BF158638 /DB_XREF=gi:11038725 /DB_XREF=601766723F1 /CLONE=IMAGE:3982660 /FEA=FLmRNA /CNT=478 /TID=Mm.738.1 /TIER=Stack /STK=88 /UG=Mm.738 /LL=12826 /UG_GENE=Col4a1 /UG_TITLE=procollagen, type IV, alpha 1 /FL=gb:J04694.1	391.5	362.44	377.13	16.44	51.06	49.8	50.36	3.31	-7.49	-6.6	-8.56	-326.77	*
1452077_at	DEAD (Asp-Glu-Ala-Asp) box polypeptide 3, Y-linked	AA210261	26900	gb:AA210261 /DB_XREF=gi:1808571 /DB_XREF=mu41f10.r1 /CLONE=IMAGE:641995 /FEA=FLmRNA /CNT=123 /TID=Mm.20950.1 /TIER=Stack /STK=14 /UG=Mm.20950 /LL=26900 /UG_GENE=Dby /UG_TITLE=DEAD (aspartate-glutamate-alanine-aspartate) box polypeptide, Y chromosome /FL=gb:BC021453.1	246.61	232	239.42	9.12	92.58	94.78	93.73	9.27	-2.55	-2.17	-3.08	-145.69	*
1452080_a_at	testis derived transcript 3	BE851193	114893	gb:BE851193 /DB_XREF=gi:10309532 /DB_XREF=uw93c09.y1 /CLONE=IMAGE:3469552 /FEA=FLmRNA /CNT=99 /TID=Mm.30127.2 /TIER=ConsEnd /STK=0 /UG=Mm.30127 /LL=54339 /UG_GENE=Tes3-ps /UG_TITLE=testis derived transcript 3, pseudogene /FL=gb:BC020161.1	234.07	251.61	243.38	10.4	51.43	59.3	55.15	6.75	-4.41	-3.62	-5.58	-188.24	*
1452097_a_at	dual specificity phosphatase 7	BE136125	235584	gb:BB324811 /DB_XREF=gi:16403532 /DB_XREF=BB324811 /CLONE=B430111N18 /FEA=FLmRNA /CNT=101 /TID=Mm.28030.1 /TIER=Stack /STK=38 /UG=Mm.28030 /UG_TITLE=Mus musculus, clone MGC:11703 IMAGE:3964527, mRNA, complete cds /FL=gb:BC010207.1	33.11	33.28	33.2	3.51	99.25	113.3	106.2	7.49	3.2	2.61	3.99	73	*
1452175_at	RIKEN cDNA 1810026J23 gene	BB027373	69773	gb:BB027373 /DB_XREF=gi:16258016 /DB_XREF=BB027373 /CLONE=5330437G14 /FEA=mRNA /CNT=173 /TID=Mm.39704.1 /TIER=Stack /STK=21 /UG=Mm.39704 /LL=69773 /UG_GENE=1810026J23Rik /UG_TITLE=RIKEN cDNA 1810026J23 gene	139.55	155.57	147.24	8.93	48.43	63.94	55.97	8.35	-2.63	-2.06	-3.54	-91.27	*
1452183_a_at	GTL2, imprinted maternally expressed untranslated mRNA	Y13832	17263	gb:Y13832.1 /DB_XREF=gi:2739299 /FEA=mRNA /CNT=128 /TID=Mm.154560.1 /TIER=Stack /STK=74 /UG=Mm.154560 /LL=17263 /UG_GENE=Meg3 /UG_TITLE=maternally expressed gene 3 /DEF=Mus musculus mRNA for GT12 protein.	11.03	18.77	14.64	4.88	100.57	83.97	92.51	9.54	6.32	3.92	14.15	77.87	*
1452228_at	RIKEN cDNA 4930451A13 gene	AV209678	67581	gb:AV209678 /DB_XREF=gi:6150387 /DB_XREF=AV209678 /CLONE=1700120M13 /FEA=mRNA /CNT=102 /TID=Mm.21331.1 /TIER=Stack /STK=12 /UG=Mm.21331 /LL=67581 /UG_GENE=4930451A13Rik /UG_TITLE=RIKEN cDNA 4930451A13 gene	95.61	119.98	107.69	12.53	36.67	42.22	39.4	3.8	-2.73	-2.11	-3.5	-68.29	*
1452236_at	ATP-binding cassette, sub-family F (GCN20), member 1	AV309591	224742	gb:AV309591 /DB_XREF=gi:16394179 /DB_XREF=AV309591 /CLONE=5730583I21 /FEA=mRNA /CNT=122 /TID=Mm.29543.1 /TIER=Stack /STK=10 /UG=Mm.29543 /UG_TITLE=Mus musculus, clone IMAGE:3588242, mRNA, partial cds	29.36	15.58	22.45	7.52	116.64	95	105.92	11.2	4.72	2.91	10.64	83.46	*
1452267_at	FLYWCH-type zinc finger 1	BB477613	224613	gb:BB477613 /DB_XREF=gi:16440337 /DB_XREF=BB477613 /CLONE=D330025O04 /FEA=mRNA /CNT=103 /TID=Mm.206621.1 /TIER=Stack /STK=11 /UG=Mm.206621 /UG_TITLE=Mus musculus, clone IMAGE:5323568, mRNA, partial cds	95.81	75.71	85.33	12.64	258.91	307.92	283.06	25.25	3.32	2.53	4.52	197.73	*
1452357_at	glycoprotein Ib, beta polypeptide /// septin 5	AF033350	14724 /// 18951	gb:AF033350.1 /DB_XREF=gi:3986408 /GEN=Cdcrel-1 /FEA=mRNA /CNT=132 /TID=Mm.29976.1 /TIER=Stack /STK=45 /UG=Mm.29976 /LL=18951 /DEF=Mus musculus CDCREL-1 homolog (Cdcrel-1) mRNA, partial cds. /PROD=CDCREL-1 homolog	283.77	285.99	285.1	16.84	667.22	691.54	680.26	22.88	2.39	2.14	2.68	395.16	*
1452368_at	breakpoint cluster region homolog	AI853148	110279	gb:AI853148 /DB_XREF=gi:5497054 /DB_XREF=UI-M-BH0-ajf-g-12-0-UI.s1 /CLONE=UI-M-BH0-ajf-g-12-0-UI /FEA=mRNA /CNT=43 /TID=Mm.182202.1 /TIER=Stack /STK=18 /UG=Mm.182202 /LL=103308 /UG_GENE=5133400C09Rik /UG_TITLE=RIKEN cDNA 5133400C09 gene	31.64	35.06	33.4	3.38	99.47	86.31	93.01	7.02	2.79	2.27	3.46	59.61	*
1452376_at	RIKEN cDNA 6230401O10 gene	BE951951	72667	gb:BE951951 /DB_XREF=gi:10591828 /DB_XREF=UI-M-CC0-ayg-h-12-0-UI.s1 /CLONE=UI-M-CC0-ayg-h-12-0-UI /FEA=mRNA /CNT=69 /TID=Mm.41128.1 /TIER=Stack /STK=14 /UG=Mm.41128 /LL=76115 /UG_GENE=6230401O10Rik /UG_TITLE=RIKEN cDNA 6230401O10 gene	26.31	23.96	25.27	3.64	83.25	81.37	82.2	2.03	3.25	2.62	4.27	56.92	*
1452433_at	gb:BB662083 /DB_XREF=gi:16495838 /DB_XREF=BB662083 /CLONE=D830021I19 /FEA=mRNA /CNT=22 /TID=Mm.218310.1 /TIER=ConsEnd /STK=0 /UG=Mm.218310 /UG_TITLE=Murine (DBA2) mRNA fragment for gag related peptide	BB662083		gb:BB662083 /DB_XREF=gi:16495838 /DB_XREF=BB662083 /CLONE=D830021I19 /FEA=mRNA /CNT=22 /TID=Mm.218310.1 /TIER=ConsEnd /STK=0 /UG=Mm.218310 /UG_TITLE=Murine (DBA2) mRNA fragment for gag related peptide	120.76	71.61	96.58	26.29	17.2	16.1	16.6	5.03	-5.82	-2.85	-12.63	-79.98	*
1452443_s_at	helicase with zinc finger domain	BI251153	78455	gb:BI251153 /DB_XREF=gi:14800273 /DB_XREF=602994353F1 /CLONE=IMAGE:5150292 /FEA=mRNA /CNT=23 /TID=Mm.40307.1 /TIER=ConsEnd /STK=0 /UG=Mm.40307 /UG_TITLE=Mus musculus, clone IMAGE:4007187, mRNA, partial cds	122.3	102.22	111.93	12.06	259.28	275.65	266.97	10.21	2.39	2	2.92	155.05	*
1452457_a_at	protein kinase, AMP-activated, beta 1 non-catalytic subunit	AF108215	19079	gb:AF108215.1 /DB_XREF=gi:6492223 /FEA=mRNA /CNT=8 /TID=Mm.200912.2 /TIER=ConsEnd /STK=0 /UG=Mm.200912 /LL=19079 /UG_GENE=Prkab1 /DEF=Mus musculus 5-AMP-activated protein kinase beta subunit mRNA, partial cds. /PROD=5-AMP-activated protein kinase beta subunit	192.5	212.81	203.4	11.01	72.06	69.09	70.61	4.23	-2.88	-2.52	-3.29	-132.79	*
1452486_a_at	crystallin, alpha A	AJ310308	12954	gb:AJ310308.1 /DB_XREF=gi:13548627 /GEN=Cryaa /FEA=mRNA /CNT=3 /TID=Mm.1228.2 /TIER=ConsEnd /STK=0 /UG=Mm.1228 /LL=12954 /DEF=Mus musculus mRNA for alpha-A-crystallin (Cryaa gene). /PROD=alpha-A-crystallin	2814.96	2878.1	2846.63	41.82	1.87	1.45	1.65	0.64	-1722.68	-1051.33	-4750.9	-2844.97	*
1452524_a_at	ELAV (embryonic lethal, abnormal vision, Drosophila)-like 3 (Hu antigen C)	U29149	15571	gb:U29149.1 /DB_XREF=gi:1144008 /FEA=mRNA /CNT=1 /TID=Mm.3477.2 /TIER=ConsEnd /STK=0 /UG=Mm.3477 /LL=15571 /UG_GENE=Elavl3 /DEF=Mus musculus RNA-binding protein mHuC-S mRNA, partial cds. /PROD=mHuC-S	38.32	28.94	33.46	6.13	103.08	95.93	99.85	4.89	2.98	2.26	4.3	66.39	*
1452667_at	RAB2B, member RAS oncogene family	AK005230	76338	gb:AK005230.1 /DB_XREF=gi:12837641 /FEA=mRNA /CNT=126 /TID=Mm.32870.1 /TIER=Stack /STK=108 /UG=Mm.32870 /LL=76338 /UG_GENE=1500012D09Rik /UG_TITLE=RIKEN cDNA 1500012D09 gene /DEF=Mus musculus adult male cerebellum cDNA, RIKEN full-length enriched library, clone:1500012D09:similar to RAS-RELATED PROTEIN RAB-2, full insert sequence.	257.28	256.1	256.7	4.06	112.03	105.2	109.09	7.74	-2.35	-2.1	-2.67	-147.61	*
1452708_a_at	Luc7 homolog (S. cerevisiae)-like	AV309996	66978	gb:AV309996 /DB_XREF=gi:16394198 /DB_XREF=AV309996 /CLONE=5730587D06 /FEA=mRNA /CNT=96 /TID=Mm.154591.1 /TIER=Stack /STK=9 /UG=Mm.154591 /LL=66978 /UG_GENE=Luc7l /UG_TITLE=Luc7 homolog (S. cerevisiae)-like	23.06	25.79	24.45	2.5	98.8	75.41	87.11	12.02	3.56	2.64	4.69	62.66	*
1452899_at	RNA imprinted and accumulated in nucleus	AK017440	75745	gb:AK017440.1 /DB_XREF=gi:12856677 /FEA=mRNA /CNT=45 /TID=Mm.23086.2 /TIER=Stack /STK=23 /UG=Mm.23086 /LL=75745 /UG_GENE=Rian /UG_TITLE=RNA imprinted and accumulated in nucleus /DEF=Mus musculus 10 days neonate head cDNA, RIKEN full-length enriched library, clone:5530401N18:unclassifiable transcript, full insert sequence.	284.2	261.89	274.08	13.96	101.77	94.8	98.29	7.94	-2.79	-2.39	-3.28	-175.8	*
1453198_at	zinc finger protein 422, related sequence 1	BM227942	77652	gb:BG072075 /DB_XREF=gi:12554644 /DB_XREF=H3106E01-3 /CLONE=H3106E01 /FEA=mRNA /CNT=53 /TID=Mm.18810.3 /TIER=Stack /STK=12 /UG=Mm.18810 /LL=67255 /UG_GENE=2900028O21Rik /UG_TITLE=RIKEN cDNA 2900028O21 gene	94.36	110.5	102.97	8.57	31.88	34.74	33.46	3.04	-3.08	-2.51	-3.78	-69.51	*
1453468_at	RIKEN cDNA 4930430F08 gene	AV312369	68281	gb:AV312369 /DB_XREF=gi:15406042 /DB_XREF=AV312369 /CLONE=5830401O16 /FEA=mRNA /CNT=35 /TID=Mm.3447.2 /TIER=ConsEnd /STK=2 /UG=Mm.3447 /LL=75940 /UG_GENE=4930571E09Rik /UG_TITLE=RIKEN cDNA 4930571E09 gene	230.77	212.66	221.29	10	53.15	57.75	55.45	2.56	-3.99	-3.59	-4.44	-165.85	*
1453578_at	C1q-like 3	BM939099	227580	gb:BM939099 /DB_XREF=gi:19398251 /DB_XREF=UI-M-BZ1-bkc-c-08-0-UI.r1 /CLONE=UI-M-BZ1-bkc-c-08-0-UI /FEA=mRNA /CNT=20 /TID=Mm.81159.2 /TIER=ConsEnd /STK=1 /UG=Mm.81159 /LL=68921 /UG_GENE=1110065A22Rik /UG_TITLE=RIKEN cDNA 1110065A22 gene	89.96	90.26	90.15	3.85	9.57	9.09	9.31	1.65	-9.68	-7.41	-13.74	-80.83	*
1454034_a_at	ubiquitin specific protease 21	AK013252	30941	gb:AK013252.1 /DB_XREF=gi:12850502 /FEA=mRNA /CNT=1 /TID=Mm.27510.2 /TIER=ConsEnd /STK=0 /UG=Mm.27510 /LL=30941 /UG_GENE=Usp21 /UG_TITLE=ubiquitin specific protease 21 /DEF=Mus musculus 10, 11 days embryo whole body cDNA, RIKEN full-length enriched library, clone:2810436J07:ubiquitin specific protease 23, full insert sequence.	67.87	87.76	76.84	11.44	198.21	200.44	199.18	5.61	2.59	2.07	3.44	122.34	*
1454174_a_at	RIKEN cDNA C330007P06 gene	AK021190	77644	gb:AK021190.1 /DB_XREF=gi:12861995 /FEA=mRNA /CNT=1 /TID=Mm.157101.2 /TIER=ConsEnd /STK=0 /UG=Mm.157101 /LL=77644 /UG_GENE=C330007P06Rik /UG_TITLE=RIKEN cDNA C330007P06 gene /DEF=Mus musculus ES cells cDNA, RIKEN full-length enriched library, clone:C330007P06:homolog to CDNA: FLJ22965 FIS, CLONE KAT10418, full insert sequence.	150.22	135.76	142.65	8.32	41.37	42.04	41.78	2.06	-3.41	-3.01	-3.87	-100.87	*
1454231_a_at	retinitis pigmentosa GTPase regulator interacting protein 1	AK015037	77945	gb:AK015037.1 /DB_XREF=gi:12853221 /FEA=mRNA /CNT=1 /TID=Mm.21662.4 /TIER=ConsEnd /STK=0 /UG=Mm.21662 /LL=77945 /UG_GENE=Rpgrip1 /UG_TITLE=retinitis pigmentosa GTPase regulator interacting protein 1 /DEF=Mus musculus adult male testis cDNA, RIKEN full-length enriched library, clone:4930401L23:similar to RPGR-INTERACTING PROTEIN, full insert sequence.	236.95	218.92	227.55	18.42	554.55	531.56	543.7	18.15	2.39	2.08	2.78	316.15	*
1454373_x_at	ubiquitin C	BI653033	22190	gb:AK012427.1 /DB_XREF=gi:12849162 /FEA=mRNA /CNT=2 /TID=Mm.331.5 /TIER=ConsEnd /STK=0 /UG=Mm.331 /LL=22190 /UG_GENE=Ubc /UG_TITLE=ubiquitin C /DEF=Mus musculus 11 days embryo whole body cDNA, RIKEN full-length enriched library, clone:2700054O04:homolog to POLYUBIQUITIN UBC (SIMILAR TO UBIQUITIN C), full insert sequence.	115.37	78.09	96.71	18.95	3.72	4.4	3.93	1.18	-24.58	-14.06	-50.79	-92.78	*
1454454_at	gb:AK014085.1 /DB_XREF=gi:12851735 /FEA=mRNA /CNT=1 /TID=Mm.3823.3 /TIER=ConsEnd /STK=0 /UG=Mm.3823 /LL=15569 /UG_GENE=Elavl2 /UG_TITLE=ELAV (embryonic lethal, abnormal vision, Drosophila)-like 2 (Hu antigen B) /DEF=Mus musculus 13 days embryo head cDNA, RIKEN full-length enriched library, clone:3110027D11:ELAV (embryonic lethal, abnormal vision, Drosophila)-like 2 (Hu antigen B), full insert seq…	AK014085		gb:AK014085.1 /DB_XREF=gi:12851735 /FEA=mRNA /CNT=1 /TID=Mm.3823.3 /TIER=ConsEnd /STK=0 /UG=Mm.3823 /LL=15569 /UG_GENE=Elavl2 /UG_TITLE=ELAV (embryonic lethal, abnormal vision, Drosophila)-like 2 (Hu antigen B) /DEF=Mus musculus 13 days embryo head cDNA, RIKEN full-length enriched library, clone:3110027D11:ELAV (embryonic lethal, abnormal vision, Drosophila)-like 2 (Hu antigen B), full insert seq…	107.61	125.13	116.29	9.08	15.76	19.23	17.39	4.87	-6.69	-4.46	-12.51	-98.9	*
1454628_at	RIKEN cDNA A930037G23 gene	BE957307	320678	gb:BB540933 /DB_XREF=gi:15412219 /DB_XREF=BB540933 /CLONE=E130111C11 /FEA=EST /CNT=143 /TID=Mm.31395.2 /TIER=Stack /STK=115 /UG=Mm.31395 /LL=12876 /UG_GENE=Cpe /UG_TITLE=carboxypeptidase E	32.8	42.71	37.33	6.04	98.28	98.45	98.38	3.56	2.64	2.06	3.61	61.05	*
1454714_x_at	3-phosphoglycerate dehydrogenase /// similar to 3-phosphoglycerate dehydrogenase	AA561726	236539 /// 546010	gb:AA561726 /DB_XREF=gi:2333191 /DB_XREF=vl35f09.r1 /CLONE=IMAGE:974249 /FEA=EST /CNT=67 /TID=Mm.16898.2 /TIER=Stack /STK=64 /UG=Mm.16898 /LL=50895 /UG_GENE=Phgdh /UG_TITLE=3-phosphoglycerate dehydrogenase	233.82	311.27	272.57	38.65	57.44	42.49	49.84	8.48	-5.47	-3.81	-8.06	-222.73	*
1454887_at	p21 (CDKN1A)-activated kinase 2	AW537308	224105	gb:AW537308 /DB_XREF=gi:7179725 /DB_XREF=G0114G10-3 /CLONE=G0114G10 /FEA=EST /CNT=169 /TID=Mm.28202.1 /TIER=Stack /STK=37 /UG=Mm.28202 /LL=52541 /UG_GENE=D16Ertd269e /UG_TITLE=DNA segment, Chr 16, ERATO Doi 269, expressed	282.92	270.66	277.43	10.48	108.66	118.59	113.89	13.49	-2.44	-2.02	-3.05	-163.54	*
1454930_at	leucine rich repeat containing 35	BB540721	272589	gb:BB540721 /DB_XREF=gi:16447149 /DB_XREF=BB540721 /CLONE=E130107N23 /FEA=EST /CNT=123 /TID=Mm.34483.1 /TIER=Stack /STK=14 /UG=Mm.34483 /UG_TITLE=ESTs, Weakly similar to C52B9.3.p (Caenorhabditis elegans) (C.elegans)	70.25	60.77	65.9	6.26	154.58	164.8	159.74	6.26	2.42	2.07	2.9	93.84	*
1455131_at	optic atrophy 3 (human)	BB475273	403187	gb:BB475273 /DB_XREF=gi:16439993 /DB_XREF=BB475273 /CLONE=D330012G05 /FEA=EST /CNT=137 /TID=Mm.1017.2 /TIER=Stack /STK=35 /UG=Mm.1017 /LL=13885 /UG_GENE=Es10 /UG_TITLE=esterase 10	153.51	139.32	146.49	8.13	327.66	337.4	332.6	6.32	2.27	2.07	2.51	186.11	*
1455176_a_at	synaptotagmin XI	BF457392	229521	gb:BF457392 /DB_XREF=gi:11523561 /DB_XREF=UI-M-BZ1-blg-a-04-0-UI.s1 /CLONE=UI-M-BZ1-blg-a-04-0-UI /FEA=EST /CNT=52 /TID=Mm.28873.4 /TIER=Stack /STK=21 /UG=Mm.28873 /LL=50784 /UG_GENE=Ppap2c /UG_TITLE=phosphatidic acid phosphatase type 2c	297.77	293.76	295.92	15.89	646.88	692.14	669.6	26.85	2.26	2.03	2.53	373.67	*
1455298_at	Inhibitor of DNA binding 4	BB306828	15904	gb:BB306828 /DB_XREF=gi:15411331 /DB_XREF=BB306828 /CLONE=B230209L14 /FEA=EST /CNT=21 /TID=Mm.28223.2 /TIER=Stack /STK=17 /UG=Mm.28223 /LL=15904 /UG_GENE=Idb4 /UG_TITLE=inhibitor of DNA binding 4	42.17	47.71	44.4	4.45	141.83	152.32	147.13	6.08	3.31	2.8	4.01	102.72	*
1455484_at	RIKEN cDNA 2600009P04 gene	AV334527	66572	gb:AV334527 /DB_XREF=gi:16396299 /DB_XREF=AV334527 /CLONE=6330559N17 /FEA=EST /CNT=56 /TID=Mm.3477.3 /TIER=Stack /STK=12 /UG=Mm.3477 /LL=15571 /UG_GENE=Elavl3 /UG_TITLE=ELAV (embryonic lethal, abnormal vision, Drosophila)-like 3 (Hu antigen C)	41.9	42	41.94	3.95	98.42	111.01	104.74	6.88	2.5	2.08	3.04	62.8	*
1455602_x_at	RIKEN cDNA C430010P07 gene	AV023018	227227	gb:AV023018 /DB_XREF=gi:16356394 /DB_XREF=AV023018 /CLONE=1190030G24 /FEA=EST /CNT=14 /TID=Mm.43671.2 /TIER=Stack /STK=10 /UG=Mm.43671 /LL=66646 /UG_GENE=5730518J08Rik /UG_TITLE=RIKEN cDNA 5730518J08 gene	209.21	209.75	209.47	6.9	36.64	36.43	36.53	6.48	-5.73	-4.41	-8.12	-172.94	*
1455734_at	cereblon	BB752639	58799	gb:BB752639 /DB_XREF=gi:16200973 /DB_XREF=BB752639 /CLONE=G270017N14 /FEA=EST /CNT=32 /TID=Mm.196332.2 /TIER=Stack /STK=8 /UG=Mm.196332 /LL=70047 /UG_GENE=mt-Trat-pending /UG_TITLE=tRNA adenylyltransferase, mitochondrial	277.8	305.59	291.51	15.45	99.26	117.7	107.68	13.16	-2.71	-2.21	-3.44	-183.83	*
1455824_x_at	intergral membrane protein 1	BB724781	16430	gb:BB724781 /DB_XREF=gi:16108056 /DB_XREF=BB724781 /CLONE=C920028F14 /FEA=EST /CNT=50 /TID=Mm.2863.2 /TIER=Stack /STK=48 /UG=Mm.2863 /LL=16430 /UG_GENE=Itm1 /UG_TITLE=intergral membrane protein 1	298.85	305.03	302.44	7.34	103.55	94.48	99.05	8.03	-3.05	-2.68	-3.54	-203.39	*
1455831_at	fusion, derived from t(12;16) malignant liposarcoma (human)	BE985138	233908	gb:BE985138 /DB_XREF=gi:10658139 /DB_XREF=UI-M-CG0p-bdh-h-07-0-UI.s1 /CLONE=UI-M-CG0p-bdh-h-07-0-UI /FEA=EST /CNT=86 /TID=Mm.142866.2 /TIER=Stack /STK=41 /UG=Mm.142866 /LL=233908 /UG_GENE=LOC233908 /UG_TITLE=pigpen	12.08	18.89	15.69	4.01	204.09	175.58	190.32	15.5	12.13	8.29	21.17	174.64	*
1455992_at	vestigial like 4 (Drosophila)	BG967636	232334	gb:BG967636 /DB_XREF=gi:14355273 /DB_XREF=602833434F1 /CLONE=IMAGE:4987736 /FEA=EST /CNT=98 /TID=Mm.34548.2 /TIER=Stack /STK=20 /UG=Mm.34548 /LL=74244 /UG_GENE=1810013K23Rik /UG_TITLE=RIKEN cDNA 1810013K23 gene	32.7	22.4	27.56	5.97	77.31	89.28	83.37	6.26	3.02	2.17	4.76	55.81	*
1456069_at	dystrobrevin alpha	BM117918	13527	gb:BM117918 /DB_XREF=gi:17080936 /DB_XREF=L0858A06-3 /CLONE=L0858A06 /FEA=EST /CNT=20 /TID=Mm.3386.7 /TIER=Stack /STK=17 /UG=Mm.3386 /LL=13527 /UG_GENE=Dtna /UG_TITLE=dystrobrevin alpha	30.2	22.3	25.97	4.96	77.12	86.93	81.88	5.08	3.15	2.35	4.65	55.91	*
1456080_a_at	Tumor differentially expressed 1	BM239368	26943	gb:BM239368 /DB_XREF=gi:17874638 /DB_XREF=K0533C11-3 /CLONE=K0533C11 /FEA=EST /CNT=22 /TID=Mm.4962.7 /TIER=Stack /STK=17 /UG=Mm.4962 /LL=26943 /UG_GENE=Tde1 /UG_TITLE=tumor differentially expressed 1	853	869.78	863.61	17.9	297.33	366.64	331.27	37.77	-2.61	-2.19	-3.22	-532.34	*
1456088_at	Baculoviral IAP repeat-containing 4	BF134200	11798	gb:BF134200 /DB_XREF=gi:10973240 /DB_XREF=601778893F1 /CLONE=IMAGE:4007134 /FEA=EST /CNT=157 /TID=Mm.149115.6 /TIER=Stack /STK=16 /UG=Mm.149115 /LL=11798 /UG_GENE=Birc4 /UG_TITLE=baculoviral IAP repeat-containing 4	545.7	575.98	561.47	19.79	214.45	215.61	215.02	8.78	-2.61	-2.39	-2.86	-346.45	*
1456112_at	translocated promoter region	AW554765	108989	gb:AW554765 /DB_XREF=gi:7200188 /DB_XREF=L0245B10-3 /CLONE=L0245B10 /FEA=EST /CNT=76 /TID=Mm.28546.3 /TIER=Stack /STK=15 /UG=Mm.28546 /UG_TITLE=Mus musculus, Similar to hypothetical protein FLJ20505, clone MGC:7150 IMAGE:3256634, mRNA, complete cds	24.95	11.26	17.93	7.32	129.04	132.98	130.93	2.6	7.3	4.36	22.2	113	*
1456120_at	RIKEN cDNA 3110001I20 gene	BB427489	70354	gb:BB427489 /DB_XREF=gi:16423817 /DB_XREF=BB427489 /CLONE=C630011I23 /FEA=EST /CNT=23 /TID=Mm.183116.2 /TIER=Stack /STK=15 /UG=Mm.183116 /LL=66961 /UG_GENE=2310043N10Rik /UG_TITLE=RIKEN cDNA 2310043N10 gene	26.56	10.35	18.31	8.85	78.83	72.49	75.7	3.76	4.14	2.29	20.18	57.39	*
1456170_x_at	calreticulin	AW544960	12317	gb:AW544960 /DB_XREF=gi:7187377 /DB_XREF=C0188A05-3 /CLONE=C0188A05 /FEA=EST /CNT=15 /TID=Mm.1971.3 /TIER=Stack /STK=14 /UG=Mm.1971 /LL=12317 /UG_GENE=Calr /UG_TITLE=calreticulin	199.76	224.03	209.71	20.51	629.18	728.44	678.25	51.11	3.23	2.65	3.99	468.55	*
1456360_at	RIKEN cDNA 1700022C02 gene	BI466259	66336	gb:BI466259 /DB_XREF=gi:15279137 /DB_XREF=ie23a05.x1 /FEA=EST /CNT=12 /TID=Mm.30127.5 /TIER=Stack /STK=11 /UG=Mm.30127 /LL=54339 /UG_GENE=Tes3-ps /UG_TITLE=testis derived transcript 3, pseudogene	196.22	220.36	208.63	12.41	22.1	22.03	22.07	1.4	-9.45	-8.19	-10.92	-186.57	*
1456471_x_at	similar to 3-phosphoglycerate dehyrogenase /// 3-phosphoglycerate dehydrogenase /// similar to 3-phosphoglycerate dehydrogenase /// similar to 3-phosphoglycerate dehyrogenase /// similar to 3-phosphoglycerate dehydrogenase /// similar to 3-phosphoglycerate dehydrogenase	BB204486	224870 /// 236539 /// 269242 /// 383450 /// 434173 /// 546010	gb:BB204486 /DB_XREF=gi:8869439 /DB_XREF=BB204486 /CLONE=A430058C06 /FEA=EST /CNT=10 /TID=Mm.16898.5 /TIER=Stack /STK=10 /UG=Mm.16898 /LL=50895 /UG_GENE=Phgdh /UG_TITLE=3-phosphoglycerate dehydrogenase	219.93	305.16	262.55	42.55	50.05	37.89	43.76	6.59	-6	-4.1	-8.68	-218.79	*
1456725_x_at	villin 2	BB114808	22350	gb:BB114808 /DB_XREF=gi:8767376 /DB_XREF=BB114808 /CLONE=9530047J10 /FEA=EST /CNT=8 /TID=Mm.4551.2 /TIER=Stack /STK=8 /UG=Mm.4551 /LL=22350 /UG_GENE=Vil2 /UG_TITLE=villin 2	189.68	202.63	196.2	6.69	81.92	61.78	71.86	10.32	-2.73	-2.19	-3.59	-124.34	*
1460187_at	secreted frizzled-related sequence protein 1	BI658627	20377	gb:BI658627 /DB_XREF=gi:15572863 /DB_XREF=603284376F1 /CLONE=IMAGE:5328450 /FEA=FLmRNA /CNT=135 /TID=Mm.3171.1 /TIER=ConsEnd /STK=0 /UG=Mm.3171 /LL=20377 /UG_GENE=Sfrp1 /UG_TITLE=secreted frizzled-related sequence protein 1 /FL=gb:NM_013834.1 gb:U88566.1 gb:BC024495.1	114.9	164.78	139.85	24.9	8.44	7.82	8.14	0.84	-17.18	-11.77	-23.61	-131.71	*
1460205_at	RIKEN cDNA 6720485C15 gene	NM_026551	68087	gb:NM_026551.1 /DB_XREF=gi:13386051 /GEN=6720485C15Rik /FEA=FLmRNA /CNT=82 /TID=Mm.181633.1 /TIER=FL+Stack /STK=47 /UG=Mm.181633 /LL=68087 /DEF=Mus musculus RIKEN cDNA 6720485C15 gene (6720485C15Rik), mRNA. /PROD=RIKEN cDNA 6720485C15 /FL=gb:NM_026551.1	21.52	21.02	21.28	2.07	97	102.83	99.93	3.3	4.7	4.01	5.63	78.66	*
1460223_a_at	erythrocyte protein band 4.9	NM_013514	13829	gb:NM_013514.1 /DB_XREF=gi:7305036 /GEN=Epb4.9 /FEA=FLmRNA /CNT=62 /TID=Mm.20046.1 /TIER=FL+Stack /STK=30 /UG=Mm.20046 /LL=13829 /DEF=Mus musculus erythrocyte protein band 4.9 (Epb4.9), mRNA. /PROD=erythrocyte protein band 4.9 /FL=gb:NM_013514.1 gb:AF079846.3 gb:BC016897.1	86.5	98.39	93.03	7.48	233.81	228.1	230.95	6.48	2.48	2.17	2.88	137.92	*
1460328_at	bromodomain containing 3	BG072367	67382	gb:BG072367 /DB_XREF=gi:12554936 /DB_XREF=H3109G01-3 /CLONE=H3109G01 /FEA=FLmRNA /CNT=204 /TID=Mm.28721.1 /TIER=Stack /STK=29 /UG=Mm.28721 /LL=67382 /UG_GENE=Brd3 /UG_TITLE=bromodomain-containing 3 /FL=gb:AF269193.1 gb:NM_023336.1	26.74	34.18	30.63	9.23	227.48	220.78	224.34	8.12	7.32	4.87	14.55	193.71	*
1460365_a_at	dynamin 1	L31397	13429	gb:L31397.1 /DB_XREF=gi:487856 /GEN=BreDnm19 /FEA=FLmRNA /CNT=57 /TID=Mm.16080.1 /TIER=FL+Stack /STK=18 /UG=Mm.16080 /LL=13429 /DEF=Mus musculus dynamin (BreDnm19) mRNA, complete cds. /PROD=dynamin /FL=gb:L31397.1	556.92	501.01	528.13	39.05	1254.88	1334.74	1289.86	53.6	2.44	2.13	2.82	761.73	*
1460434_at	FUN14 domain containing 2	AI510221	67391	gb:AI510221 /DB_XREF=gi:4409126 /DB_XREF=vb95e05.y1 /CLONE=IMAGE:764768 /FEA=mRNA /CNT=115 /TID=Mm.24543.2 /TIER=Stack /STK=21 /UG=Mm.24543 /LL=67391 /UG_GENE=4833415N24Rik /UG_TITLE=RIKEN cDNA 4833415N24 gene	365.56	427.55	396.7	31.71	144.58	130.89	137.48	10.34	-2.89	-2.4	-3.46	-259.22	*
1460635_at	Fas-activated serine/threonine kinase	NM_023229	66587	gb:NM_023229.1 /DB_XREF=gi:12963588 /GEN=Fastk /FEA=FLmRNA /CNT=228 /TID=Mm.28123.1 /TIER=FL+Stack /STK=158 /UG=Mm.28123 /LL=66587 /DEF=Mus musculus Fas-activated serinethreonine kinase (Fastk), mRNA. /PROD=Fas-activated serinethreonine kinase /FL=gb:BC013547.1 gb:NM_023229.1 gb:AF168682.1	20.7	28.12	24.65	4.7	75.5	76.37	75.9	2.55	3.08	2.33	4.5	51.26	*
1460641_a_at	RIKEN cDNA 3100004P22 gene /// RIKEN cDNA 2310022K01 gene	NM_133693	68035 /// 71909	gb:NM_133693.1 /DB_XREF=gi:19526863 /GEN=3100004P22Rik /FEA=FLmRNA /CNT=207 /TID=Mm.21819.1 /TIER=FL+Stack /STK=92 /UG=Mm.21819 /LL=68035 /DEF=Mus musculus RIKEN cDNA 3100004P22 gene (3100004P22Rik), mRNA. /PROD=RIKEN cDNA 3100004P22 /FL=gb:BC011286.1 gb:BC027372.1 gb:BC009148.1 gb:NM_133693.1	35.15	31.23	33.2	4.36	100.94	119.35	109.89	9.46	3.31	2.58	4.36	76.69	*
1460659_at	Phosphatidylinositol transfer protein, beta	BG975479	56305	gb:BG975479 /DB_XREF=gi:14363116 /DB_XREF=602842845F1 /CLONE=IMAGE:4978643 /FEA=EST /CNT=1 /TID=Mm.200447.2 /TIER=ConsEnd /STK=0 /UG=Mm.200447 /LL=100586 /UG_GENE=AI256223 /UG_TITLE=expressed sequence AI256223	96	126.6	111.35	15.29	19.12	24.21	21.67	2.93	-5.14	-3.71	-7.09	-89.68	*
1460681_at	CEA-related cell adhesion molecule 2	BC024320	26367	gb:BC024320.1 /DB_XREF=gi:19354223 /FEA=FLmRNA /CNT=67 /TID=Mm.155711.2 /TIER=FL+Stack /STK=13 /UG=Mm.155711 /LL=26367 /UG_GENE=Ceacam2 /DEF=Mus musculus, Similar to CEA-related cell adhesion molecule 2, clone MGC:18435 IMAGE:4241449, mRNA, complete cds. /PROD=Similar to CEA-related cell adhesion molecule 2 /FL=gb:BC024320.1	130.56	94.82	112.69	18.28	30.82	34.96	32.68	4.17	-3.45	-2.4	-4.81	-80.01	*
1460686_at	RIKEN cDNA 1700051C09 gene	BC006866	68107	gb:BC006866.1 /DB_XREF=gi:13905147 /FEA=FLmRNA /CNT=26 /TID=Mm.196641.1 /TIER=FL+Stack /STK=10 /UG=Mm.196641 /LL=68107 /UG_GENE=5430417M23Rik /DEF=Mus musculus, RIKEN cDNA 5430417M23 gene, clone MGC:11788 IMAGE:3595113, mRNA, complete cds. /PROD=RIKEN cDNA 5430417M23 gene /FL=gb:BC006866.1	128.5	163.18	145.91	17.48	41.28	43.35	42.45	2.52	-3.44	-2.71	-4.23	-103.47	*
1460724_at	adaptor protein complex AP-2, alpha 1 subunit	NM_007458	11771	gb:NM_007458.1 /DB_XREF=gi:6671560 /GEN=Ap2a1 /FEA=FLmRNA /CNT=50 /TID=Mm.6877.1 /TIER=FL /STK=1 /UG=Mm.6877 /LL=11771 /DEF=Mus musculus adaptor protein complex AP-2, alpha 1 subunit (Ap2a1), mRNA. /PROD=adaptor-related protein complex AP-2, alpha 1subunit /FL=gb:NM_007458.1	27.36	32.07	30	4.36	92.68	99.92	96.09	4.53	3.2	2.55	4.25	66.09	*
1419924_at	gb:AW557298 /DB_XREF=gi:7202727 /DB_XREF=L0280B10-3 /CLONE=L0280B10 /FEA=EST /CNT=1 /TID=Mm.203784.1 /TIER=ConsEnd /STK=0 /UG=Mm.203784 /LL=104671 /UG_GENE=AW557298 /UG_TITLE=expressed sequence AW557298	AW557298		gb:AW557298 /DB_XREF=gi:7202727 /DB_XREF=L0280B10-3 /CLONE=L0280B10 /FEA=EST /CNT=1 /TID=Mm.203784.1 /TIER=ConsEnd /STK=0 /UG=Mm.203784 /LL=104671 /UG_GENE=AW557298 /UG_TITLE=expressed sequence AW557298	180.91	169.39	174.5	8.34	23.66	26.24	25.04	3.37	-6.97	-5.61	-9.05	-149.46	*
1419926_at	Thioredoxin domain containing 10	AV259382	67988	gb:AV259382 /DB_XREF=gi:15405370 /DB_XREF=AV259382 /CLONE=4930404J01 /FEA=EST /CNT=1 /TID=Mm.204548.1 /TIER=ConsEnd /STK=0 /UG=Mm.204548 /LL=107016 /UG_GENE=AV259382 /UG_TITLE=expressed sequence AV259382	101.98	114.86	108.66	6.7	6.84	6.49	6.67	1.96	-16.28	-10.8	-31.73	-101.98	*
1420107_at	Bardet-Biedl syndrome 4 homolog (human)	C86773	102774	gb:C86773 /DB_XREF=gi:2918730 /DB_XREF=C86773 /CLONE=J0232G04 /FEA=EST /CNT=1 /TID=Mm.200714.1 /TIER=ConsEnd /STK=0 /UG=Mm.200714 /LL=52291 /UG_GENE=D9Ertd464e /UG_TITLE=DNA segment, Chr 9, ERATO Doi 464, expressed	251.05	209.06	230.49	22.35	35.01	42.58	38.59	4.53	-5.97	-4.66	-7.75	-191.89	*
1420128_s_at	phosphatidylinositol glycan, class B	C85100	55981	gb:C85100 /DB_XREF=gi:2917057 /DB_XREF=C85100 /CLONE=J0202D05 /FEA=EST /CNT=1 /TID=Mm.195293.1 /TIER=ConsEnd /STK=0 /UG=Mm.195293 /LL=52311 /UG_GENE=D9Ertd392e /UG_TITLE=DNA segment, Chr 9, ERATO Doi 392, expressed	62.01	81.53	71.79	9.78	9.87	10.69	10.31	2.75	-6.96	-4.46	-12.79	-61.48	*
1428136_at	secreted frizzled-related sequence protein 1	AK008943	20377	gb:AK008943.1 /DB_XREF=gi:12843437 /FEA=mRNA /CNT=131 /TID=Mm.49407.1 /TIER=Stack /STK=100 /UG=Mm.49407 /LL=72362 /UG_GENE=2210415K03Rik /UG_TITLE=RIKEN cDNA 2210415K03 gene /DEF=Mus musculus adult male stomach cDNA, RIKEN full-length enriched library, clone:2210415K03:unclassifiable transcript, full insert sequence.	372.56	493	432.84	60.12	33.05	26.43	29.77	3.85	-14.54	-10.53	-19.92	-403.07	*
1428343_at	REST corepressor 3	BB667699	214742	gb:BB667699 /DB_XREF=gi:16399148 /DB_XREF=BB667699 /CLONE=C730034D20 /FEA=mRNA /CNT=133 /TID=Mm.216342.1 /TIER=Stack /STK=29 /UG=Mm.216342 /LL=70922 /UG_GENE=4921514E24Rik /UG_TITLE=RIKEN cDNA 4921514E24 gene	28.05	29.18	28.54	2.86	114.94	112.67	113.96	2.64	3.99	3.41	4.8	85.41	*
1428497_at	SECIS binding protein 2	AA198634	75420	gb:AA198634 /DB_XREF=gi:1794361 /DB_XREF=mu17d02.r1 /CLONE=IMAGE:639651 /FEA=mRNA /CNT=89 /TID=Mm.46606.1 /TIER=Stack /STK=8 /UG=Mm.46606 /LL=72360 /UG_GENE=2210413N07Rik /UG_TITLE=RIKEN cDNA 2210413N07 gene	51.3	44.17	48.08	4.19	155.88	132.52	143.76	13.08	2.99	2.42	3.68	95.67	*
1428634_at	TWIST neighbor	AK016638	28071	gb:BB522528 /DB_XREF=gi:9573986 /DB_XREF=BB522528 /CLONE=D930008D04 /FEA=mRNA /CNT=117 /TID=Mm.196472.1 /TIER=Stack /STK=9 /UG=Mm.196472 /LL=28071 /UG_GENE=D16Wsu83e /UG_TITLE=DNA segment, Chr 16, Wayne State University 83, expressed	81.01	50.41	65.88	15.98	229.61	189.01	209.33	20.91	3.18	2.17	5.39	143.45	*
1428695_at	RIKEN cDNA 9130227C08 gene	BB424872	219094	gb:BB424872 /DB_XREF=gi:16423543 /DB_XREF=BB424872 /CLONE=C530043L06 /FEA=mRNA /CNT=63 /TID=Mm.37592.1 /TIER=Stack /STK=25 /UG=Mm.37592 /LL=69626 /UG_GENE=2310014G06Rik /UG_TITLE=RIKEN cDNA 2310014G06 gene	93.19	113.7	103.55	12.65	279.24	270.94	275.98	8.65	2.67	2.2	3.35	172.43	*
1428764_at	GTL2, imprinted maternally expressed untranslated mRNA	AV015833	17263	gb:AK018121.1 /DB_XREF=gi:12857693 /FEA=mRNA /CNT=133 /TID=Mm.41602.1 /TIER=Stack /STK=22 /UG=Mm.41602 /LL=67301 /UG_GENE=3110050O07Rik /UG_TITLE=RIKEN cDNA 3110050O07 gene /DEF=Mus musculus adult male medulla oblongata cDNA, RIKEN full-length enriched library, clone:6330404N04:unclassifiable transcript, full insert sequence.	14.89	12.11	13.35	2.25	80.34	65.62	73.13	8.06	5.48	3.99	7.88	59.79	*
1428804_at	microfibrillar-associated protein 3-like	AK017269	71306	gb:AK017269.1 /DB_XREF=gi:12856421 /FEA=mRNA /CNT=42 /TID=Mm.23242.1 /TIER=Stack /STK=21 /UG=Mm.23242 /LL=71408 /UG_GENE=5430405D20Rik /UG_TITLE=RIKEN cDNA 5430405D20 gene /DEF=Mus musculus 6 days neonate head cDNA, RIKEN full-length enriched library, clone:5430405D20:unclassifiable transcript, full insert sequence.	439.67	459.56	449.97	11.2	194.57	172.28	183.46	22.49	-2.45	-2.03	-3.08	-266.51	*
1428860_at	RIKEN cDNA 4930572J05 gene	AK019809	223626	gb:AK019809.1 /DB_XREF=gi:12860153 /FEA=mRNA /CNT=38 /TID=Mm.40181.1 /TIER=Stack /STK=19 /UG=Mm.40181 /LL=78051 /UG_GENE=4930572J05Rik /UG_TITLE=RIKEN cDNA 4930572J05 gene /DEF=Mus musculus adult male testis cDNA, RIKEN full-length enriched library, clone:4930572J05:homolog to MESENCHYMAL STEM CELL PROTEIN DSCD75, full insert sequence.	2.76	3.52	3.27	1.62	123.98	107.09	115.57	8.86	35.3	19.13	188.46	112.3	*
1428864_at	RIKEN cDNA 5530400B01 gene	AK017419	71434	gb:AK017419.1 /DB_XREF=gi:12856645 /FEA=mRNA /CNT=44 /TID=Mm.39987.1 /TIER=Stack /STK=19 /UG=Mm.39987 /LL=71434 /UG_GENE=5530400B01Rik /UG_TITLE=RIKEN cDNA 5530400B01 gene /DEF=Mus musculus 10 days neonate head cDNA, RIKEN full-length enriched library, clone:5530400B01:hypothetical protein, full insert sequence.	136	136.27	136.17	7.04	331.44	334.65	332.79	8.98	2.44	2.23	2.7	196.63	*
1428924_at	molybdenum cofactor synthesis 3	AU016306	69372	gb:AU016306 /DB_XREF=gi:3371310 /DB_XREF=AU016306 /CLONE=J0723C09 /FEA=mRNA /CNT=26 /TID=Mm.29912.1 /TIER=Stack /STK=17 /UG=Mm.29912 /LL=69372 /UG_GENE=1700020H17Rik /UG_TITLE=RIKEN cDNA 1700020H17 gene	32.72	39.24	36.02	4.91	90.04	93.4	91.64	3.47	2.54	2.06	3.3	55.61	*
1428936_at	ATPase, Ca++ transporting, plasma membrane 1	BI080417	67972	gb:BF148888 /DB_XREF=gi:11030283 /DB_XREF=uy48e08.x1 /CLONE=IMAGE:3662822 /FEA=mRNA /CNT=245 /TID=Mm.103450.1 /TIER=Stack /STK=16 /UG=Mm.103450 /LL=67972 /UG_GENE=2810442I22Rik /UG_TITLE=RIKEN cDNA 2810442I22 gene	189.99	103.1	145.51	45.75	806.29	797.25	802.04	13.51	5.51	3.63	11.42	656.53	*
1428948_at	RIKEN cDNA 5730414M22 gene	BE952741	70528	gb:BE952741 /DB_XREF=gi:10593522 /DB_XREF=UI-M-BH4-azj-e-09-0-UI.s1 /CLONE=UI-M-BH4-azj-e-09-0-UI /FEA=mRNA /CNT=29 /TID=Mm.100108.1 /TIER=Stack /STK=16 /UG=Mm.100108 /LL=70528 /UG_GENE=5730414M22Rik /UG_TITLE=RIKEN cDNA 5730414M22 gene	159.04	156.74	157.76	3.93	59.62	49.75	54.77	6.11	-2.88	-2.42	-3.54	-102.99	*
1428974_s_at	leucine zipper transcription factor-like 1	BB161653	93730	gb:BB161653 /DB_XREF=gi:8817593 /DB_XREF=BB161653 /CLONE=A130061I02 /FEA=mRNA /CNT=64 /TID=Mm.220913.1 /TIER=Stack /STK=20 /UG=Mm.220913 /LL=74510 /UG_GENE=5530402H04Rik /UG_TITLE=RIKEN cDNA 5530402H04 gene	87.29	98.39	93.22	6.21	22.56	20.67	21.47	3.76	-4.34	-3.28	-6.18	-71.75	*
1429009_at	U1 small nuclear ribonucleoprotein polypeptide A	BI689977	20637	gb:AK012272.1 /DB_XREF=gi:12848909 /FEA=mRNA /CNT=50 /TID=Mm.216386.1 /TIER=Stack /STK=14 /UG=Mm.216386 /LL=72592 /UG_GENE=2700022N21Rik /UG_TITLE=RIKEN cDNA 2700022N21 gene /DEF=Mus musculus 11 days embryo whole body cDNA, RIKEN full-length enriched library, clone:2700022N21:homolog to U1 SMALL NUCLEAR RIBONUCLEOPROTEIN 70 KDA (U1 SNRNP 70 KDA) (SNRNP70) (U1-70K), full insert sequence.	6.47	9.91	8.47	2.61	179.12	131.21	155.15	24.22	18.32	11.02	38.34	146.68	*
1429088_at	limb-bud and heart	AK007400	77889	gb:AK007400.1 /DB_XREF=gi:12840927 /FEA=mRNA /CNT=41 /TID=Mm.154109.1 /TIER=Stack /STK=12 /UG=Mm.154109 /LL=76745 /UG_GENE=1810009F10Rik /UG_TITLE=RIKEN cDNA 1810009F10 gene /DEF=Mus musculus 10 day old male pancreas cDNA, RIKEN full-length enriched library, clone:1810009F10:hypothetical protein, full insert sequence.	191.06	205.11	198.53	10.19	719.42	716.01	717.24	6.04	3.61	3.33	3.95	518.71	*
1429143_at	tektin 3	AK016718	71062	gb:AK016718.1 /DB_XREF=gi:12855607 /FEA=mRNA /CNT=13 /TID=Mm.23534.1 /TIER=Stack /STK=11 /UG=Mm.23534 /LL=71062 /UG_GENE=4933407G07Rik /UG_TITLE=RIKEN cDNA 4933407G07 gene /DEF=Mus musculus adult male testis cDNA, RIKEN full-length enriched library, clone:4933407G07:hypothetical protein, full insert sequence.	850.16	1230.73	1040.44	190.26	7.16	4.03	5.68	1.85	-183.27	-104.66	-409.12	-1034.77	*
1429187_at	transmembrane emp24 protein transport domain containing 7	AV306753	66676	gb:AV306753 /DB_XREF=gi:6339267 /DB_XREF=AV306753 /CLONE=5730544L15 /FEA=mRNA /CNT=47 /TID=Mm.220909.1 /TIER=Stack /STK=9 /UG=Mm.220909 /LL=66676 /UG_GENE=3930401E15Rik /UG_TITLE=RIKEN cDNA 3930401E15 gene	205.72	196.31	200.81	8.52	63.28	76.02	69.05	8.95	-2.91	-2.36	-3.73	-131.76	*
1429204_at	RIKEN cDNA 2900075A18 gene	AK013788	73047	gb:AK013788.1 /DB_XREF=gi:12851285 /FEA=mRNA /CNT=16 /TID=Mm.31199.1 /TIER=Stack /STK=9 /UG=Mm.31199 /LL=73047 /UG_GENE=2900075A18Rik /UG_TITLE=RIKEN cDNA 2900075A18 gene /DEF=Mus musculus adult male hippocampus cDNA, RIKEN full-length enriched library, clone:2900075A18:homolog to CAM-KII INHIBITORY PROTEIN, full insert sequence.	123.59	117.12	120.05	7.73	367.79	362.28	365.26	7.95	3.04	2.73	3.42	245.21	*
1429210_at	procollagen, type XXIII, alpha 1	BE290548	237759	gb:BE290548 /DB_XREF=gi:9171667 /DB_XREF=601088291F1 /CLONE=IMAGE:3482902 /FEA=mRNA /CNT=30 /TID=Mm.154093.1 /TIER=ConsEnd /STK=0 /UG=Mm.154093 /LL=72794 /UG_GENE=2810458L13Rik /UG_TITLE=RIKEN cDNA 2810458L13 gene	27.25	18.05	22.71	4.97	83.36	83.79	83.54	1.8	3.68	2.7	5.76	60.83	*
1429216_at	progestin and adipoQ receptor family member III	AK018174	231474	gb:AK018174.1 /DB_XREF=gi:12857771 /FEA=mRNA /CNT=20 /TID=Mm.133714.1 /TIER=Stack /STK=9 /UG=Mm.133714 /LL=70746 /UG_GENE=6330415A20Rik /UG_TITLE=RIKEN cDNA 6330415A20 gene /DEF=Mus musculus adult male medulla oblongata cDNA, RIKEN full-length enriched library, clone:6330415A20:unclassifiable, full insert sequence.	123.51	136.85	130.25	7.48	50.36	45.42	48.09	3.16	-2.71	-2.35	-3.13	-82.16	*
1429256_at	GTL2, imprinted maternally expressed untranslated mRNA	AU067739	17263	gb:AK013532.1 /DB_XREF=gi:12850934 /FEA=mRNA /CNT=40 /TID=Mm.139239.1 /TIER=Stack /STK=8 /UG=Mm.139239 /LL=67258 /UG_GENE=2900016C05Rik /UG_TITLE=RIKEN cDNA 2900016C05 gene /DEF=Mus musculus adult male hippocampus cDNA, RIKEN full-length enriched library, clone:2900016C05:unclassifiable transcript, full insert sequence.	32.2	32.66	32.53	5.85	110.04	96.98	102.92	8.62	3.16	2.34	4.59	70.39	*
1429257_at	GTL2, imprinted maternally expressed untranslated mRNA	AU067739	17263	gb:AU067739 /DB_XREF=gi:4968476 /DB_XREF=AU067739 /CLONE=MNCb-1176 /FEA=mRNA /CNT=40 /TID=Mm.139239.1 /TIER=Stack /STK=8 /UG=Mm.139239 /LL=67258 /UG_GENE=2900016C05Rik /UG_TITLE=RIKEN cDNA 2900016C05 gene	16.54	6.69	11.19	6.62	109.36	93.27	101	10.89	9.02	4.43	338.48	89.8	*
1429290_at	chromobox homolog 6	BE951971	494448	gb:BE951971 /DB_XREF=gi:10591868 /DB_XREF=UI-M-CC0-ayh-c-02-0-UI.s1 /CLONE=UI-M-CC0-ayh-c-02-0-UI /FEA=mRNA /CNT=243 /TID=Mm.38438.1 /TIER=Stack /STK=87 /UG=Mm.38438 /LL=74118 /UG_GENE=1200009K17Rik /UG_TITLE=RIKEN cDNA 1200009K17 gene	113.42	136.9	125.59	13.06	435.81	462.16	449.13	14.24	3.58	3.03	4.34	323.53	*
1429331_at	RIKEN cDNA 4632427E13 gene	AK019505	68186	gb:AK014157.1 /DB_XREF=gi:12851841 /FEA=mRNA /CNT=61 /TID=Mm.45354.1 /TIER=Stack /STK=38 /UG=Mm.45354 /LL=68186 /UG_GENE=4632427E13Rik /UG_TITLE=RIKEN cDNA 4632427E13 gene /DEF=Mus musculus 13 days embryo head cDNA, RIKEN full-length enriched library, clone:3110040I23:unclassifiable transcript, full insert sequence.	12.13	14.19	13.13	1.96	114.02	90.23	102.07	12.61	7.78	5.67	10.88	88.94	*
1429415_at	protein kinase C binding protein 1	AK014397	228880	gb:AK014397.1 /DB_XREF=gi:12852220 /FEA=mRNA /CNT=67 /TID=Mm.165141.1 /TIER=Stack /STK=23 /UG=Mm.165141 /LL=70775 /UG_GENE=3632413B07Rik /UG_TITLE=RIKEN cDNA 3632413B07 gene /DEF=Mus musculus adult male brain cDNA, RIKEN full-length enriched library, clone:3632413B07:homolog to DJ29M10B.1.2 (PROTEIN KINASE C BINDING PROTEIN 1 (ISOFORM 2)) (FRAGMENT), full insert sequence.	42.55	39.83	41.08	3.61	138.98	129.68	134.39	5.4	3.27	2.81	3.87	93.31	*
1429433_at	BAT2 domain containing 1	BI083627	226562	gb:BI083627 /DB_XREF=gi:14501957 /DB_XREF=602874791F2 /CLONE=IMAGE:5006590 /FEA=mRNA /CNT=78 /TID=Mm.30596.1 /TIER=Stack /STK=9 /UG=Mm.30596 /LL=66504 /UG_GENE=1810043M20Rik /UG_TITLE=RIKEN cDNA 1810043M20 gene	51.37	17.39	34.18	17.71	315.63	275.47	295.73	20.64	8.65	4.6	58.63	261.55	*
1429591_at	transforming, acidic coiled-coil containing protein 1	BE862546	320165	gb:BE862546 /DB_XREF=gi:10381616 /DB_XREF=UI-M-BG1-aih-e-04-0-UI.r1 /CLONE=UI-M-BG1-aih-e-04-0-UI /FEA=mRNA /CNT=27 /TID=Mm.150176.1 /TIER=ConsEnd /STK=0 /UG=Mm.150176 /LL=78791 /UG_GENE=4833447E04Rik /UG_TITLE=RIKEN cDNA 4833447E04 gene	84.8	59.55	72.06	13.06	10.73	10.66	10.7	1.58	-6.74	-4.46	-9.86	-61.37	*
1429624_at	RIKEN cDNA 5730555F13 gene	BG068009	66660	gb:BG068009 /DB_XREF=gi:12550578 /DB_XREF=H3060G05-3 /CLONE=H3060G05 /FEA=mRNA /CNT=38 /TID=Mm.218566.1 /TIER=Stack /STK=12 /UG=Mm.218566 /LL=66660 /UG_GENE=5730555F13Rik /UG_TITLE=RIKEN cDNA 5730555F13 gene	47.19	35.66	41.3	6.29	138.58	122.71	130.71	8.39	3.17	2.46	4.29	89.41	*
1429696_at	G protein-coupled receptor 123	BE946247	52389	gb:BE946247 /DB_XREF=gi:10524006 /DB_XREF=UI-M-BH3-awj-f-06-0-UI.s1 /CLONE=UI-M-BH3-awj-f-06-0-UI /FEA=mRNA /CNT=13 /TID=Mm.39863.1 /TIER=Stack /STK=10 /UG=Mm.39863 /LL=77452 /UG_GENE=2900059M17Rik /UG_TITLE=RIKEN cDNA 2900059M17 gene	11.6	6.74	9.44	3.26	98.73	79.01	88.86	10.05	9.41	5.72	22.09	79.42	*
1429882_at	RIKEN cDNA 2610005L07 gene	AK012880	381598	gb:AK012880.1 /DB_XREF=gi:12849915 /FEA=mRNA /CNT=15 /TID=Mm.196128.1 /TIER=ConsEnd /STK=6 /UG=Mm.196128 /LL=77023 /UG_GENE=2810038F24Rik /UG_TITLE=RIKEN cDNA 2810038F24 gene /DEF=Mus musculus 10, 11 days embryo whole body cDNA, RIKEN full-length enriched library, clone:2810038F24:similar to CADHERIN-11 PRECURSOR (OSTEOBLAST-CADHERIN) (OB-CADHERIN) (OSF-4), full insert sequence.	2.09	2.62	2.31	1.06	72.26	40.64	56.47	15.93	24.48	10.59	102.93	54.16	*
1430033_at	RIKEN cDNA 5330431K02 gene	AW495519	68189	gb:AW495519 /DB_XREF=gi:7065800 /DB_XREF=UI-M-BH3-avb-c-04-0-UI.s1 /CLONE=UI-M-BH3-avb-c-04-0-UI /FEA=mRNA /CNT=19 /TID=Mm.101992.1 /TIER=ConsEnd /STK=4 /UG=Mm.101992 /LL=68189 /UG_GENE=5330431K02Rik /UG_TITLE=RIKEN cDNA 5330431K02 gene	21.26	26.26	24.44	4.14	78.51	91.19	83.84	9.26	3.43	2.5	4.94	59.4	*
1430089_at	RIKEN cDNA 5830469G19 gene	BB032195	76093	gb:BB032195 /DB_XREF=gi:8386946 /DB_XREF=BB032195 /CLONE=5830469G19 /FEA=mRNA /CNT=7 /TID=Mm.167170.1 /TIER=ConsEnd /STK=4 /UG=Mm.167170 /LL=76093 /UG_GENE=5830469G19Rik /UG_TITLE=RIKEN cDNA 5830469G19 gene	4.14	7.44	5.84	1.99	95.45	89.27	92.3	3.58	15.82	10.07	36.15	86.46	*
1430309_at	Nipped-B homolog (Drosophila)	BC025455	71175	gb:BC025455.1 /DB_XREF=gi:19343663 /FEA=mRNA /CNT=16 /TID=Mm.29384.1 /TIER=ConsEnd /STK=2 /UG=Mm.29384 /LL=71175 /UG_GENE=4933421G18Rik /UG_TITLE=RIKEN cDNA 4933421G18 gene /DEF=Mus musculus, RIKEN cDNA 4933421G18 gene, clone IMAGE:5354629, mRNA.	34.69	21.64	27.22	8.65	306.28	279.77	292.7	14.31	10.75	6.99	22.6	265.47	*
1430561_at	DnaJ (Hsp40) homolog, subfamily B, member 14	BE952491	70604	gb:BE952491 /DB_XREF=gi:10592997 /DB_XREF=UI-M-CE0-azc-d-08-0-UI.s1 /CLONE=UI-M-CE0-azc-d-08-0-UI /FEA=mRNA /CNT=28 /TID=Mm.30934.1 /TIER=ConsEnd /STK=1 /UG=Mm.30934 /LL=70604 /UG_GENE=5730496F10Rik /UG_TITLE=RIKEN cDNA 5730496F10 gene	37.17	20.64	28.73	8.83	208.46	176.08	192.32	16.75	6.69	4.31	13.67	163.58	*
1430635_at	melan-A	BB774399	77836	gb:BB774399 /DB_XREF=gi:16935079 /DB_XREF=BB774399 /CLONE=G430009N15 /FEA=mRNA /CNT=8 /TID=Mm.138437.1 /TIER=ConsEnd /STK=1 /UG=Mm.138437 /LL=77836 /UG_GENE=A930034P04Rik /UG_TITLE=RIKEN cDNA A930034P04 gene	83.41	192.54	138.01	54.45	20.58	21.9	21.33	1.92	-6.47	-2.26	-10.97	-116.68	*
1430680_a_at	RIKEN cDNA 5830417I10 gene /// similar to mKIAA1606 protein	BC021356	545537 /// 76022	gb:BC021356.1 /DB_XREF=gi:18203963 /FEA=mRNA /CNT=8 /TID=Mm.74899.1 /TIER=ConsEnd /STK=1 /UG=Mm.74899 /LL=69001 /UG_GENE=1500041I23Rik /UG_TITLE=RIKEN cDNA 1500041I23 gene /DEF=Mus musculus, Similar to RIKEN cDNA 1500041I23 gene, clone IMAGE:5012813, mRNA.	13.16	11.65	12.32	2.26	76.18	57.19	66.68	9.75	5.41	3.7	8.22	54.37	*
1430981_s_at	GC-rich promoter binding protein	BE912643	73274	gb:BE912643 /DB_XREF=gi:10409630 /DB_XREF=601663686F1 /CLONE=IMAGE:3963813 /FEA=mRNA /CNT=52 /TID=Mm.220332.1 /TIER=ConsEnd /STK=0 /UG=Mm.220332 /LL=73274 /UG_GENE=1700034P14Rik /UG_TITLE=RIKEN cDNA 1700034P14 gene	464.84	386.7	425.54	40.71	101.22	117.93	109.06	10.55	-3.9	-3.11	-4.89	-316.48	*
1430984_at	antizyme inhibitor 1	BI155585	54375	gb:BI155585 /DB_XREF=gi:14615586 /DB_XREF=602903994F1 /CLONE=IMAGE:5033639 /FEA=mRNA /CNT=35 /TID=Mm.196297.1 /TIER=ConsEnd /STK=0 /UG=Mm.196297 /LL=73525 /UG_GENE=1700085L02Rik /UG_TITLE=RIKEN cDNA 1700085L02 gene	152.53	143.13	148.12	5.33	29.75	43.1	36.28	6.9	-4.08	-3.09	-5.97	-111.84	*
1430991_at	RIKEN cDNA 1810014B01 gene	AK017634	544717	gb:AK017634.1 /DB_XREF=gi:12856975 /FEA=mRNA /CNT=26 /TID=Mm.46783.2 /TIER=ConsEnd /STK=0 /UG=Mm.46783 /LL=66263 /UG_GENE=1810014B01Rik /UG_TITLE=RIKEN cDNA 1810014B01 gene /DEF=Mus musculus 8 days embryo whole body cDNA, RIKEN full-length enriched library, clone:5730442A01:tumor rejection antigen gp96, full insert sequence.	302.79	297.25	299.93	7.25	33.66	43.83	38.3	8.34	-7.83	-5.75	-12.22	-261.64	*
1430995_at	thioredoxin domain containing 10	BF162157	67988	gb:BF162157 /DB_XREF=gi:11042362 /DB_XREF=601770630F1 /CLONE=IMAGE:3989911 /FEA=mRNA /CNT=78 /TID=Mm.133649.1 /TIER=ConsEnd /STK=0 /UG=Mm.133649 /LL=67988 /UG_GENE=6430411B10Rik /UG_TITLE=RIKEN cDNA 6430411B10 gene	221.21	290.36	255.77	34.56	98.55	91.85	95.62	4.81	-2.67	-2.06	-3.33	-160.15	*
1431039_at	DNA segment, Chr 8, ERATO Doi 69, expressed	BB652005	73945	gb:BB652005 /DB_XREF=gi:16486107 /DB_XREF=BB652005 /CLONE=C330026O18 /FEA=mRNA /CNT=32 /TID=Mm.34348.1 /TIER=ConsEnd /STK=0 /UG=Mm.34348 /LL=73945 /UG_GENE=4930431L18Rik /UG_TITLE=RIKEN cDNA 4930431L18 gene	123.84	78.74	101.3	23.21	16.78	22.05	18.94	3.61	-5.35	-3.11	-8.75	-82.36	*
1431173_at	RIKEN cDNA A930008G19 gene	AK020830	77938	gb:AK020830.1 /DB_XREF=gi:12861533 /FEA=mRNA /CNT=12 /TID=Mm.27698.1 /TIER=ConsEnd /STK=0 /UG=Mm.27698 /LL=77938 /UG_GENE=A930008G19Rik /UG_TITLE=RIKEN cDNA A930008G19 gene /DEF=Mus musculus adult retina cDNA, RIKEN full-length enriched library, clone:A930008G19:homolog to HYPOTHETICAL PROTEIN KIAA0140, full insert sequence.	37.07	39.46	38.35	3.58	193.68	172.51	183.06	11.21	4.77	3.99	5.78	144.71	*
1431174_at	RIKEN cDNA A930036K24 gene	BG297411	77829	gb:BG297411 /DB_XREF=gi:13061036 /DB_XREF=602395554F1 /CLONE=IMAGE:4507164 /FEA=mRNA /CNT=11 /TID=Mm.134224.1 /TIER=ConsEnd /STK=0 /UG=Mm.134224 /LL=77829 /UG_GENE=A930036K24Rik /UG_TITLE=RIKEN cDNA A930036K24 gene	86.88	118.92	102.49	17.19	399.25	327.06	362.53	39.38	3.54	2.58	5.07	260.05	*
1431196_at	ATPase, Ca++-sequestering	BG296252	235574	gb:BG296252 /DB_XREF=gi:13058701 /DB_XREF=602394083F1 /CLONE=IMAGE:4505852 /FEA=mRNA /CNT=7 /TID=Mm.153302.1 /TIER=ConsEnd /STK=0 /UG=Mm.153302 /LL=76638 /UG_GENE=1700121J11Rik /UG_TITLE=RIKEN cDNA 1700121J11 gene	94.92	84.28	89.4	6.38	20.82	25.93	23.37	2.84	-3.82	-3.07	-4.9	-66.03	*
1431206_at	RIKEN cDNA 5730601F06 gene	BI110339	77519	gb:BI110339 /DB_XREF=gi:14561240 /DB_XREF=602900771F1 /CLONE=IMAGE:5030609 /FEA=mRNA /CNT=11 /TID=Mm.160830.1 /TIER=ConsEnd /STK=0 /UG=Mm.160830 /LL=68071 /UG_GENE=5330440G10Rik /UG_TITLE=RIKEN cDNA 5330440G10 gene	72.64	83.37	78.09	6.02	18.81	26.59	22.73	4.18	-3.44	-2.55	-5.01	-55.36	*
1431252_a_at	zinc finger protein 655	AK012336	72611	gb:AK012336.1 /DB_XREF=gi:12849010 /FEA=mRNA /CNT=9 /TID=Mm.206555.2 /TIER=ConsEnd /STK=0 /UG=Mm.206555 /LL=72611 /UG_GENE=2700038I16Rik /UG_TITLE=RIKEN cDNA 2700038I16 gene /DEF=Mus musculus 11 days embryo whole body cDNA, RIKEN full-length enriched library, clone:2700038I16:Zinc finger, C2H2 type containing protein, full insert sequence.	78	90.35	84.21	6.36	28.25	34.23	31.2	3.18	-2.7	-2.2	-3.35	-53.02	*
1431300_at	SH3-domain GRB2-like (endophilin) interacting protein 1	AK014022	73094	gb:AK014022.1 /DB_XREF=gi:12851642 /FEA=mRNA /CNT=5 /TID=Mm.214528.1 /TIER=ConsEnd /STK=0 /UG=Mm.214528 /LL=73094 /UG_GENE=3110007P09Rik /UG_TITLE=RIKEN cDNA 3110007P09 gene /DEF=Mus musculus 13 days embryo head cDNA, RIKEN full-length enriched library, clone:3110007P09:hypothetical protein, full insert sequence.	38.75	77.24	57.91	19.36	300.11	275.54	288.14	13.61	4.98	3.18	11.08	230.24	*
1431367_at	membrane-associated ring finger (C3HC4) 1	AK013582	72925	gb:AK013582.1 /DB_XREF=gi:12850999 /FEA=mRNA /CNT=5 /TID=Mm.158909.1 /TIER=ConsEnd /STK=0 /UG=Mm.158909 /LL=72925 /UG_GENE=2900024D24Rik /UG_TITLE=RIKEN cDNA 2900024D24 gene /DEF=Mus musculus adult male hippocampus cDNA, RIKEN full-length enriched library, clone:2900024D24:unclassifiable transcript, full insert sequence.	26.09	12.09	18.88	7.41	172.16	161.61	166.97	7.14	8.84	5.34	25.02	148.09	*
1431403_a_at	RIKEN cDNA 2900002G04 gene	AK019929	78283	gb:AK019929.1 /DB_XREF=gi:12860336 /FEA=mRNA /CNT=3 /TID=Mm.160079.2 /TIER=ConsEnd /STK=0 /UG=Mm.160079 /LL=78283 /UG_GENE=5330432J06Rik /UG_TITLE=RIKEN cDNA 5330432J06 gene /DEF=Mus musculus adult male pituitary gland cDNA, RIKEN full-length enriched library, clone:5330432J06:hypothetical protein, full insert sequence.	31.47	25.49	28.35	4.03	93.95	76.16	84.79	9.49	2.99	2.23	4.1	56.44	*
1431896_at	RIKEN cDNA 4930447C04 gene	AK014811	75801	gb:AK014811.1 /DB_XREF=gi:12852873 /FEA=mRNA /CNT=1 /TID=Mm.107632.2 /TIER=ConsEnd /STK=0 /UG=Mm.107632 /LL=75801 /UG_GENE=4930447C04Rik /UG_TITLE=RIKEN cDNA 4930447C04 gene /DEF=Mus musculus adult male testis cDNA, RIKEN full-length enriched library, clone:4921504I02:hypothetical protein, full insert sequence.	7.49	3.69	5.23	2.69	109.43	90.79	100.17	10.04	19.14	10.07	123.11	94.94	*
1432205_a_at	RIKEN cDNA C130038G02 gene /// mKIAA0774 protein	AK002529	545821 /// 77521	gb:AK002529.1 /DB_XREF=gi:12832577 /FEA=mRNA /CNT=1 /TID=Mm.100354.3 /TIER=ConsEnd /STK=0 /UG=Mm.100354 /LL=77521 /UG_GENE=5730592G18Rik /UG_TITLE=RIKEN cDNA 5730592G18 gene /DEF=Mus musculus adult male kidney cDNA, RIKEN full-length enriched library, clone:0610011D22:homolog to KIAA0774 PROTEIN (FRAGMENT), full insert sequence.	88.17	71	79.4	9.18	192.28	192.56	192.41	3.58	2.42	2.03	3	113.01	*
1432464_a_at	RIKEN cDNA 2310057J16 gene	AK009960	69697	gb:AK009960.1 /DB_XREF=gi:12845079 /FEA=mRNA /CNT=1 /TID=Mm.28248.1 /TIER=ConsEnd /STK=0 /UG=Mm.28248 /LL=69697 /UG_GENE=2310057J16Rik /UG_TITLE=RIKEN cDNA 2310057J16 gene /DEF=Mus musculus adult male tongue cDNA, RIKEN full-length enriched library, clone:2310057J16:homolog to KIAA1543 PROTEIN (FRAGMENT), full insert sequence.	30.06	27.24	28.75	3.1	86.01	79.1	82.83	4.13	2.88	2.39	3.55	54.07	*
1432882_at	RIKEN cDNA 4932431P20 gene	AK016539	114675	gb:AK016539.1 /DB_XREF=gi:12855324 /FEA=mRNA /CNT=1 /TID=Mm.207047.1 /TIER=ConsEnd /STK=0 /UG=Mm.207047 /LL=114675 /UG_GENE=4932431P20Rik /UG_TITLE=RIKEN cDNA 4932431P20 gene /DEF=Mus musculus adult male testis cDNA, RIKEN full-length enriched library, clone:4932431P20:high mobility group box 1, full insert sequence.	133.17	117.25	125.39	9.4	24.39	24.41	24.4	4.03	-5.14	-3.9	-7.19	-100.99	*
1433547_s_at	NudC domain containing 1	BI660933	67429	gb:BI660933 /DB_XREF=gi:15575169 /DB_XREF=603304006F1 /CLONE=IMAGE:5350008 /FEA=EST /CNT=106 /TID=Mm.24414.1 /TIER=Stack /STK=96 /UG=Mm.24414 /LL=106043 /UG_GENE=AW260430 /UG_TITLE=expressed sequence AW260430	223.15	230.24	226.73	6.39	94.34	78.58	86.57	9.22	-2.62	-2.21	-3.19	-140.17	*
1433634_at	interferon regulatory factor 2 binding protein 2	BB183385	270110	gb:BB324951 /DB_XREF=gi:16403537 /DB_XREF=BB324951 /CLONE=B430112N20 /FEA=EST /CNT=272 /TID=Mm.116857.1 /TIER=Stack /STK=9 /UG=Mm.116857 /UG_TITLE=ESTs, Weakly similar to T12543 hypothetical protein DKFZp434M154.1 (H.sapiens)	91.75	83.42	87.16	9.37	282.02	299.31	290.51	12.48	3.33	2.79	4.09	203.35	*
1433694_at	phosphodiesterase 3B, cGMP-inhibited	AV270888	18576	gb:AV270888 /DB_XREF=gi:16389927 /DB_XREF=AV270888 /CLONE=4931402H15 /FEA=EST /CNT=86 /TID=Mm.39980.1 /TIER=Stack /STK=71 /UG=Mm.39980 /LL=101669 /UG_GENE=AI847709 /UG_TITLE=expressed sequence AI847709	68.94	83.59	76.16	7.93	18.83	21.23	19.98	4.18	-3.81	-2.68	-5.96	-56.17	*
1433791_at	RAB9B, member RAS oncogene family	BB084626	319642	gb:BB084626 /DB_XREF=gi:15407670 /DB_XREF=BB084626 /CLONE=9330195C02 /FEA=EST /CNT=62 /TID=Mm.44557.1 /TIER=Stack /STK=61 /UG=Mm.44557 /UG_TITLE=ESTs, Weakly similar to RAB7 MOUSE RAS-RELATED PROTEIN RAB-7 (M.musculus)	96.97	115.57	106.47	9.48	40.09	42.68	41.36	4.31	-2.57	-2.06	-3.25	-65.1	*
1433813_at	transmembrane protein 48	BG064731	72787	gb:BG064731 /DB_XREF=gi:12547294 /DB_XREF=H3023C03-3 /CLONE=H3023C03 /FEA=EST /CNT=78 /TID=Mm.28478.1 /TIER=Stack /STK=59 /UG=Mm.28478 /LL=100131 /UG_GENE=AI450313 /UG_TITLE=expressed sequence AI450313	146.7	138.53	142.41	6.1	45.74	42.1	43.88	6.51	-3.25	-2.58	-4.33	-98.53	*
1433854_at	Expressed sequence AW547186	BG064061	209497	gb:BG064061 /DB_XREF=gi:12546624 /DB_XREF=H3015A12-3 /CLONE=H3015A12 /FEA=EST /CNT=100 /TID=Mm.39995.1 /TIER=Stack /STK=56 /UG=Mm.39995 /LL=102952 /UG_GENE=AI852450 /UG_TITLE=expressed sequence AI852450	72.54	65.1	68.55	4.5	12.34	10.73	11.69	4.37	-5.86	-3.58	-15.29	-56.86	*
1433857_at	fat tumor suppressor homolog (Drosophila)	AV088463	14107	gb:AV088463 /DB_XREF=gi:16381427 /DB_XREF=AV088463 /CLONE=2310038E12 /FEA=EST /CNT=110 /TID=Mm.27365.1 /TIER=Stack /STK=56 /UG=Mm.27365 /LL=102241 /UG_GENE=AU023433 /UG_TITLE=expressed sequence AU023433	193.29	273.06	233.46	39.96	49.23	58.29	53.89	5.95	-4.33	-3	-5.96	-179.57	*
1433931_at	RIKEN cDNA C030046I01 gene	AW553381	109284	gb:AW553381 /DB_XREF=gi:7198804 /DB_XREF=L0226D06-3 /CLONE=L0226D06 /FEA=EST /CNT=124 /TID=Mm.41419.1 /TIER=Stack /STK=50 /UG=Mm.41419 /LL=103244 /UG_GENE=AI503502 /UG_TITLE=expressed sequence AI503502	54.78	72.36	63.36	9.8	205.03	182.54	193.65	11.93	3.06	2.38	4.16	130.28	*
1433932_x_at	RIKEN cDNA C030046I01 gene	AW553381	109284	gb:AW553381 /DB_XREF=gi:7198804 /DB_XREF=L0226D06-3 /CLONE=L0226D06 /FEA=EST /CNT=124 /TID=Mm.41419.1 /TIER=Stack /STK=50 /UG=Mm.41419 /LL=103244 /UG_GENE=AI503502 /UG_TITLE=expressed sequence AI503502	66.31	70.91	68.47	3.99	215.98	216.15	216.08	2.83	3.16	2.87	3.5	147.61	*
1434031_at	zinc finger protein 692	BB037019	103836	gb:BB037019 /DB_XREF=gi:16258400 /DB_XREF=BB037019 /CLONE=5930422I09 /FEA=EST /CNT=50 /TID=Mm.41440.1 /TIER=Stack /STK=46 /UG=Mm.41440 /LL=103836 /UG_GENE=AI839920 /UG_TITLE=expressed sequence AI839920	17.42	26.93	22.08	5.52	85.98	71.13	78.48	8.38	3.55	2.39	6.17	56.4	*
1434126_at	RIKEN cDNA 4930402H24 gene	BB667775	228602	gb:BB667775 /DB_XREF=gi:16399224 /DB_XREF=BB667775 /CLONE=C730040F10 /FEA=EST /CNT=63 /TID=Mm.30463.1 /TIER=Stack /STK=42 /UG=Mm.30463 /UG_TITLE=ESTs	31.31	39.81	35.56	4.83	90.15	95.54	93.03	4.19	2.62	2.11	3.4	57.47	*
1434189_at	stromal antigen 1	AV337522	20842	gb:AV337522 /DB_XREF=gi:16396497 /DB_XREF=AV337522 /CLONE=6430401J21 /FEA=EST /CNT=48 /TID=Mm.145100.1 /TIER=Stack /STK=39 /UG=Mm.145100 /LL=102703 /UG_GENE=AU045003 /UG_TITLE=expressed sequence AU045003	645.58	606.17	625.9	23.18	247.61	258.05	252.22	12.98	-2.48	-2.24	-2.76	-373.68	*
1434263_at	Fizzy/cell division cycle 20 related 1 (Drosophila) /// RIKEN cDNA 4930404N11 gene	AV307274	432479 /// 56371	gb:AV307274 /DB_XREF=gi:16393920 /DB_XREF=AV307274 /CLONE=5730551K18 /FEA=EST /CNT=49 /TID=Mm.182281.2 /TIER=Stack /STK=37 /UG=Mm.182281 /LL=73822 /UG_GENE=4930404N11Rik /UG_TITLE=RIKEN cDNA 4930404N11 gene	407.52	355.29	381.32	26.66	155.84	161.04	158.35	9.25	-2.41	-2.07	-2.79	-222.97	*
1434318_a_at	transcription factor E3	BI651535	209446	gb:BI651535 /DB_XREF=gi:15565771 /DB_XREF=603297994F1 /CLONE=IMAGE:5338534 /FEA=EST /CNT=69 /TID=Mm.25762.1 /TIER=Stack /STK=35 /UG=Mm.25762 /LL=102949 /UG_GENE=AI851540 /UG_TITLE=expressed sequence AI851540	33.11	30.84	32.08	3.25	85.71	79.85	82.49	4.04	2.57	2.16	3.13	50.42	*
1434423_at	Transcribed locus	BB138485		gb:BB138485 /DB_XREF=gi:16266973 /DB_XREF=BB138485 /CLONE=9830148A07 /FEA=EST /CNT=36 /TID=Mm.23568.1 /TIER=Stack /STK=33 /UG=Mm.23568 /UG_TITLE=ESTs	292.55	393.68	343.08	50.54	123.36	131	126.99	6.59	-2.7	-2.02	-3.42	-216.09	*
1434463_at	beaded filament structural protein 2, phakinin	BB753392	107993	gb:BB753392 /DB_XREF=gi:16183917 /DB_XREF=BB753392 /CLONE=G270030E18 /FEA=EST /CNT=32 /TID=Mm.32036.1 /TIER=Stack /STK=32 /UG=Mm.32036 /LL=102516 /UG_GENE=AI448593 /UG_TITLE=expressed sequence AI448593	70.17	166.02	118.18	47.8	3.38	3.26	3.33	0.99	-35.51	-11.25	-82.21	-114.85	*
1434593_at	eukaryotic translation initiation factor 5A2	AV271901	208691	gb:AV271901 /DB_XREF=gi:15405496 /DB_XREF=AV271901 /CLONE=4931417G05 /FEA=EST /CNT=33 /TID=Mm.31867.1 /TIER=Stack /STK=29 /UG=Mm.31867 /UG_TITLE=ESTs	183.16	197.57	190.36	8.61	70.87	66.68	68.8	4.12	-2.77	-2.45	-3.14	-121.56	*
1434635_at	rabphilin 3A	BM898651	19894	gb:BM898651 /DB_XREF=gi:19381439 /DB_XREF=UI-M-DJ0-bsz-d-05-0-UI.s1 /CLONE=UI-M-DJ0-bsz-d-05-0-UI /FEA=EST /CNT=35 /TID=Mm.25738.1 /TIER=Stack /STK=28 /UG=Mm.25738 /LL=70216 /UG_GENE=2900002P20Rik /UG_TITLE=RIKEN cDNA 2900002P20 gene	169.87	173.71	171.59	12.41	410.09	438.91	422.4	18.48	2.46	2.15	2.84	250.82	*
1434640_at	gene model 123, (NCBI)	BF463917	228777	gb:BF463917 /DB_XREF=gi:11533100 /DB_XREF=UI-M-CG0p-bnr-c-04-0-UI.s1 /CLONE=UI-M-CG0p-bnr-c-04-0-UI /FEA=EST /CNT=30 /TID=Mm.42831.1 /TIER=Stack /STK=28 /UG=Mm.42831 /UG_TITLE=ESTs	63.16	71.63	67.57	5.09	243.76	225.12	234.5	9.8	3.47	3.03	4.02	166.93	*
1434706_at	valosin containing protein (p97)/p47 complex interacting protein 1	AV175609	70675	gb:AV175609 /DB_XREF=gi:16384358 /DB_XREF=AV175609 /CLONE=5730421J18 /FEA=EST /CNT=62 /TID=Mm.89906.2 /TIER=Stack /STK=26 /UG=Mm.89906 /LL=73331 /UG_GENE=1700034P13Rik /UG_TITLE=RIKEN cDNA 1700034P13 gene	286.08	236.7	262.25	26.4	92.51	109.65	100.71	11.94	-2.6	-2.02	-3.39	-161.54	*
1434997_at	cell division cycle 2-like 6 (CDK8-like)	BB510904	78334	gb:BB510904 /DB_XREF=gi:16442876 /DB_XREF=BB510904 /CLONE=D730031K06 /FEA=EST /CNT=93 /TID=Mm.200924.1 /TIER=Stack /STK=21 /UG=Mm.200924 /LL=103296 /UG_GENE=AI845279 /UG_TITLE=expressed sequence AI845279	312.7	332.6	322.14	10.5	94.99	102.76	98.54	11.1	-3.27	-2.73	-4.04	-223.6	*
1435256_at	RIKEN cDNA 1500005P14 gene	BQ174720	76686	gb:BQ174720 /DB_XREF=gi:20350212 /DB_XREF=UI-M-DJ2-bwb-e-12-0-UI.s1 /CLONE=UI-M-DJ2-bwb-e-12-0-UI /FEA=EST /CNT=35 /TID=Mm.29705.1 /TIER=Stack /STK=18 /UG=Mm.29705 /LL=101667 /UG_GENE=AI844915 /UG_TITLE=expressed sequence AI844915	307	312.51	309.89	14.58	895.03	951.99	922.27	30.95	2.98	2.71	3.28	612.38	*
1435267_at	RIKEN cDNA A430108E01 gene	BB041868	384382	gb:BB041868 /DB_XREF=gi:16258700 /DB_XREF=BB041868 /CLONE=6030458H09 /FEA=EST /CNT=22 /TID=Mm.205686.1 /TIER=Stack /STK=18 /UG=Mm.205686 /UG_TITLE=ESTs	14.55	14.61	14.59	2.42	192.15	159.31	175.83	16.99	12.05	8.95	17.1	161.24	*
1435268_at	Transcribed locus	BB274357		gb:BB274357 /DB_XREF=gi:8971378 /DB_XREF=BB274357 /CLONE=A830087L14 /FEA=EST /CNT=22 /TID=Mm.191884.1 /TIER=Stack /STK=18 /UG=Mm.191884 /LL=103299 /UG_GENE=AI847979 /UG_TITLE=expressed sequence AI847979	52.4	51.3	51.82	5.52	163.06	161.5	162.36	4.2	3.13	2.65	3.82	110.54	*
1435274_at	RIKEN cDNA 4921517N04 gene	BQ175341	76857	gb:BQ175341 /DB_XREF=gi:20350833 /DB_XREF=UI-M-DJ2-bwc-h-01-0-UI.s1 /CLONE=UI-M-DJ2-bwc-h-01-0-UI /FEA=EST /CNT=22 /TID=Mm.49884.1 /TIER=Stack /STK=18 /UG=Mm.49884 /LL=99466 /UG_GENE=BB233739 /UG_TITLE=expressed sequence BB233739	85.44	84.37	84.82	3.04	28.11	28.82	28.5	3.84	-2.98	-2.41	-3.85	-56.32	*
1435377_at	RIKEN cDNA 2410002O22 gene	BB035728	66975	gb:BB035728 /DB_XREF=gi:15403673 /DB_XREF=BB035728 /CLONE=5930405H17 /FEA=EST /CNT=30 /TID=Mm.130471.1 /TIER=Stack /STK=17 /UG=Mm.130471 /LL=105176 /UG_GENE=AI451892 /UG_TITLE=expressed sequence AI451892	464.68	450.04	458.39	11.71	146.53	146.89	146.68	17.49	-3.13	-2.6	-3.9	-311.71	*
1435427_x_at	cDNA sequence BC037112	BB473660	231128	gb:BB473660 /DB_XREF=gi:16439743 /DB_XREF=BB473660 /CLONE=D330002B20 /FEA=EST /CNT=186 /TID=Mm.132778.1 /TIER=Stack /STK=105 /UG=Mm.132778 /UG_TITLE=ESTs, Highly similar to unnamed protein product (H.sapiens)	10.11	7.4	9	2.48	115.69	70.85	93.28	22.49	10.37	5.55	20.54	84.28	*
1435453_at	RIKEN cDNA A930011O12 gene	AV343709	268755	gb:AV343709 /DB_XREF=gi:16397009 /DB_XREF=AV343709 /CLONE=6430539E13 /FEA=EST /CNT=41 /TID=Mm.122087.1 /TIER=Stack /STK=16 /UG=Mm.122087 /UG_TITLE=ESTs	72.53	70.27	71.28	3.93	643.01	528.68	585.54	59.02	8.22	6.72	9.84	514.26	*
1435456_at	expressed sequence AI428795	AW552254	209683	gb:AW552254 /DB_XREF=gi:7197677 /DB_XREF=L0210D05-3 /CLONE=L0210D05 /FEA=EST /CNT=31 /TID=Mm.200557.1 /TIER=Stack /STK=16 /UG=Mm.200557 /LL=100638 /UG_GENE=AI428795 /UG_TITLE=expressed sequence AI428795	66.4	64.47	65.3	4.55	197.52	201.8	199.25	5.16	3.05	2.71	3.47	133.95	*
1435505_at	dystrophia myotonica-containing WD repeat motif	BB698273	13401	gb:BB698273 /DB_XREF=gi:16047097 /DB_XREF=BB698273 /CLONE=7120498M17 /FEA=EST /CNT=17 /TID=Mm.2852.1 /TIER=Stack /STK=16 /UG=Mm.2852 /UG_TITLE=ESTs, Highly similar to DMWD MOUSE DYSTROPHIA MYOTONICA-CONTAINING WD REPEAT MOTIF PROTEIN (M.musculus)	102.36	122.57	113.06	12.43	280.25	278.38	279.54	6.96	2.47	2.08	3.03	166.48	*
1435664_at	zinc finger protein 397	AV342828	69256	gb:AV342828 /DB_XREF=gi:16396988 /DB_XREF=AV342828 /CLONE=6430531G01 /FEA=EST /CNT=32 /TID=Mm.46024.1 /TIER=Stack /STK=14 /UG=Mm.46024 /LL=106911 /UG_GENE=AI461664 /UG_TITLE=expressed sequence AI461664	20.29	18.91	19.61	2.22	82.2	74.65	78.54	4.32	4	3.29	5	58.93	*
1435694_at	Rho GTPase activating protein 26	BB127065	71302	gb:BB127065 /DB_XREF=gi:16262326 /DB_XREF=BB127065 /CLONE=9630019D04 /FEA=EST /CNT=16 /TID=Mm.26053.1 /TIER=Stack /STK=14 /UG=Mm.26053 /LL=106958 /UG_GENE=AI853435 /UG_TITLE=expressed sequence AI853435	360.25	295.17	328.21	34.41	110.12	117.78	113.73	18.02	-2.89	-2.14	-4.05	-214.48	*
1435744_at	RIKEN cDNA 6720401G13 gene	BG075556	103012	gb:BG075556 /DB_XREF=gi:12558125 /DB_XREF=H3148F07-3 /CLONE=H3148F07 /FEA=EST /CNT=46 /TID=Mm.200922.1 /TIER=Stack /STK=13 /UG=Mm.200922 /LL=103012 /UG_GENE=AW048145 /UG_TITLE=expressed sequence AW048145	26.38	24.9	25.79	2.32	77.46	83.68	80.43	4.08	3.12	2.65	3.73	54.64	*
1435784_at	autophagy-related 9-like 1 (yeast)	AU019532	245860	gb:AU019532 /DB_XREF=gi:3375116 /DB_XREF=AU019532 /CLONE=J0519A04 /FEA=EST /CNT=32 /TID=Mm.24552.1 /TIER=Stack /STK=13 /UG=Mm.24552 /LL=98551 /UG_GENE=AU019532 /UG_TITLE=expressed sequence AU019532	30.96	21.96	26.8	5.51	100.62	113.29	106.98	6.5	3.99	2.93	6.09	80.19	*
1435790_at	olfactomedin 2	BG864960	244723	gb:BG864960 /DB_XREF=gi:14215498 /DB_XREF=602799421F1 /CLONE=IMAGE:4934884 /FEA=EST /CNT=18 /TID=Mm.32720.1 /TIER=Stack /STK=13 /UG=Mm.32720 /UG_TITLE=ESTs, Weakly similar to MYOC_MOUSE MYOCILIN PRECURSOR (TRABECULAR MESHWORK-INDUCED GLUCOCORTICOID RESPONSE PROTEIN) (M.musculus)	23.07	33.8	28.08	6.05	147.04	133.13	140.13	7.6	4.99	3.63	7.79	112.04	*
1435796_at	RIKEN cDNA 4933413A10 gene	AV280210	243220	gb:AV280210 /DB_XREF=gi:15405712 /DB_XREF=AV280210 /CLONE=4933413A10 /FEA=EST /CNT=18 /TID=Mm.102783.1 /TIER=Stack /STK=13 /UG=Mm.102783 /UG_TITLE=ESTs	206.18	181.52	193.44	13.27	65.96	63.06	64.56	3.87	-3	-2.57	-3.48	-128.88	*
1435985_at	Serine/threonine kinase 25 (yeast)	BM232304	59041	gb:BM232304 /DB_XREF=gi:17867574 /DB_XREF=K0321C04-3 /CLONE=K0321C04 /FEA=EST /CNT=13 /TID=Mm.38843.1 /TIER=Stack /STK=12 /UG=Mm.38843 /UG_TITLE=ESTs	121.04	117.31	119.14	3.57	38.9	51.84	45.3	7.39	-2.63	-2.06	-3.61	-73.83	*
1436059_at	regulatory factor X, 1 (influences HLA class II expression)	BB151173	19724	gb:BB151173 /DB_XREF=gi:16267925 /DB_XREF=BB151173 /CLONE=A030011J15 /FEA=EST /CNT=23 /TID=Mm.10780.1 /TIER=Stack /STK=11 /UG=Mm.10780 /LL=102049 /UG_GENE=AI385641 /UG_TITLE=expressed sequence AI385641	38.96	40.73	39.83	3.8	130.32	132.74	131.41	4.36	3.3	2.82	3.94	91.58	*
1436069_at	gb:AW545952 /DB_XREF=gi:7191419 /DB_XREF=L0002C06-3 /CLONE=L0002C06 /FEA=EST /CNT=26 /TID=Mm.64065.1 /TIER=Stack /STK=11 /UG=Mm.64065 /LL=98281 /UG_GENE=AI225768 /UG_TITLE=expressed sequence AI225768	AW545952		gb:AW545952 /DB_XREF=gi:7191419 /DB_XREF=L0002C06-3 /CLONE=L0002C06 /FEA=EST /CNT=26 /TID=Mm.64065.1 /TIER=Stack /STK=11 /UG=Mm.64065 /LL=98281 /UG_GENE=AI225768 /UG_TITLE=expressed sequence AI225768	217.58	236.35	226.49	11.13	94.44	97.06	95.6	7.6	-2.37	-2.04	-2.78	-130.89	*
1436138_at	gb:BB078627 /DB_XREF=gi:15406966 /DB_XREF=BB078627 /CLONE=9330154G22 /FEA=EST /CNT=11 /TID=Mm.44865.1 /TIER=Stack /STK=11 /UG=Mm.44865 /UG_TITLE=ESTs	BB078627		gb:BB078627 /DB_XREF=gi:15406966 /DB_XREF=BB078627 /CLONE=9330154G22 /FEA=EST /CNT=11 /TID=Mm.44865.1 /TIER=Stack /STK=11 /UG=Mm.44865 /UG_TITLE=ESTs	101.15	117.9	109.38	8.72	30.11	38.24	34.38	4.53	-3.18	-2.5	-4.18	-75	*
1436200_at	ring finger protein 127	BE956940	74365	gb:BE956940 /DB_XREF=gi:10601988 /DB_XREF=UI-M-BG2-bbq-a-07-0-UI.s1 /CLONE=UI-M-BG2-bbq-a-07-0-UI /FEA=EST /CNT=15 /TID=Mm.30731.1 /TIER=Stack /STK=10 /UG=Mm.30731 /LL=102994 /UG_GENE=AU023707 /UG_TITLE=expressed sequence AU023707	86.64	90.72	88.5	3.27	37.5	36.59	37.1	3.82	-2.39	-2.01	-2.9	-51.4	*
1436513_at	RIKEN cDNA 3526402J09 gene	BM208226	237960	gb:BM208226 /DB_XREF=gi:17764329 /DB_XREF=C0624C05-3 /CLONE=C0624C05 /FEA=EST /CNT=27 /TID=Mm.22501.1 /TIER=Stack /STK=8 /UG=Mm.22501 /UG_TITLE=ESTs, Weakly similar to T08709 hypothetical protein DKFZp564D166.1 (H.sapiens)	34.83	33.45	34.23	4.2	96.34	91.72	94.18	3.5	2.75	2.26	3.47	59.94	*
1436548_at	RIKEN cDNA 1810012P15 gene	AW108427	66274	gb:AW108427 /DB_XREF=gi:6079227 /DB_XREF=um30e07.x1 /CLONE=IMAGE:2236068 /FEA=EST /CNT=14 /TID=Mm.83624.1 /TIER=Stack /STK=8 /UG=Mm.83624 /UG_TITLE=ESTs, Weakly similar to S12207 hypothetical protein (M.musculus)	32.38	16.47	24.51	8.44	94.33	86.7	90.76	4.51	3.7	2.34	8.55	66.25	*
1436555_at	expressed sequence AI158848	AV244175	101999	gb:AV244175 /DB_XREF=gi:16386903 /DB_XREF=AV244175 /CLONE=4831428I20 /FEA=EST /CNT=22 /TID=Mm.16796.1 /TIER=Stack /STK=8 /UG=Mm.16796 /LL=101999 /UG_GENE=AI158848 /UG_TITLE=expressed sequence AI158848	271.36	329.06	300.38	28.91	105.98	115.87	111.04	5.87	-2.71	-2.23	-3.22	-189.34	*
1436621_at	P140 gene	BQ174549	56013	gb:BQ174549 /DB_XREF=gi:20350040 /DB_XREF=UI-M-DJ2-bvy-o-22-0-UI.s1 /CLONE=UI-M-DJ2-bvy-o-22-0-UI /FEA=EST /CNT=13 /TID=Mm.33388.1 /TIER=Stack /STK=8 /UG=Mm.33388 /UG_TITLE=ESTs	30.78	26.91	28.83	3.82	123.36	128.15	125.57	4.57	4.36	3.54	5.61	96.74	*
1436636_at	Transcribed locus, weakly similar to XP_379413.2 PREDICTED: hypothetical protein XP_379413 [Homo sapiens]	BB308375		gb:BB308375 /DB_XREF=gi:16402386 /DB_XREF=BB308375 /CLONE=B230220M03 /FEA=EST /CNT=9 /TID=Mm.44403.1 /TIER=Stack /STK=8 /UG=Mm.44403 /UG_TITLE=ESTs	20.35	18.78	19.69	2.16	95.98	99.87	98.43	3.03	5	4.2	6.13	78.74	*
1436646_at	RIKEN cDNA A230052E19 gene	BB389250	241424	gb:BB389250 /DB_XREF=gi:9112101 /DB_XREF=BB389250 /CLONE=C230061H23 /FEA=EST /CNT=9 /TID=Mm.63205.2 /TIER=Stack /STK=8 /UG=Mm.63205 /UG_TITLE=ESTs	180.11	197.58	189.83	10.05	22.53	25.83	24.1	3.35	-7.88	-6.28	-10.34	-165.73	*
1436842_at	RIKEN cDNA B230380D07 gene	AV229336	235461	gb:AV229336 /DB_XREF=gi:16385638 /DB_XREF=AV229336 /CLONE=4631408H06 /FEA=EST /CNT=104 /TID=Mm.45199.1 /TIER=Stack /STK=19 /UG=Mm.45199 /UG_TITLE=ESTs, Weakly similar to S65210 hypothetical protein YPL191c - yeast (Saccharomyces cerevisiae) (S.cerevisiae)	154.75	127.63	140.03	16.97	467.97	548.33	505.23	44.46	3.61	2.84	4.68	365.21	*
1436868_at	reticulon 4 receptor-like 1	BM508396	237847	gb:BM508396 /DB_XREF=gi:18679539 /DB_XREF=ii38g02.x1 /CLONE=IMAGE:5944107 /FEA=EST /CNT=55 /TID=Mm.82661.1 /TIER=Stack /STK=41 /UG=Mm.82661 /UG_TITLE=ESTs, Weakly similar to nogo receptor; Nogo-66 receptor (Mus musculus) (M.musculus)	81.26	87.82	84.52	4.12	210.31	232.1	220.82	11.65	2.61	2.32	2.94	136.31	*
1436983_at	CREB binding protein	BG069466	12914	gb:BG069466 /DB_XREF=gi:12551947 /DB_XREF=H3075G02-3 /CLONE=H3075G02 /FEA=EST /CNT=54 /TID=Mm.27963.1 /TIER=Stack /STK=31 /UG=Mm.27963 /UG_TITLE=ESTs, Highly similar to CBP MOUSE CREB-BINDING PROTEIN (M.musculus)	31.61	12.81	21.92	9.96	149.09	146.26	147.62	4.63	6.73	3.84	26.68	125.7	*
1437001_at	glycogen synthase kinase 3 beta	BQ173949	56637	gb:BQ173949 /DB_XREF=gi:20349440 /DB_XREF=UI-M-DJ2-bvv-m-04-0-UI.s1 /CLONE=UI-M-DJ2-bvv-m-04-0-UI /FEA=EST /CNT=50 /TID=Mm.200770.1 /TIER=Stack /STK=30 /UG=Mm.200770 /LL=98033 /UG_GENE=C86142 /UG_TITLE=expressed sequence C86142	270.99	225.45	249.14	30.24	617.7	618.28	617.87	14.22	2.48	2.06	3.11	368.73	*
1437042_at	aryl hydrocarbon receptor nuclear translocator	AV233793	11863	gb:AV233793 /DB_XREF=gi:15405060 /DB_XREF=AV233793 /CLONE=4632427B17 /FEA=EST /CNT=37 /TID=Mm.70067.1 /TIER=Stack /STK=28 /UG=Mm.70067 /LL=107649 /UG_GENE=W08714 /UG_TITLE=EST W08714	195.98	180.88	188.66	9.54	73.12	78.88	75.87	3.13	-2.49	-2.23	-2.77	-112.79	*
1437083_at	RIKEN cDNA A830020B06 gene	BB475607	271711	gb:BB475607 /DB_XREF=gi:16440045 /DB_XREF=BB475607 /CLONE=D330014A18 /FEA=EST /CNT=37 /TID=Mm.80318.1 /TIER=Stack /STK=26 /UG=Mm.80318 /UG_TITLE=ESTs	120.31	126.55	123.81	4.87	40.75	43.37	42.02	10.11	-2.95	-2.1	-4.89	-81.79	*
1437266_at	thioredoxin domain containing 2 (spermatozoa)	BG068022	213272	gb:BG068022 /DB_XREF=gi:12550591 /DB_XREF=H3060H07-3 /CLONE=H3060H07 /FEA=EST /CNT=23 /TID=Mm.25580.1 /TIER=Stack /STK=21 /UG=Mm.25580 /LL=106716 /UG_GENE=AU021712 /UG_TITLE=expressed sequence AU021712	82.25	85.1	83.91	1.75	7.66	8.17	7.83	0.87	-10.72	-9.04	-13.15	-76.09	*
1437303_at	interleukin 6 signal transducer	BI102913	16195	gb:BI102913 /DB_XREF=gi:14553806 /DB_XREF=602888517F1 /CLONE=IMAGE:5043724 /FEA=EST /CNT=26 /TID=Mm.96748.1 /TIER=Stack /STK=20 /UG=Mm.96748 /UG_TITLE=ESTs	24.56	21.37	22.87	2.61	70.73	77.45	73.86	4.21	3.23	2.65	4.05	50.99	*
1437311_at	RIKEN cDNA A930034L06 gene	BB281971	319317	gb:BB281971 /DB_XREF=gi:16401342 /DB_XREF=BB281971 /CLONE=A930034L06 /FEA=EST /CNT=30 /TID=Mm.154430.1 /TIER=Stack /STK=20 /UG=Mm.154430 /UG_TITLE=ESTs	19.52	13.42	16.29	3.98	201.25	195.78	198.66	5.76	12.19	8.67	20.41	182.37	*
1437372_at	cleavage and polyadenylation specific factor 6	BB335087	432508	gb:BB335087 /DB_XREF=gi:15411581 /DB_XREF=BB335087 /CLONE=B830031K20 /FEA=EST /CNT=22 /TID=Mm.132502.1 /TIER=Stack /STK=19 /UG=Mm.132502 /UG_TITLE=ESTs, Weakly similar to S57447 HPBRII-7 protein (H.sapiens)	17.59	15.02	16.55	1.87	110.96	78.99	94.97	16.15	5.74	3.97	7.92	78.42	*
1437474_at	GATA zinc finger domain containing 2B	BB409476	229542	gb:BB409476 /DB_XREF=gi:16423182 /DB_XREF=BB409476 /CLONE=C430014D17 /FEA=EST /CNT=52 /TID=Mm.130887.1 /TIER=Stack /STK=17 /UG=Mm.130887 /UG_TITLE=ESTs	107.25	86.53	98.28	13.97	283.11	284.41	283.81	7.68	2.89	2.33	3.78	185.54	*
1437559_at	DNA segment, Chr 13, Brigham & Women's Genetics 1146 expressed	BB130891	52882	gb:BB130891 /DB_XREF=gi:15408374 /DB_XREF=BB130891 /CLONE=9630047M24 /FEA=EST /CNT=21 /TID=Mm.100348.2 /TIER=Stack /STK=16 /UG=Mm.100348 /LL=52882 /UG_GENE=D13Bwg1146e /UG_TITLE=DNA segment, Chr 13, Brigham & Womens Genetics 1146 expressed	44.54	33.34	38.89	6.4	99.97	115.7	108.07	8.53	2.78	2.1	3.89	69.19	*
1437633_at	ankyrin repeat domain 11	BB320513	77087	gb:BE333865 /DB_XREF=gi:9207641 /DB_XREF=us28c03.y1 /CLONE=IMAGE:3168388 /FEA=EST /CNT=93 /TID=Mm.41929.2 /TIER=Stack /STK=12 /UG=Mm.41929 /UG_TITLE=ESTs, Moderately similar to AF121775 1 nasopharyngeal carcinoma susceptibility protein LZ16 (H.sapiens)	18.33	21.07	19.89	3.7	134.33	134.15	134.23	3.67	6.75	5.14	9.75	114.33	*
1437668_at	chemokine (C-C motif) receptor-like 1	BB543291	252837	gb:BB543291 /DB_XREF=gi:9614514 /DB_XREF=BB543291 /CLONE=E130209C15 /FEA=EST /CNT=17 /TID=Mm.29762.2 /TIER=Stack /STK=15 /UG=Mm.29762 /LL=97306 /UG_GENE=C80501 /UG_TITLE=expressed sequence C80501	307.91	292.91	300.42	9.15	31.33	40.54	35.86	5.89	-8.38	-6.56	-11.51	-264.56	*
1437669_x_at	Chemokine (C-C motif) receptor-like 1	BB543291	252837	gb:BB543291 /DB_XREF=gi:9614514 /DB_XREF=BB543291 /CLONE=E130209C15 /FEA=EST /CNT=17 /TID=Mm.29762.2 /TIER=Stack /STK=15 /UG=Mm.29762 /LL=97306 /UG_GENE=C80501 /UG_TITLE=expressed sequence C80501	285.67	255.52	271.39	17.14	28.86	36.42	32.22	5.79	-8.42	-6.35	-12.1	-239.16	*
1437703_at	similar to F-box- and WD40-repeat-containing protein	BM229128	382156	gb:BM229128 /DB_XREF=gi:17791958 /DB_XREF=K0273H10-3 /CLONE=K0273H10 /FEA=EST /CNT=15 /TID=Mm.36202.1 /TIER=Stack /STK=15 /UG=Mm.36202 /UG_TITLE=ESTs	866.05	1088.63	977.51	111.44	33.87	34.3	34.09	10.66	-28.68	-17.98	-60.03	-943.43	*
1437745_at	chromodomain helicase DNA binding protein 7	BB127276	320790	gb:BB127276 /DB_XREF=gi:16262339 /DB_XREF=BB127276 /CLONE=9630020J18 /FEA=EST /CNT=39 /TID=Mm.16972.1 /TIER=Stack /STK=14 /UG=Mm.16972 /UG_TITLE=ESTs, Weakly similar to glycoprotein (R.norvegicus)	38.93	23.84	30.7	10.51	222.29	213.44	218.37	6.72	7.11	4.53	16.3	187.67	*
1437840_s_at	Expressed sequence AI325464	BB222646	98314	gb:BB222646 /DB_XREF=gi:8891258 /DB_XREF=BB222646 /CLONE=A530078O09 /FEA=EST /CNT=14 /TID=Mm.200588.1 /TIER=Stack /STK=14 /UG=Mm.200588 /LL=98190 /UG_GENE=AA408778 /UG_TITLE=expressed sequence AA408778	106.08	96.23	101.08	5.75	37.76	41.64	39.24	3.74	-2.58	-2.16	-3.12	-61.85	*
1437861_s_at	gb:BB335101 /DB_XREF=gi:16404093 /DB_XREF=BB335101 /CLONE=B830031O06 /FEA=EST /CNT=48 /TID=Mm.200701.1 /TIER=Stack /STK=13 /UG=Mm.200701 /LL=98094 /UG_GENE=R75156 /UG_TITLE=expressed sequence R75156	BB335101		gb:BB335101 /DB_XREF=gi:16404093 /DB_XREF=BB335101 /CLONE=B830031O06 /FEA=EST /CNT=48 /TID=Mm.200701.1 /TIER=Stack /STK=13 /UG=Mm.200701 /LL=98094 /UG_GENE=R75156 /UG_TITLE=expressed sequence R75156	54.65	42.01	48.05	7.92	143.96	156.41	149.81	7.37	3.12	2.42	4.31	101.76	*
1437862_at	RIKEN cDNA 2600011C06 gene	AI159652	67039	gb:AI159652 /DB_XREF=gi:3692834 /DB_XREF=ue98b05.x1 /CLONE=IMAGE:1499121 /FEA=EST /CNT=35 /TID=Mm.34069.1 /TIER=Stack /STK=13 /UG=Mm.34069 /LL=104761 /UG_GENE=AI159652 /UG_TITLE=expressed sequence AI159652	14.1	8.56	11.47	3.69	146.54	114.97	130.64	17.36	11.39	6.95	24.69	119.16	*
1437879_at	expressed sequence AU045404	BG071776	380959	gb:BG071776 /DB_XREF=gi:12554345 /DB_XREF=H3103A12-3 /CLONE=H3103A12 /FEA=EST /CNT=25 /TID=Mm.11320.1 /TIER=Stack /STK=13 /UG=Mm.11320 /UG_TITLE=ESTs	155.5	179.9	167.74	12.31	46.79	51.77	49.11	5.76	-3.42	-2.74	-4.35	-118.63	*
1437987_at	Transcribed locus	BB389497		gb:BB389497 /DB_XREF=gi:9112419 /DB_XREF=BB389497 /CLONE=C230063H08 /FEA=EST /CNT=13 /TID=Mm.132316.1 /TIER=Stack /STK=13 /UG=Mm.132316 /UG_TITLE=ESTs	104.82	107.28	106.11	2.46	45.75	42.62	44.34	3.11	-2.39	-2.13	-2.72	-61.77	*
1438039_at	HECT domain containing 1	BE630599	207304	gb:BE630599 /DB_XREF=gi:9913287 /DB_XREF=uu38b09.x1 /CLONE=IMAGE:3374201 /FEA=EST /CNT=21 /TID=Mm.36670.1 /TIER=Stack /STK=12 /UG=Mm.36670 /LL=104890 /UG_GENE=AI844876 /UG_TITLE=expressed sequence AI844876	115.45	71.11	93.14	23.97	572.4	594.71	583.44	14.09	6.26	4.39	10.87	490.3	*
1438049_at	RIKEN cDNA A430108E01 gene	AW541326	384382	gb:AW541326 /DB_XREF=gi:7183743 /DB_XREF=C0143H02-3 /CLONE=C0143H02 /FEA=EST /CNT=20 /TID=Mm.102707.1 /TIER=Stack /STK=12 /UG=Mm.102707 /UG_TITLE=ESTs	19.45	14.1	16.73	3.47	78.63	58.01	68.42	11.31	4.09	2.66	6.6	51.7	*
1438193_at	neurexin III	BB379256	18191	gb:BB379256 /DB_XREF=gi:9092142 /DB_XREF=BB379256 /CLONE=C130098E21 /FEA=EST /CNT=75 /TID=Mm.126578.1 /TIER=Stack /STK=11 /UG=Mm.126578 /UG_TITLE=ESTs, Highly similar to I48216 neurexin III-alpha membrane-bound type 1 precursor - rat (R.norvegicus)	207.77	149.22	178.43	30.01	466.7	485.6	475.05	10.87	2.66	2.08	3.69	296.62	*
1438282_at	synaptotagmin I	AV344830	20979	gb:AV344830 /DB_XREF=gi:16397029 /DB_XREF=AV344830 /CLONE=6430547N07 /FEA=EST /CNT=13 /TID=Mm.133476.1 /TIER=Stack /STK=11 /UG=Mm.133476 /UG_TITLE=ESTs	16.06	18.5	17.26	1.76	108.59	112.68	110.41	3.81	6.4	5.42	7.74	93.14	*
1438299_at	RIKEN cDNA 9230108I15 gene	BB120894	78078	gb:BB120894 /DB_XREF=gi:16262003 /DB_XREF=BB120894 /CLONE=9530079E19 /FEA=EST /CNT=14 /TID=Mm.205176.1 /TIER=Stack /STK=11 /UG=Mm.205176 /UG_TITLE=ESTs	17.67	22.78	20.27	3.86	99	71.25	84.94	14.68	4.19	2.72	6.57	64.66	*
1438401_at	Ubinuclein 1	AW124741	170644	gb:AW124741 /DB_XREF=gi:6100271 /DB_XREF=UI-M-BH2.1-aqa-d-06-0-UI.s1 /CLONE=UI-M-BH2.1-aqa-d-06-0-UI /FEA=EST /CNT=49 /TID=Mm.26718.1 /TIER=Stack /STK=10 /UG=Mm.26718 /LL=106398 /UG_GENE=AW124741 /UG_TITLE=expressed sequence AW124741	79.57	35.17	57.03	23.57	262.82	260.76	261.86	8.76	4.59	2.72	14.35	204.83	*
1438505_s_at	ribonuclease III, nuclear	BB462178	14000	gb:BB462178 /DB_XREF=gi:9379367 /DB_XREF=BB462178 /CLONE=D130075E12 /FEA=EST /CNT=12 /TID=Mm.195893.1 /TIER=Stack /STK=10 /UG=Mm.195893 /LL=14000 /UG_GENE=Etohi2 /UG_TITLE=ethanol induced 2	935.21	837.29	885.9	51.27	328.24	342.04	335.28	13.76	-2.64	-2.35	-2.96	-550.61	*
1438508_at	Transcribed locus	BB224228		gb:BB224228 /DB_XREF=gi:8892840 /DB_XREF=BB224228 /CLONE=A530085L04 /FEA=EST /CNT=12 /TID=Mm.92296.1 /TIER=Stack /STK=10 /UG=Mm.92296 /UG_TITLE=ESTs	10.39	4.51	7.56	3.12	61.11	57.08	58.97	2.67	7.8	4.61	24.38	51.41	*
1438569_at	RIKEN cDNA 4933417K05 gene	AV254198	237465	gb:AV254198 /DB_XREF=gi:15405291 /DB_XREF=AV254198 /CLONE=4921508G01 /FEA=EST /CNT=12 /TID=Mm.34095.2 /TIER=Stack /STK=10 /UG=Mm.34095 /LL=69878 /UG_GENE=Snrpf /UG_TITLE=small nuclear ribonucleoprotein polypeptide F	77.23	80.72	78.98	1.87	11.3	9.69	10.57	1.11	-7.47	-6.34	-9.06	-68.4	*
1438580_at	RIKEN cDNA 4930572I07 gene	BB018109	319885	gb:BB018109 /DB_XREF=gi:16257559 /DB_XREF=BB018109 /CLONE=4930572I07 /FEA=EST /CNT=10 /TID=Mm.102554.1 /TIER=Stack /STK=10 /UG=Mm.102554 /UG_TITLE=ESTs	19.14	12.07	15.7	3.79	67.94	63.96	65.95	2.57	4.2	2.99	7	50.25	*
1438635_x_at	RIKEN cDNA B930041F14 gene	BB258476	230991	gb:BB258476 /DB_XREF=gi:8951309 /DB_XREF=BB258476 /CLONE=A730084N02 /FEA=EST /CNT=10 /TID=Mm.132095.1 /TIER=Stack /STK=10 /UG=Mm.132095 /UG_TITLE=ESTs	335.92	335.14	335.45	12.93	82.41	83.36	82.91	42.83	-4.05	-2.18	-26.93	-252.54	*
1438688_at	serine/arginine repetitive matrix 2	BG915272	75956	gb:BG915272 /DB_XREF=gi:14295748 /DB_XREF=602814585F1 /CLONE=IMAGE:4936821 /FEA=EST /CNT=27 /TID=Mm.29370.1 /TIER=Stack /STK=9 /UG=Mm.29370 /UG_TITLE=ESTs, Weakly similar to T31639 hypothetical protein Y57A10A.q - Caenorhabditis elegans (C.elegans)	278.65	178.36	228.03	52.52	1268.87	1162.15	1215.75	55.95	5.33	3.83	8.62	987.73	*
1438730_at	cDNA sequence BC028801	BB431371	408054	gb:BB431371 /DB_XREF=gi:16424156 /DB_XREF=BB431371 /CLONE=C630038B03 /FEA=EST /CNT=15 /TID=Mm.101215.1 /TIER=Stack /STK=9 /UG=Mm.101215 /UG_TITLE=ESTs	22.64	16.02	19.53	5.8	88.07	77.69	82.61	6.82	4.23	2.76	8.35	63.08	*
1438739_at	Cellular nucleic acid binding protein 1	BM237919	12785	gb:BM237919 /DB_XREF=gi:17873189 /DB_XREF=K0509D01-3 /CLONE=K0509D01 /FEA=EST /CNT=15 /TID=Mm.139194.1 /TIER=Stack /STK=9 /UG=Mm.139194 /UG_TITLE=ESTs	7.04	6.65	6.82	1.51	61	59.18	60.17	2.26	8.82	6.42	13.9	53.35	*
1438779_at	procollagen, type IV, alpha 3	AV366831	12828	gb:AV366831 /DB_XREF=gi:16397686 /DB_XREF=AV366831 /CLONE=8430425B13 /FEA=EST /CNT=11 /TID=Mm.113295.1 /TIER=Stack /STK=9 /UG=Mm.113295 /UG_TITLE=ESTs	147.98	120.46	134.2	14.16	14.48	33.37	23.62	9.78	-5.68	-3.25	-17.95	-110.58	*
1438780_at	gb:BQ175482 /DB_XREF=gi:20350974 /DB_XREF=UI-M-DJ2-bwc-p-24-0-UI.s1 /CLONE=UI-M-DJ2-bwc-p-24-0-UI /FEA=EST /CNT=11 /TID=Mm.40343.1 /TIER=Stack /STK=9 /UG=Mm.40343 /UG_TITLE=ESTs	BQ175482		gb:BQ175482 /DB_XREF=gi:20350974 /DB_XREF=UI-M-DJ2-bwc-p-24-0-UI.s1 /CLONE=UI-M-DJ2-bwc-p-24-0-UI /FEA=EST /CNT=11 /TID=Mm.40343.1 /TIER=Stack /STK=9 /UG=Mm.40343 /UG_TITLE=ESTs	60.64	64.38	62.04	6.61	199.67	208.35	203.35	6.54	3.28	2.76	4	141.31	*
1438916_x_at	RIKEN cDNA 6720401G13 gene	AI452037	103012	gb:AI452037 /DB_XREF=gi:4299118 /DB_XREF=mq59c07.x1 /CLONE=IMAGE:583020 /FEA=EST /CNT=9 /TID=Mm.200922.3 /TIER=Stack /STK=9 /UG=Mm.200922 /LL=103012 /UG_GENE=AW048145 /UG_TITLE=expressed sequence AW048145	18.84	16.26	17.56	1.99	81.82	85.67	83.86	3.15	4.78	3.98	5.92	66.3	*
1439089_at	zinc finger and BTB domain containing 41 homolog	BM220854	226470	gb:BM220854 /DB_XREF=gi:17781070 /DB_XREF=C0946E05-3 /CLONE=C0946E05 /FEA=EST /CNT=13 /TID=Mm.38822.1 /TIER=Stack /STK=8 /UG=Mm.38822 /LL=98307 /UG_GENE=AI316857 /UG_TITLE=expressed sequence AI316857	82.97	96.97	89.74	7.76	28.79	32.47	30.32	3.23	-2.96	-2.37	-3.74	-59.42	*
1439107_a_at	myeloid/lymphoid or mixed-lineage leukemia 5	BF021054	69188	gb:BF021054 /DB_XREF=gi:10752386 /DB_XREF=ux51f11.x1 /CLONE=IMAGE:3513837 /FEA=EST /CNT=15 /TID=Mm.195887.2 /TIER=Stack /STK=8 /UG=Mm.195887 /LL=78559 /UG_GENE=9530077A04Rik /UG_TITLE=RIKEN cDNA 9530077A04 gene	42.29	26.64	34.34	8.49	206.86	203.59	205.41	4.21	5.98	4.24	10.09	171.07	*
1439125_at	Adducin 1 (alpha)	AV330236	11518	gb:AV330236 /DB_XREF=gi:16396120 /DB_XREF=AV330236 /CLONE=6330512I01 /FEA=EST /CNT=11 /TID=Mm.92621.1 /TIER=Stack /STK=8 /UG=Mm.92621 /UG_TITLE=ESTs	10.14	12.83	11.53	2.17	79.21	60.92	70.06	9.36	6.08	4.21	9.23	58.53	*
1439173_at	hook homolog 1 (Drosophila)	AV240656	77963	gb:AV240656 /DB_XREF=gi:15405176 /DB_XREF=AV240656 /CLONE=4732442F10 /FEA=EST /CNT=10 /TID=Mm.49994.2 /TIER=Stack /STK=8 /UG=Mm.49994 /UG_TITLE=ESTs, Highly similar to hook1 protein (H.sapiens)	13.31	5.86	9.71	4.15	116.33	106.49	111.64	6.79	11.5	6.67	38.79	101.93	*
1439215_at	ATPase, Ca++-sequestering	AV340006	235574	gb:AV340006 /DB_XREF=gi:16396815 /DB_XREF=AV340006 /CLONE=6430512F19 /FEA=EST /CNT=9 /TID=Mm.153302.2 /TIER=Stack /STK=8 /UG=Mm.153302 /LL=76638 /UG_GENE=1700121J11Rik /UG_TITLE=RIKEN cDNA 1700121J11 gene	3.28	5.9	4.44	1.63	78.13	59.05	68.58	9.75	15.46	8.96	39.6	64.14	*
1439298_at	Transcribed locus	BM200180		gb:BM200180 /DB_XREF=gi:17753366 /DB_XREF=C0206H04-3 /CLONE=C0206H04 /FEA=EST /CNT=8 /TID=Mm.85101.1 /TIER=Stack /STK=8 /UG=Mm.85101 /UG_TITLE=ESTs, Weakly similar to TYROSINE-PROTEIN KINASE JAK3 (M.musculus)	22.1	22.34	22.23	5.2	84.16	94.69	90.03	8.5	4.05	2.8	6.7	67.8	*
1439324_at	RIKEN cDNA B430006D22 gene	BB282778	320786	gb:BB282778 /DB_XREF=gi:16401384 /DB_XREF=BB282778 /CLONE=A930040D21 /FEA=EST /CNT=8 /TID=Mm.211947.1 /TIER=Stack /STK=8 /UG=Mm.211947 /UG_TITLE=ESTs	3.02	3.09	3.05	1.98	98.9	71.72	85.33	13.67	28.01	12.63	100000000	82.28	*
1439477_at	RIKEN cDNA 5430406J06 gene	BB047737	73848	gb:BB047737 /DB_XREF=gi:16259455 /DB_XREF=BB047737 /CLONE=6430560N03 /FEA=EST /CNT=24 /TID=Mm.25573.1 /TIER=ConsEnd /STK=7 /UG=Mm.25573 /UG_TITLE=ESTs	7.59	5.6	6.59	1.63	115.58	107.3	111.74	5.83	16.95	11.89	28.77	105.15	*
1439556_at	neural cell adhesion molecule 1	BM201198	17967	gb:BM201198 /DB_XREF=gi:17754856 /DB_XREF=C0221D10-3 /CLONE=C0221D10 /FEA=EST /CNT=9 /TID=Mm.90327.1 /TIER=ConsEnd /STK=7 /UG=Mm.90327 /UG_TITLE=ESTs	16.19	24.37	20.34	4.3	126.22	127.19	126.67	2.59	6.23	4.61	9.55	106.34	*
1439743_at	expressed sequence AW048948	BQ174502	106013	gb:BQ174502 /DB_XREF=gi:20349993 /DB_XREF=UI-M-DJ2-bvy-e-08-0-UI.s1 /CLONE=UI-M-DJ2-bvy-e-08-0-UI /FEA=EST /CNT=7 /TID=Mm.39166.1 /TIER=ConsEnd /STK=7 /UG=Mm.39166 /LL=106013 /UG_GENE=AW048948 /UG_TITLE=expressed sequence AW048948	19.31	12.6	15.75	4.48	68.1	66.27	67.04	2.94	4.26	2.88	8.02	51.29	*
1439793_at	Transcribed locus	BM125285		gb:BM125285 /DB_XREF=gi:17109053 /DB_XREF=L0603B08-3 /CLONE=L0603B08 /FEA=EST /CNT=12 /TID=Mm.30922.1 /TIER=ConsEnd /STK=6 /UG=Mm.30922 /UG_TITLE=ESTs	157.94	232.16	191.21	58.51	2.2	2.26	2.22	0.18	-86.33	-42.51	-133.24	-189	*
1439830_at	mitogen activated protein kinase kinase kinase 5	AV377656	26408	gb:AV377656 /DB_XREF=gi:15412319 /DB_XREF=AV377656 /CLONE=9130233G12 /FEA=EST /CNT=9 /TID=Mm.89450.1 /TIER=ConsEnd /STK=6 /UG=Mm.89450 /UG_TITLE=ESTs	152.41	151.62	152.03	4.82	40.08	42.69	41.58	3.38	-3.66	-3.19	-4.26	-110.45	*
1439856_at	Activin receptor IIB	BM199465	75114	gb:BM199465 /DB_XREF=gi:17752309 /DB_XREF=C0459H06-3 /CLONE=C0459H06 /FEA=EST /CNT=9 /TID=Mm.213446.1 /TIER=ConsEnd /STK=6 /UG=Mm.213446 /UG_TITLE=ESTs	32.53	11.71	22.29	12.18	104.35	92.81	98.64	7.86	4.43	2.29	43.72	76.36	*
1439872_at	Transcribed locus	BQ175171		gb:BQ175171 /DB_XREF=gi:20350663 /DB_XREF=UI-M-DJ2-bwd-b-20-0-UI.s1 /CLONE=UI-M-DJ2-bwd-b-20-0-UI /FEA=EST /CNT=8 /TID=Mm.39285.1 /TIER=ConsEnd /STK=6 /UG=Mm.39285 /UG_TITLE=ESTs	25.84	18.82	22.31	4.64	92.33	96.65	94.15	3.54	4.22	3.12	6.44	71.85	*
1439972_at	ethanolamine kinase 1	BB177192	75320	gb:BB177192 /DB_XREF=gi:16269797 /DB_XREF=BB177192 /CLONE=A230065K18 /FEA=EST /CNT=10 /TID=Mm.100060.1 /TIER=ConsEnd /STK=6 /UG=Mm.100060 /LL=51961 /UG_GENE=D6Ertd3e /UG_TITLE=DNA segment, Chr 6, ERATO Doi 3, expressed	6.43	6.44	6.43	1.3	92.8	81.6	86.95	8	13.51	9.7	20.66	80.52	*
1439983_a_at	amiloride-sensitive cation channel 3	AW743006	171209	gb:AW743006 /DB_XREF=gi:7654813 /DB_XREF=up55b10.x1 /CLONE=IMAGE:2779963 /FEA=EST /CNT=8 /TID=Mm.23110.1 /TIER=ConsEnd /STK=6 /UG=Mm.23110 /LL=101011 /UG_GENE=AW742291 /UG_TITLE=expressed sequence AW742291	46.69	49.52	47.75	2.61	106.95	111.57	109.01	3.23	2.28	2.07	2.54	61.26	*
1440074_at	hypothetical gene supported by AK082832	BI734150	432988	gb:BI734150 /DB_XREF=gi:15711163 /DB_XREF=603351425F1 /CLONE=IMAGE:5358630 /FEA=EST /CNT=6 /TID=Mm.79527.1 /TIER=ConsEnd /STK=6 /UG=Mm.79527 /UG_TITLE=ESTs	81.64	56.64	68.91	14.5	202.91	229.01	215.42	13.66	3.13	2.27	4.83	146.52	*
1440250_at	RIKEN cDNA E130010M05 gene	BM121658	319847	gb:BM121658 /DB_XREF=gi:17105426 /DB_XREF=L0500B06-3 /CLONE=L0500B06 /FEA=EST /CNT=8 /TID=Mm.107258.1 /TIER=ConsEnd /STK=5 /UG=Mm.107258 /UG_TITLE=ESTs	99.03	85.55	92.48	7.83	9.26	12.97	10.99	2.48	-8.41	-5.92	-13.6	-81.49	*
1440305_at	0 day neonate eyeball cDNA, RIKEN full-length enriched library, clone:E130307M10 product:unclassifiable, full insert sequence	BB546013		gb:BB546013 /DB_XREF=gi:16447404 /DB_XREF=BB546013 /CLONE=E130307M10 /FEA=EST /CNT=7 /TID=Mm.168959.1 /TIER=ConsEnd /STK=5 /UG=Mm.168959 /UG_TITLE=ESTs	25.43	19.12	22.17	4.17	147.43	136.23	141.97	6.83	6.4	4.83	9.34	119.81	*
1440351_at	gb:BG064527 /DB_XREF=gi:12547090 /DB_XREF=H3020G07-3 /CLONE=H3020G07 /FEA=EST /CNT=8 /TID=Mm.102770.1 /TIER=ConsEnd /STK=5 /UG=Mm.102770 /UG_TITLE=ESTs	BG064527		gb:BG064527 /DB_XREF=gi:12547090 /DB_XREF=H3020G07-3 /CLONE=H3020G07 /FEA=EST /CNT=8 /TID=Mm.102770.1 /TIER=ConsEnd /STK=5 /UG=Mm.102770 /UG_TITLE=ESTs	5.83	6.82	6.28	1.13	68.32	68.57	68.42	1.18	10.89	8.38	15.5	62.14	*
1440402_at	RIKEN cDNA 4831426I19 gene	BB025606	212073	gb:BB025606 /DB_XREF=gi:16257938 /DB_XREF=BB025606 /CLONE=5330429E21 /FEA=EST /CNT=6 /TID=Mm.212688.1 /TIER=ConsEnd /STK=5 /UG=Mm.212688 /UG_TITLE=ESTs, Weakly similar to SP62_HUMAN SPLICEOSOME ASSOCIATED PROTEIN 62 (H.sapiens)	168.14	112.14	139.56	29.11	38.24	47.3	42.66	5.4	-3.27	-2.07	-4.77	-96.9	*
1440803_x_at	tachykinin receptor 3	BB498416	21338	gb:BB498416 /DB_XREF=gi:9473405 /DB_XREF=BB498416 /CLONE=D630014G22 /FEA=EST /CNT=5 /TID=Mm.131854.1 /TIER=ConsEnd /STK=5 /UG=Mm.131854 /UG_TITLE=ESTs	480.55	557.33	519.19	38.8	182.49	203.38	192.69	15.76	-2.69	-2.25	-3.24	-326.5	*
1440817_x_at	RIKEN cDNA G630024C07 gene	BB242445	244216	gb:BB242445 /DB_XREF=gi:8935191 /DB_XREF=BB242445 /CLONE=A630091P05 /FEA=EST /CNT=5 /TID=Mm.176021.1 /TIER=ConsEnd /STK=5 /UG=Mm.176021 /UG_TITLE=ESTs, Weakly similar to AF242768 1 mesenchymal stem cell protein DSC43 (H.sapiens)	33.15	40.53	36.66	5.22	113.44	90.91	102.29	11.63	2.79	2.08	3.83	65.64	*
1440838_at	Expressed sequence AI852064	BQ126997	99104	gb:BQ126997 /DB_XREF=gi:20200908 /DB_XREF=ii57h06.x1 /CLONE=IMAGE:5946082 /FEA=EST /CNT=17 /TID=Mm.40297.1 /TIER=ConsEnd /STK=4 /UG=Mm.40297 /LL=99104 /UG_GENE=AI852064 /UG_TITLE=expressed sequence AI852064	381.09	381.38	381.22	15.21	824.02	924.9	874.93	51.76	2.3	2.03	2.58	493.72	*
1440844_at	transducer of ErbB-2.1	AA242096	22057	gb:AA242096 /DB_XREF=gi:1873287 /DB_XREF=my29f07.r1 /CLONE=IMAGE:697285 /FEA=EST /CNT=12 /TID=Mm.31688.1 /TIER=ConsEnd /STK=4 /UG=Mm.31688 /UG_TITLE=ESTs	74.1	80.71	77.34	4.51	20.78	30.3	25.7	5.19	-3.01	-2.22	-4.55	-51.64	*
1440969_at	cDNA sequence BC030308	BE944957	407797	gb:BE944957 /DB_XREF=gi:10522716 /DB_XREF=UI-M-BZ0-axh-b-06-0-UI.s1 /CLONE=UI-M-BZ0-axh-b-06-0-UI /FEA=EST /CNT=9 /TID=Mm.101139.1 /TIER=ConsEnd /STK=4 /UG=Mm.101139 /UG_TITLE=ESTs	336.64	375.63	356.12	19.87	158.29	135.35	146.36	16.43	-2.43	-2	-3.04	-209.75	*
1441440_at	APG4 (ATG4) autophagy-related homolog C (S. cerevisiae)	BB530484	242557	gb:BB530484 /DB_XREF=gi:16445782 /DB_XREF=BB530484 /CLONE=E030010E18 /FEA=EST /CNT=4 /TID=Mm.170076.1 /TIER=ConsEnd /STK=4 /UG=Mm.170076 /UG_TITLE=ESTs	7.61	7.75	7.69	2.26	64.25	56.1	60.31	4.53	7.84	5.16	15.32	52.62	*
1441548_at	FERM domain containing 4B	BM119551	232288	gb:BM119551 /DB_XREF=gi:17087577 /DB_XREF=L0926H09-3 /CLONE=L0926H09 /FEA=EST /CNT=4 /TID=Mm.139174.1 /TIER=ConsEnd /STK=4 /UG=Mm.139174 /UG_TITLE=ESTs	0.76	1.78	1.04	1.55	76.44	65.84	71.15	5.46	68.29	19.6	100000000	70.11	*
1441556_at	Transcribed locus	BB476958		gb:BB476958 /DB_XREF=gi:16440242 /DB_XREF=BB476958 /CLONE=D330022D14 /FEA=EST /CNT=4 /TID=Mm.137929.1 /TIER=ConsEnd /STK=4 /UG=Mm.137929 /UG_TITLE=ESTs	18.19	20.35	19.07	3.68	114.74	112.33	113.74	3.18	5.97	4.51	8.76	94.68	*
1441797_at	0 day neonate eyeball cDNA, RIKEN full-length enriched library, clone:E130307M10 product:unclassifiable, full insert sequence	BB710625		gb:BB710625 /DB_XREF=gi:16063794 /DB_XREF=BB710625 /CLONE=B020015J01 /FEA=EST /CNT=4 /TID=Mm.215957.1 /TIER=ConsEnd /STK=4 /UG=Mm.215957 /UG_TITLE=ESTs, Weakly similar to TYROSINE-PROTEIN KINASE JAK3 (M.musculus)	16.34	14.15	15.45	1.86	87.83	88.92	88.54	1.69	5.73	4.77	7.16	73.09	*
1441815_at	expressed sequence AI851453	AI851453	106953	gb:AI851453 /DB_XREF=gi:5495359 /DB_XREF=UI-M-BH0-akj-f-06-0-UI.s1 /CLONE=UI-M-BH0-akj-f-06-0-UI /FEA=EST /CNT=4 /TID=Mm.39646.1 /TIER=ConsEnd /STK=4 /UG=Mm.39646 /LL=106953 /UG_GENE=AI851453 /UG_TITLE=expressed sequence AI851453	95.1	97.8	96.45	3.23	30.87	39.21	35.11	4.75	-2.75	-2.23	-3.55	-61.34	*
1441870_s_at	polycystic kidney disease 2	BB249222	18764	gb:BB249222 /DB_XREF=gi:8941968 /DB_XREF=BB249222 /CLONE=A730031L01 /FEA=EST /CNT=4 /TID=Mm.208298.1 /TIER=ConsEnd /STK=4 /UG=Mm.208298 /UG_TITLE=ESTs	164.78	165.12	164.99	3.75	71.67	70.17	71.06	3.11	-2.32	-2.14	-2.52	-93.93	*
1441917_s_at	transmembrane protein 40	BB468188	94346	gb:BB468188 /DB_XREF=gi:9385377 /DB_XREF=BB468188 /CLONE=D230018G04 /FEA=EST /CNT=4 /TID=Mm.200575.1 /TIER=ConsEnd /STK=4 /UG=Mm.200575 /LL=101301 /UG_GENE=AV091463 /UG_TITLE=expressed sequence AV091463	49.06	82.92	65.99	16.9	8.8	10	9.4	1.1	-7.02	-3.97	-10.62	-56.6	*
1441947_x_at	cDNA sequence BC033915	BB327032	70661	gb:BB327032 /DB_XREF=gi:9035795 /DB_XREF=BB327032 /CLONE=B430214D05 /FEA=EST /CNT=4 /TID=Mm.125629.1 /TIER=ConsEnd /STK=4 /UG=Mm.125629 /UG_TITLE=ESTs	196.62	178.12	187.05	10.05	65.66	75.4	70.41	5.08	-2.66	-2.3	-3.09	-116.65	*
1441995_at	Neural cell adhesion molecule 1	AW493638	17967	gb:AW493638 /DB_XREF=gi:7063919 /DB_XREF=UI-M-BH3-aue-e-09-0-UI.s1 /CLONE=UI-M-BH3-aue-e-09-0-UI /FEA=EST /CNT=10 /TID=Mm.101024.1 /TIER=ConsEnd /STK=3 /UG=Mm.101024 /UG_TITLE=ESTs	0.47	5.55	2.93	2.7	58.91	49.46	54.2	4.9	18.48	7.21	100000000	51.26	*
1442003_at	Mus musculus, clone IMAGE:4219318, mRNA	BF537922		gb:BF537922 /DB_XREF=gi:11625290 /DB_XREF=602049361F1 /CLONE=IMAGE:4188759 /FEA=EST /CNT=13 /TID=Mm.138453.1 /TIER=ConsEnd /STK=3 /UG=Mm.138453 /UG_TITLE=ESTs	103.1	100.97	102.01	3.56	31.68	33.72	32.71	4.31	-3.12	-2.54	-4.01	-69.29	*
1442038_at	RIKEN cDNA 1700009P03 gene	AV134514	74213	gb:AV134514 /DB_XREF=gi:5320244 /DB_XREF=AV134514 /CLONE=2810007O18 /FEA=EST /CNT=8 /TID=Mm.45704.1 /TIER=ConsEnd /STK=3 /UG=Mm.45704 /UG_TITLE=ESTs, Weakly similar to T15340 hypothetical protein B0336.3 - Caenorhabditis elegans (C.elegans)	16.96	11	14	3.71	75.32	54.23	64.79	10.89	4.63	2.85	8.57	50.78	*
1442083_at	RIKEN cDNA 1500011J06 gene	BB036922	208606	gb:BB036922 /DB_XREF=gi:16258394 /DB_XREF=BB036922 /CLONE=5930421I23 /FEA=EST /CNT=7 /TID=Mm.218623.1 /TIER=ConsEnd /STK=3 /UG=Mm.218623 /UG_TITLE=ESTs	14.65	12.93	13.76	3.58	80.32	80.88	80.62	5.18	5.86	4.03	10.32	66.86	*
1442135_at	Gene model 237, (NCBI)	AA839814	211488	gb:AA839814 /DB_XREF=gi:2916408 /DB_XREF=vw52c03.r1 /CLONE=IMAGE:1247428 /FEA=EST /CNT=6 /TID=Mm.35316.1 /TIER=ConsEnd /STK=3 /UG=Mm.35316 /UG_TITLE=ESTs	154.61	126.76	140.62	14.44	54.77	55.63	55.18	5.24	-2.55	-2.02	-3.21	-85.44	*
1442154_at	U2 small nuclear ribonucleoprotein auxiliary factor (U2AF) 1, related sequence 2	BQ031782	22184	gb:BQ031782 /DB_XREF=gi:19767061 /DB_XREF=UI-1-CF0-aod-f-11-0-UI.s1 /CLONE=UI-1-CF0-aod-f-11-0-UI /FEA=EST /CNT=8 /TID=Mm.41025.1 /TIER=ConsEnd /STK=3 /UG=Mm.41025 /UG_TITLE=ESTs	86.55	78.69	82.75	4.34	21.77	22.52	22.1	2.8	-3.74	-3.03	-4.79	-60.65	*
1442155_at	RIKEN cDNA 4632427E13 gene	BB456609	68186	gb:BB456609 /DB_XREF=gi:16426072 /DB_XREF=BB456609 /CLONE=D130047L09 /FEA=EST /CNT=8 /TID=Mm.130007.1 /TIER=ConsEnd /STK=3 /UG=Mm.130007 /UG_TITLE=ESTs	22.25	28.29	25.71	3.62	112.86	99.83	106.53	7.69	4.14	3.25	5.51	80.82	*
1442272_at	Transcribed locus	BF472737		gb:BF472737 /DB_XREF=gi:11541920 /DB_XREF=UI-M-BZ0-axj-g-06-0-UI.r1 /CLONE=UI-M-BZ0-axj-g-06-0-UI /FEA=EST /CNT=5 /TID=Mm.48354.1 /TIER=ConsEnd /STK=3 /UG=Mm.48354 /UG_TITLE=ESTs	125.14	126.55	125.91	2.6	41.53	41.6	41.56	3.48	-3.03	-2.65	-3.53	-84.34	*
1442421_at	gb:AV337624 /DB_XREF=gi:16396519 /DB_XREF=AV337624 /CLONE=6430402F03 /FEA=EST /CNT=5 /TID=Mm.190363.1 /TIER=ConsEnd /STK=3 /UG=Mm.190363 /UG_TITLE=ESTs	AV337624		gb:AV337624 /DB_XREF=gi:16396519 /DB_XREF=AV337624 /CLONE=6430402F03 /FEA=EST /CNT=5 /TID=Mm.190363.1 /TIER=ConsEnd /STK=3 /UG=Mm.190363 /UG_TITLE=ESTs	18.96	24.14	21.62	4.54	110.55	84.09	97.24	13.56	4.5	3.03	7.18	75.63	*
1442557_at	Synaptotagmin 1	BB388293	20979	gb:BB388293 /DB_XREF=gi:16408595 /DB_XREF=BB388293 /CLONE=C230056G22 /FEA=EST /CNT=4 /TID=Mm.167751.1 /TIER=ConsEnd /STK=3 /UG=Mm.167751 /UG_TITLE=ESTs	7.11	14.39	11	4.16	66.56	70.64	68.73	3.75	6.25	3.81	16.55	57.73	*
1442883_s_at	DNA segment, Chr 10, Brigham & Women's Genetics 1364 expressed	BI413749	216169	gb:BI413749 /DB_XREF=gi:15174672 /DB_XREF=602987640F1 /CLONE=IMAGE:5143905 /FEA=EST /CNT=4 /TID=Mm.195873.1 /TIER=ConsEnd /STK=3 /UG=Mm.195873 /LL=52901 /UG_GENE=D10Bwg1364e /UG_TITLE=DNA segment, Chr 10, Brigham & Womens Genetics 1364 expressed	83.36	103.94	93.42	11.27	305.84	270.95	288.15	18.24	3.08	2.49	3.93	194.72	*
1442886_at	RIKEN cDNA 1500010G04 gene	BB667153	68965	gb:BB667153 /DB_XREF=gi:16398602 /DB_XREF=BB667153 /CLONE=4222403J09 /FEA=EST /CNT=4 /TID=Mm.107289.1 /TIER=ConsEnd /STK=3 /UG=Mm.107289 /UG_TITLE=ESTs	4.07	3.15	3.56	1.04	92.12	73.35	82.74	9.57	23.25	14.83	45.77	79.18	*
1443037_at	Stromal cell derived factor receptor 1	BB183534	20320	gb:BB183534 /DB_XREF=gi:16270250 /DB_XREF=BB183534 /CLONE=A230106P21 /FEA=EST /CNT=3 /TID=Mm.121623.1 /TIER=ConsEnd /STK=3 /UG=Mm.121623 /UG_TITLE=ESTs	18.1	8.12	13.06	5.4	159.76	158.61	159.41	3.24	12.21	7.26	38.11	146.35	*
1443533_at	Protein phosphatase 2, regulatory subunit B (B56), epsilon isoform	BM203526	26932	gb:BM203526 /DB_XREF=gi:17758130 /DB_XREF=C0255F10-3 /CLONE=C0255F10 /FEA=EST /CNT=3 /TID=Mm.218335.1 /TIER=ConsEnd /STK=3 /UG=Mm.218335 /UG_TITLE=ESTs	4.93	6.99	5.73	2.03	67.16	67.65	67.37	1.99	11.76	7.41	28.12	61.64	*
1443609_s_at	synovial apoptosis inhibitor 1, synoviolin	C85322	74126	gb:C85322 /DB_XREF=gi:2917279 /DB_XREF=C85322 /CLONE=J0206C02 /FEA=EST /CNT=3 /TID=Mm.200310.1 /TIER=ConsEnd /STK=3 /UG=Mm.200310 /LL=98160 /UG_GENE=C85322 /UG_TITLE=expressed sequence C85322	38.59	35.74	36.94	4.51	110.52	128.43	119.54	9.41	3.24	2.57	4.17	82.6	*
1443669_at	Zinc finger, FYVE domain containing 28	BE955157	231125	gb:BE955157 /DB_XREF=gi:10598412 /DB_XREF=UI-M-BH4-bbf-b-04-0-UI.s1 /CLONE=UI-M-BH4-bbf-b-04-0-UI /FEA=EST /CNT=3 /TID=Mm.86612.1 /TIER=ConsEnd /STK=3 /UG=Mm.86612 /UG_TITLE=ESTs	47.5	52.71	50.19	4.37	125.7	144.4	134.64	9.79	2.68	2.23	3.25	84.45	*
1443749_x_at	solute carrier family 1 (glial high affinity glutamate transporter), member 3	BB085413	20512	gb:BB085413 /DB_XREF=gi:8651197 /DB_XREF=BB085413 /CLONE=9330199F07 /FEA=EST /CNT=3 /TID=Mm.153245.1 /TIER=ConsEnd /STK=3 /UG=Mm.153245 /UG_TITLE=ESTs	244.46	275.93	259.94	16.09	94.1	105.66	99.25	8.53	-2.62	-2.21	-3.14	-160.69	*
1443793_x_at	RIKEN cDNA 1110015K06 gene	BB444598	68510	gb:BB444598 /DB_XREF=gi:9287210 /DB_XREF=BB444598 /CLONE=D030046M03 /FEA=EST /CNT=3 /TID=Mm.138153.1 /TIER=ConsEnd /STK=3 /UG=Mm.138153 /UG_TITLE=ESTs	96.6	80.47	88.76	8.58	33.95	33.74	33.86	4.56	-2.62	-2.01	-3.5	-54.89	*
1443830_x_at	ring finger protein 103	AV337847	22644	gb:AV337847 /DB_XREF=gi:6377899 /DB_XREF=AV337847 /CLONE=6430406B15 /FEA=EST /CNT=3 /TID=Mm.90582.1 /TIER=ConsEnd /STK=3 /UG=Mm.90582 /UG_TITLE=ESTs	194.75	198.96	196.08	7.39	73.98	79.48	76.61	7.18	-2.56	-2.19	-3.06	-119.47	*
1443834_at	Transcribed locus	BE979518		gb:BE979518 /DB_XREF=gi:10646502 /DB_XREF=UI-M-BG2-bby-a-06-0-UI.s1 /CLONE=UI-M-BG2-bby-a-06-0-UI /FEA=EST /CNT=3 /TID=Mm.151087.1 /TIER=ConsEnd /STK=3 /UG=Mm.151087 /UG_TITLE=ESTs	139.99	219.59	179.79	39.76	32.94	20.71	26.79	6.4	-6.71	-3.84	-12.03	-153	*
1443920_at	RIKEN cDNA E230015L20 gene	BE650794	320234	gb:BE650794 /DB_XREF=gi:9976576 /DB_XREF=UI-M-BH3-asm-g-05-0-UI.r1 /CLONE=UI-M-BH3-asm-g-05-0-UI /FEA=EST /CNT=8 /TID=Mm.216841.3 /TIER=ConsEnd /STK=2 /UG=Mm.216841 /UG_TITLE=ESTs, Moderately similar to KIAA1105 protein (H.sapiens)	118.95	120.93	120.09	5.29	49.82	45.79	47.77	6	-2.51	-2.05	-3.2	-72.32	*
1443988_at	RIKEN cDNA B330012G18 gene	AI451374	320419	gb:AI451374 /DB_XREF=gi:4303551 /DB_XREF=mu33h11.x1 /CLONE=IMAGE:641253 /FEA=EST /CNT=8 /TID=Mm.35598.1 /TIER=ConsEnd /STK=2 /UG=Mm.35598 /UG_TITLE=ESTs	1.64	1.61	1.62	1.24	59.98	49.57	54.81	5.43	33.79	14.61	100000000	53.19	*
1444150_at	erythrocyte protein band 4.1	BB462549	269587	gb:BB462549 /DB_XREF=gi:9379738 /DB_XREF=BB462549 /CLONE=D130076M17 /FEA=EST /CNT=5 /TID=Mm.132458.1 /TIER=ConsEnd /STK=2 /UG=Mm.132458 /UG_TITLE=ESTs	24.6	24.57	24.59	3.43	213.61	164.35	188.77	25.33	7.68	5.56	10.65	164.18	*
1444232_at	protein kinase, cGMP-dependent, type I	BB516668	19091	gb:BB516668 /DB_XREF=gi:16443116 /DB_XREF=BB516668 /CLONE=D830017E01 /FEA=EST /CNT=8 /TID=Mm.187684.1 /TIER=ConsEnd /STK=2 /UG=Mm.187684 /UG_TITLE=ESTs	261.07	260.48	260.81	8.17	96.66	107.64	102.11	10.14	-2.55	-2.18	-3.07	-158.71	*
1444459_at	Lamin B1	BB152209	16906	gb:BB152209 /DB_XREF=gi:16268003 /DB_XREF=BB152209 /CLONE=A130004H02 /FEA=EST /CNT=4 /TID=Mm.194397.1 /TIER=ConsEnd /STK=2 /UG=Mm.194397 /UG_TITLE=ESTs, Weakly similar to TYROSINE-PROTEIN KINASE JAK3 (M.musculus)	11.41	11.42	11.41	2.19	77.24	69.46	73.43	4.45	6.43	4.79	9.5	62.01	*
1444491_at	RIKEN cDNA 4930471G03 gene	BE944725	74966	gb:BE944725 /DB_XREF=gi:10522484 /DB_XREF=UI-M-BH3-awg-c-04-0-UI.s1 /CLONE=UI-M-BH3-awg-c-04-0-UI /FEA=EST /CNT=4 /TID=Mm.79390.1 /TIER=ConsEnd /STK=2 /UG=Mm.79390 /UG_TITLE=ESTs, Highly similar to NRG2_MOUSE PRO-NEUREGULIN-2 PRECURSOR (PRO-NRG2) (CONTAINS: NEUREGULIN-2 (NRG-2) (DIVERGENT OF NEUREGULIN 1) (DON-1)) (M.musculus)	65.53	51.19	58.51	7.46	6.98	8.06	7.66	1.35	-7.64	-5.4	-11.28	-50.86	*
1444769_at	Testis expressed gene 9	BB428851	21778	gb:BB428851 /DB_XREF=gi:16423951 /DB_XREF=BB428851 /CLONE=C630023P15 /FEA=EST /CNT=4 /TID=Mm.147464.1 /TIER=ConsEnd /STK=2 /UG=Mm.147464 /UG_TITLE=ESTs	87.74	84.95	86.54	2.2	22.59	19.28	20.9	2.54	-4.14	-3.43	-5.19	-65.64	*
1444779_s_at	zinc finger protein 59	BE985246	22717	gb:BE985246 /DB_XREF=gi:10658359 /DB_XREF=UI-M-CG0p-bdj-c-03-0-UI.s1 /CLONE=UI-M-CG0p-bdj-c-03-0-UI /FEA=EST /CNT=4 /TID=Mm.121889.1 /TIER=ConsEnd /STK=2 /UG=Mm.121889 /UG_TITLE=ESTs	127	148.22	137.52	10.92	53.29	46.3	49.8	6.16	-2.76	-2.19	-3.57	-87.72	*
1445024_at	START domain containing 7	BI871989	99138	gb:BI871989 /DB_XREF=gi:16045664 /DB_XREF=603396771F1 /CLONE=IMAGE:5400760 /FEA=EST /CNT=3 /TID=Mm.134208.1 /TIER=ConsEnd /STK=2 /UG=Mm.134208 /UG_TITLE=ESTs	30.59	30.49	30.55	2.54	107.36	81.08	94.11	13.64	3.08	2.28	4	63.56	*
1445322_x_at	RIKEN cDNA E430025E21 gene	BG063377	223593	gb:BG063377 /DB_XREF=gi:12545940 /DB_XREF=H3006E10-3 /CLONE=H3006E10 /FEA=EST /CNT=3 /TID=Mm.218665.1 /TIER=ConsEnd /STK=2 /UG=Mm.218665 /UG_TITLE=ESTs, Weakly similar to T14155 zinc finger protein Peg3 - mouse (M.musculus)	16.35	19.96	18.2	2.24	125.03	103.74	114.46	11.28	6.29	4.87	8.25	96.26	*
1445328_at	RIKEN cDNA E130010M05 gene	BB530633	319847	gb:BB530633 /DB_XREF=gi:16445801 /DB_XREF=BB530633 /CLONE=E030011A16 /FEA=EST /CNT=3 /TID=Mm.40253.1 /TIER=ConsEnd /STK=2 /UG=Mm.40253 /UG_TITLE=ESTs	133.26	141.74	137.48	4.86	17.48	23.52	20.37	3.28	-6.75	-5.29	-9.22	-117.11	*
1445395_at	Expressed sequence AI875142	BB114415	103885	gb:BB114415 /DB_XREF=gi:16261776 /DB_XREF=BB114415 /CLONE=9530046A01 /FEA=EST /CNT=3 /TID=Mm.162109.1 /TIER=ConsEnd /STK=2 /UG=Mm.162109 /UG_TITLE=ESTs	2.28	3.78	3.07	1.23	62.01	57.23	59.04	3.34	19.2	11.44	56.49	55.96	*
1445438_at	DDHD domain containing 1	BB132393	114874	gb:BB132393 /DB_XREF=gi:16266476 /DB_XREF=BB132393 /CLONE=9630061G18 /FEA=EST /CNT=3 /TID=Mm.26761.1 /TIER=ConsEnd /STK=2 /UG=Mm.26761 /UG_TITLE=ESTs	12.25	16.33	14.37	2.72	75.94	68.66	72.11	4.15	5.02	3.75	7.36	57.74	*
1445493_at	expressed sequence AU022255	BG081224	99215	gb:BG081224 /DB_XREF=gi:12563792 /DB_XREF=H3062F12-5 /CLONE=H3062F12 /FEA=EST /CNT=3 /TID=Mm.173511.1 /TIER=ConsEnd /STK=2 /UG=Mm.173511 /LL=99215 /UG_GENE=AU022255 /UG_TITLE=expressed sequence AU022255	79.77	88.42	84.09	4.35	8.86	8.64	8.78	3.31	-9.58	-5.86	-25.26	-75.32	*
1445499_at	RIKEN cDNA 3110050K21 gene	BI986319	67302	gb:BI986319 /DB_XREF=gi:17957267 /DB_XREF=3164-03 /FEA=EST /CNT=3 /TID=Mm.45578.1 /TIER=ConsEnd /STK=2 /UG=Mm.45578 /UG_TITLE=ESTs, Weakly similar to A55817 cyclin-dependent kinase p130-PITSLRE - mouse (M.musculus)	24.01	13.39	18.67	5.85	77.58	70.18	74.13	4.19	3.97	2.59	8.23	55.46	*
1445843_at	chromodomain helicase DNA binding protein 2	BE199465	244059	gb:BE199465 /DB_XREF=gi:8711634 /DB_XREF=us72c05.x1 /CLONE=IMAGE:3256712 /FEA=EST /CNT=3 /TID=Mm.214974.1 /TIER=ConsEnd /STK=2 /UG=Mm.214974 /UG_TITLE=ESTs, Weakly similar to CHD1 MOUSE CHROMODOMAIN-HELICASE-DNA-BINDING PROTEIN 1 (M.musculus)	27.43	8.42	18	9.75	75.85	82.01	78.85	3.64	4.38	2.3	40.02	60.85	*
1446144_at	peroxin 2	BB315077	58869	gb:BB315077 /DB_XREF=gi:16403014 /DB_XREF=BB315077 /CLONE=B230352N14 /FEA=EST /CNT=2 /TID=Mm.210117.1 /TIER=ConsEnd /STK=2 /UG=Mm.210117 /UG_TITLE=ESTs	14.93	5.42	10.19	5.25	134.63	152.14	142.14	11.78	13.95	7.4	91.58	131.95	*
1446265_at	dynamin 3	BB212531	103967	gb:BB212531 /DB_XREF=gi:15410064 /DB_XREF=BB212531 /CLONE=A530001J08 /FEA=EST /CNT=2 /TID=Mm.209810.1 /TIER=ConsEnd /STK=2 /UG=Mm.209810 /UG_TITLE=ESTs	14.23	8.52	11.29	3.86	105.59	91.52	98.61	7.29	8.73	5.48	20.06	87.32	*
1446735_at	SH3 domain protein 1B	BB559054	20403	gb:BB559054 /DB_XREF=gi:16448958 /DB_XREF=BB559054 /CLONE=E330037C07 /FEA=EST /CNT=2 /TID=Mm.172364.1 /TIER=ConsEnd /STK=2 /UG=Mm.172364 /UG_TITLE=ESTs	7.37	14.24	10.67	3.9	64.83	68.44	66.91	2.68	6.27	3.89	15.74	56.24	*
1446754_a_at	ventral anterior homeobox antisense	BM936191	574519	gb:BM936191 /DB_XREF=gi:19395343 /DB_XREF=UI-M-CG0p-bqa-g-09-0-UI.r1 /CLONE=UI-M-CG0p-bqa-g-09-0-UI /FEA=EST /CNT=2 /TID=Mm.185937.2 /TIER=ConsEnd /STK=2 /UG=Mm.185937 /UG_TITLE=ESTs	36.3	39.06	37.69	9.66	148.4	127.79	137.89	12.16	3.66	2.48	6.41	100.2	*
1447034_at	RIKEN cDNA 8030448K23 gene	BM204579	320826	gb:BM204579 /DB_XREF=gi:17759467 /DB_XREF=C0271D02-3 /CLONE=C0271D02 /FEA=EST /CNT=2 /TID=Mm.217701.1 /TIER=ConsEnd /STK=2 /UG=Mm.217701 /UG_TITLE=ESTs	21.27	16.6	18.6	4.58	67.22	81.02	74.22	7.36	3.99	2.71	6.83	55.62	*
1447148_at	Mus musculus, clone IMAGE:6432716, mRNA	AI846614		gb:AI846614 /DB_XREF=gi:5490520 /DB_XREF=UI-M-AQ1-aef-f-05-0-UI.s1 /CLONE=UI-M-AQ1-aef-f-05-0-UI /FEA=EST /CNT=2 /TID=Mm.103464.1 /TIER=ConsEnd /STK=2 /UG=Mm.103464 /UG_TITLE=ESTs	104.17	111.45	107.4	4.79	7.65	9.11	8.36	1.87	-12.85	-9.3	-20.42	-99.04	*
1447448_s_at	gb:C86813 /DB_XREF=gi:2918770 /DB_XREF=C86813 /CLONE=J0233D01 /FEA=EST /CNT=2 /TID=Mm.200959.1 /TIER=ConsEnd /STK=2 /UG=Mm.200959 /LL=97900 /UG_GENE=C86813 /UG_TITLE=expressed sequence C86813	C86813		gb:C86813 /DB_XREF=gi:2918770 /DB_XREF=C86813 /CLONE=J0233D01 /FEA=EST /CNT=2 /TID=Mm.200959.1 /TIER=ConsEnd /STK=2 /UG=Mm.200959 /LL=97900 /UG_GENE=C86813 /UG_TITLE=expressed sequence C86813	197.93	195.35	196.5	3.45	81.7	90.69	86.3	6	-2.28	-2.03	-2.58	-110.19	*
1447458_at	RIKEN cDNA 9330161A08 gene	BE954474	20443	gb:BE954474 /DB_XREF=gi:10597041 /DB_XREF=UI-M-CE1-bam-a-10-0-UI.s1 /CLONE=UI-M-CE1-bam-a-10-0-UI /FEA=EST /CNT=2 /TID=Mm.167829.2 /TIER=ConsEnd /STK=2 /UG=Mm.167829 /UG_TITLE=ESTs	6.47	7.55	7.03	2.46	141.32	143.57	142.26	2.58	20.25	12.83	47.75	135.24	*
1447463_at	gb:BE982228 /DB_XREF=gi:10652170 /DB_XREF=UI-M-CG0p-bfi-e-08-0-UI.s1 /CLONE=UI-M-CG0p-bfi-e-08-0-UI /FEA=EST /CNT=2 /TID=Mm.40940.1 /TIER=ConsEnd /STK=2 /UG=Mm.40940 /UG_TITLE=ESTs	BE982228		gb:BE982228 /DB_XREF=gi:10652170 /DB_XREF=UI-M-CG0p-bfi-e-08-0-UI.s1 /CLONE=UI-M-CG0p-bfi-e-08-0-UI /FEA=EST /CNT=2 /TID=Mm.40940.1 /TIER=ConsEnd /STK=2 /UG=Mm.40940 /UG_TITLE=ESTs	56.38	82.75	69.55	13.19	7.84	9.5	8.58	1.62	-8.1	-5.12	-12.82	-60.97	*
1447676_x_at	S100 calcium binding protein A16	AV074236	67860	gb:AV074236 /DB_XREF=gi:5194064 /DB_XREF=AV074236 /CLONE=2210008G08 /FEA=EST /CNT=2 /TID=Mm.140183.1 /TIER=ConsEnd /STK=2 /UG=Mm.140183 /UG_TITLE=ESTs	39.85	46.56	42.68	4.73	139.74	113.3	126.44	13.72	2.96	2.29	3.84	83.75	*
1447778_x_at	c6.1a protein	BB044157	210766	gb:BB044157 /DB_XREF=gi:8450543 /DB_XREF=BB044157 /CLONE=6030482E04 /FEA=EST /CNT=2 /TID=Mm.71771.1 /TIER=ConsEnd /STK=2 /UG=Mm.71771 /UG_TITLE=ESTs	224.17	281.57	252.71	29.04	63.78	58.03	61.36	6.43	-4.12	-3.17	-5.32	-191.35	*
1447808_s_at	solute carrier family 15 (H+/peptide transporter), member 2	BB244383	57738	gb:BB244383 /DB_XREF=gi:8937129 /DB_XREF=BB244383 /CLONE=A730001M05 /FEA=EST /CNT=2 /TID=Mm.124505.1 /TIER=ConsEnd /STK=2 /UG=Mm.124505 /UG_TITLE=ESTs	95.85	109.93	103.03	7.52	5.07	5.65	5.35	1.3	-19.25	-13.42	-32.39	-97.68	*
1447833_x_at	microfibrillar-associated protein 2	AV147182	17150	gb:AV147182 /DB_XREF=gi:5351315 /DB_XREF=AV147182 /CLONE=2810459L12 /FEA=EST /CNT=2 /TID=Mm.180711.1 /TIER=ConsEnd /STK=2 /UG=Mm.180711 /UG_TITLE=ESTs	188.92	239.82	214.39	25.41	0.19	0.18	0.19	3.17	-1144.47	-38.95	-100000000	-214.2	*
1447881_x_at	gb:BB152563 /DB_XREF=gi:8807500 /DB_XREF=BB152563 /CLONE=A130007E14 /FEA=EST /CNT=2 /TID=Mm.120368.1 /TIER=ConsEnd /STK=2 /UG=Mm.120368 /UG_TITLE=ESTs	BB152563		gb:BB152563 /DB_XREF=gi:8807500 /DB_XREF=BB152563 /CLONE=A130007E14 /FEA=EST /CNT=2 /TID=Mm.120368.1 /TIER=ConsEnd /STK=2 /UG=Mm.120368 /UG_TITLE=ESTs	202.87	202.21	202.57	2.66	85	83.23	84	2.59	-2.41	-2.28	-2.55	-118.57	*
1447908_x_at	tetratricopeptide repeat domain 3	BB426368	22129	gb:BB426368 /DB_XREF=gi:9266095 /DB_XREF=BB426368 /CLONE=C630001K19 /FEA=EST /CNT=2 /TID=Mm.132548.1 /TIER=ConsEnd /STK=2 /UG=Mm.132548 /UG_TITLE=ESTs, Moderately similar to JW0059 mtprd protein - mouse (M.musculus)	276.07	241.56	258.84	18.7	90.77	96.88	93.51	12.02	-2.77	-2.2	-3.6	-165.33	*
1447913_x_at	A kinase (PRKA) anchor protein (yotiao) 9	BB109183	100986	gb:BB109183 /DB_XREF=gi:8761751 /DB_XREF=BB109183 /CLONE=9530016G02 /FEA=EST /CNT=2 /TID=Mm.131768.1 /TIER=ConsEnd /STK=2 /UG=Mm.131768 /UG_TITLE=ESTs, Weakly similar to T08880 NMDA receptor-binding protein yotiao (H.sapiens)	24.83	21.33	23.17	2.45	134.35	107.36	120.84	13.7	5.22	4.02	6.74	97.67	*
1449746_s_at	GLI pathogenesis-related 1 (glioma)	AU020154	73690	gb:AU020154 /DB_XREF=gi:3375738 /DB_XREF=AU020154 /CLONE=J0528A12 /FEA=EST /CNT=1 /TID=Mm.195413.1 /TIER=ConsEnd /STK=0 /UG=Mm.195413 /LL=52705 /UG_GENE=D10Ertd773e /UG_TITLE=DNA segment, Chr 10, ERATO Doi 773, expressed	299.48	294.65	296.76	5.32	34.64	37.67	36.07	2.71	-8.23	-7.29	-9.41	-260.69	*
1452722_a_at	cullin 5	BB702110	75717	gb:BB702110 /DB_XREF=gi:16050934 /DB_XREF=BB702110 /CLONE=7420437M16 /FEA=mRNA /CNT=238 /TID=Mm.46579.1 /TIER=Stack /STK=62 /UG=Mm.46579 /LL=75717 /UG_GENE=4921514I20Rik /UG_TITLE=RIKEN cDNA 4921514I20 gene	23.57	12.52	18	5.88	74.24	67.77	71.12	3.7	3.95	2.54	8.56	53.13	*
1452806_at	RIKEN cDNA 1500016O10 gene	AK005271	68952	gb:AK005271.1 /DB_XREF=gi:12837711 /FEA=mRNA /CNT=60 /TID=Mm.23434.1 /TIER=Stack /STK=37 /UG=Mm.23434 /LL=68952 /UG_GENE=1500016O10Rik /UG_TITLE=RIKEN cDNA 1500016O10 gene /DEF=Mus musculus adult male cerebellum cDNA, RIKEN full-length enriched library, clone:1500016O10:homolog to HYPOTHETICAL 25.2 KDA PROTEIN, full insert sequence.	365.75	385.66	375.38	19.34	1034.36	1103.47	1067.87	36.7	2.84	2.57	3.16	692.49	*
1452820_at	bromodomain and WD repeat domain containing 2	AK013701	207425	gb:AK013701.1 /DB_XREF=gi:12851164 /FEA=mRNA /CNT=55 /TID=Mm.24363.1 /TIER=Stack /STK=35 /UG=Mm.24363 /LL=72980 /UG_GENE=2900055P10Rik /UG_TITLE=RIKEN cDNA 2900055P10 gene /DEF=Mus musculus adult male hippocampus cDNA, RIKEN full-length enriched library, clone:2900055P10:homolog to CDNA FLJ20572 FIS, CLONE REC01048, full insert sequence.	455.57	400.72	427.26	29.52	182.4	176.35	179.21	13.46	-2.38	-2.02	-2.83	-248.06	*
1452825_at	RIKEN cDNA 5330410G16 gene	AK005155	67937	gb:AK005155.1 /DB_XREF=gi:12836882 /FEA=mRNA /CNT=49 /TID=Mm.23002.1 /TIER=Stack /STK=34 /UG=Mm.23002 /LL=67937 /UG_GENE=5330410G16Rik /UG_TITLE=RIKEN cDNA 5330410G16 gene /DEF=Mus musculus adult male cerebellum cDNA, RIKEN full-length enriched library, clone:1500005C09:homolog to BRAIN SPECIFIC MEMBRANE-ANCHORED PROTEIN BSMAP PRECURSOR, full insert sequence.	235.64	299.07	265.49	36.5	847.01	847.66	847.26	16.24	3.19	2.6	4.13	581.77	*
1452905_at	GTL2, imprinted maternally expressed untranslated mRNA /// latrophilin 1	AV015833	17263 /// 330814	gb:AV015833 /DB_XREF=gi:4792825 /DB_XREF=AV015833 /CLONE=1110061M07 /FEA=mRNA /CNT=133 /TID=Mm.41602.1 /TIER=Stack /STK=11 /UG=Mm.41602 /LL=67301 /UG_GENE=3110050O07Rik /UG_TITLE=RIKEN cDNA 3110050O07 gene	50.31	44.37	47.6	4.04	417.78	266.15	341.84	76.78	7.18	4.46	10.19	294.24	*
1452906_at	GTL2, imprinted maternally expressed untranslated mRNA	BE990468	17263	gb:BE990468 /DB_XREF=gi:10668912 /DB_XREF=UI-M-BZ1-bfw-e-17-0-UI.s1 /CLONE=UI-M-BZ1-bfw-e-17-0-UI /FEA=mRNA /CNT=32 /TID=Mm.41893.1 /TIER=Stack /STK=22 /UG=Mm.41893 /LL=70711 /UG_GENE=6330408G06Rik /UG_TITLE=RIKEN cDNA 6330408G06 gene	37.05	27.93	32.19	6.47	235.32	207.58	220.85	17.06	6.86	4.99	10.41	188.66	*
1452988_at	AP2 associated kinase 1	AK011997	269774	gb:AK011997.1 /DB_XREF=gi:12848469 /FEA=mRNA /CNT=31 /TID=Mm.116833.1 /TIER=Stack /STK=15 /UG=Mm.116833 /LL=67170 /UG_GENE=2610306M01Rik /UG_TITLE=RIKEN cDNA 2610306M01 gene /DEF=Mus musculus 10 days embryo whole body cDNA, RIKEN full-length enriched library, clone:2610306M01:unclassifiable transcript, full insert sequence.	32.34	41.58	36.91	5.14	132.79	91.93	112.35	20.69	3.04	2.01	4.41	75.44	*
1453054_at	secretory carrier membrane protein 1	BB704235	107767	gb:BB704235 /DB_XREF=gi:16053070 /DB_XREF=BB704235 /CLONE=7420461F07 /FEA=mRNA /CNT=22 /TID=Mm.87364.1 /TIER=Stack /STK=10 /UG=Mm.87364 /LL=107767 /UG_GENE=Scamp1 /UG_TITLE=secretory carrier membrane protein 1	146.95	159.15	152.65	6.98	45.07	54.41	49.4	8.39	-3.09	-2.38	-4.32	-103.25	*
1453163_at	protein phosphatase 1, regulatory (inhibitor) subunit 12A	BI653999	17931	gb:BI653999 /DB_XREF=gi:15568235 /DB_XREF=603280062F1 /CLONE=IMAGE:5310470 /FEA=mRNA /CNT=88 /TID=Mm.133122.1 /TIER=ConsEnd /STK=0 /UG=Mm.133122 /LL=17931 /UG_GENE=Mypt1 /UG_TITLE=myosin phosphatase, target subunit 1	149.5	113.97	131.79	18.45	45.07	50.66	47.61	4.93	-2.77	-2.04	-3.66	-84.19	*
1453224_at	zinc finger, A20 domain containing 2	AW049828	22682	gb:AW049828 /DB_XREF=gi:5910357 /DB_XREF=UI-M-BH1-anr-b-02-0-UI.s1 /CLONE=UI-M-BH1-anr-b-02-0-UI /FEA=mRNA /CNT=27 /TID=Mm.48662.1 /TIER=Stack /STK=11 /UG=Mm.48662 /LL=76103 /UG_GENE=5830475F03Rik /UG_TITLE=RIKEN cDNA 5830475F03 gene	96.84	90.42	93.85	3.98	33.74	27.98	30.64	3.55	-3.06	-2.53	-3.82	-63.21	*
1453240_a_at	granule cell antiserum positive 14	BB698883	72972	gb:BB698883 /DB_XREF=gi:16047707 /DB_XREF=BB698883 /CLONE=7420406H06 /FEA=mRNA /CNT=30 /TID=Mm.196347.1 /TIER=Stack /STK=10 /UG=Mm.196347 /LL=72972 /UG_GENE=2900054P12Rik /UG_TITLE=RIKEN cDNA 2900054P12 gene	80.29	69.3	74.15	8.24	259.92	261.16	260.42	6.03	3.51	2.96	4.31	186.27	*
1453266_at	zinc finger and BTB domain containing 4	BB767069	75580	gb:BB767069 /DB_XREF=gi:16194417 /DB_XREF=BB767069 /CLONE=G370069K10 /FEA=mRNA /CNT=48 /TID=Mm.33277.1 /TIER=ConsEnd /STK=5 /UG=Mm.33277 /LL=77757 /UG_GENE=9230111I22Rik /UG_TITLE=RIKEN cDNA 9230111I22 gene	171.29	118.28	144.26	30.98	401.15	426.32	413.41	15.94	2.87	2.1	4.45	269.14	*
1453282_at	coxsackievirus and adenovirus receptor	BE824924	13052	gb:BE824924 /DB_XREF=gi:10257158 /DB_XREF=C0506H01-3 /CLONE=C0506H01 /FEA=mRNA /CNT=93 /TID=Mm.28878.1 /TIER=Stack /STK=8 /UG=Mm.28878 /LL=70446 /UG_GENE=2610206D03Rik /UG_TITLE=RIKEN cDNA 2610206D03 gene	111.17	116.08	113.89	3.64	44.28	48.15	45.89	6.45	-2.48	-2	-3.24	-68	*
1453304_s_at	lymphocyte antigen 6 complex, locus E	BM245572	17069	gb:BM245572 /DB_XREF=gi:17880842 /DB_XREF=K0726E03-3 /CLONE=K0726E03 /FEA=mRNA /CNT=10 /TID=Mm.204648.1 /TIER=ConsEnd /STK=7 /UG=Mm.204648 /UG_TITLE=Mus musculus adult male kidney cDNA, RIKEN full-length enriched library, clone:0610010O05:lymphocyte antigen 6 complex, locus E, full insert sequence	25.74	27.33	26.55	2.4	115.19	99.7	107.52	8.2	4.05	3.34	4.94	80.98	*
1453399_at	cyclin T2	AK013634	72949	gb:AK013634.1 /DB_XREF=gi:12851069 /FEA=mRNA /CNT=6 /TID=Mm.206752.1 /TIER=ConsEnd /STK=4 /UG=Mm.206752 /LL=72949 /UG_GENE=Ccnt2 /UG_TITLE=cyclin T2 /DEF=Mus musculus adult male hippocampus cDNA, RIKEN full-length enriched library, clone:2900041I18:homolog to CYCLIN T2, full insert sequence.	19.75	20.43	20.03	3.43	79.17	72.65	75.7	4.68	3.78	2.88	5.33	55.67	*
1453424_at	FYVE and coiled-coil domain containing 1	BM123442	17281	gb:BM123442 /DB_XREF=gi:17107210 /DB_XREF=L0525A03-3 /CLONE=L0525A03 /FEA=mRNA /CNT=8 /TID=Mm.154526.1 /TIER=ConsEnd /STK=3 /UG=Mm.154526 /LL=70204 /UG_GENE=2810409M01Rik /UG_TITLE=RIKEN cDNA 2810409M01 gene	26.24	32.62	29.73	4.52	244.89	164.58	204.64	40.89	6.88	4.37	10.32	174.91	*
1453475_at	RIKEN cDNA F730014I05 gene	BM123601	228866	gb:BM123601 /DB_XREF=gi:17107369 /DB_XREF=L0527F12-3 /CLONE=L0527F12 /FEA=mRNA /CNT=13 /TID=Mm.218473.1 /TIER=ConsEnd /STK=2 /UG=Mm.218473 /LL=74886 /UG_GENE=4930445K14Rik /UG_TITLE=RIKEN cDNA 4930445K14 gene	34.38	37.74	36.23	3.01	96.63	86.22	91.24	6.09	2.52	2.12	3.01	55	*
1453771_at	GULP, engulfment adaptor PTB domain containing 1	BF144687	70676	gb:BF144687 /DB_XREF=gi:10983727 /DB_XREF=601791552F1 /CLONE=IMAGE:4022076 /FEA=mRNA /CNT=14 /TID=Mm.133132.1 /TIER=ConsEnd /STK=0 /UG=Mm.133132 /LL=70676 /UG_GENE=Ced6-pending /UG_TITLE=CED 6	261.14	356.04	308.45	47.76	88.97	89.47	89.21	6.76	-3.46	-2.52	-4.5	-219.23	*
1453855_at	RIKEN cDNA 1810057P16 gene	BG295762	67622	gb:BG295762 /DB_XREF=gi:13057721 /DB_XREF=602393217F1 /CLONE=IMAGE:4504972 /FEA=mRNA /CNT=4 /TID=Mm.195924.1 /TIER=ConsEnd /STK=0 /UG=Mm.195924 /LL=78554 /UG_GENE=E130302J09Rik /UG_TITLE=RIKEN cDNA E130302J09 gene	49.4	33.1	41.02	10.17	205.82	130.41	168.1	38.02	4.1	2.31	7.52	127.08	*
1453949_s_at	lysophospholipase 1	AK016021	18777	gb:AK016021.1 /DB_XREF=gi:12854598 /FEA=mRNA /CNT=2 /TID=Mm.160298.1 /TIER=ConsEnd /STK=1 /UG=Mm.160298 /UG_TITLE=Mus musculus adult male testis cDNA, RIKEN full-length enriched library, clone:4930542E11:lysophospholipase 1, full insert sequence /DEF=Mus musculus adult male testis cDNA, RIKEN full-length enriched library, clone:4930542E11:lysophospholipase 1, full insert sequence.	246	266.45	255.98	12.62	79.89	98.86	87.73	13.1	-2.92	-2.3	-3.91	-168.25	*
1454051_at	RIKEN cDNA 2600011E07 gene	AK011185	72125	gb:AK011185.1 /DB_XREF=gi:12847142 /FEA=mRNA /CNT=1 /TID=Mm.158786.1 /TIER=ConsEnd /STK=0 /UG=Mm.158786 /LL=72125 /UG_GENE=2600011E07Rik /UG_TITLE=RIKEN cDNA 2600011E07 gene /DEF=Mus musculus 10 days embryo whole body cDNA, RIKEN full-length enriched library, clone:2600011E07:unclassifiable, full insert sequence.	112.34	80.15	97.65	19.62	481.41	499.73	489.75	10.97	5.02	3.76	7.5	392.1	*
1454270_at	galectin-related inter-fiber protein	AK021365	77998	gb:AK021365.1 /DB_XREF=gi:12862235 /GEN=Grifin /FEA=mRNA /CNT=1 /TID=Mm.160040.1 /TIER=ConsEnd /STK=0 /UG=Mm.160040 /LL=77998 /UG_TITLE=galectin-related inter-fiber protein /DEF=Mus musculus 0 day neonate eyeball cDNA, RIKEN full-length enriched library, clone:E130101O17:galectin-related inter-fiber protein, full insert sequence.	263.38	481	372.25	108.6	4.46	4.94	4.72	1.79	-78.93	-35.15	-223.8	-367.53	*
1454816_at	retinitis pigmentosa 2 homolog (human)	BB431808	19889	gb:BB431808 /DB_XREF=gi:16424183 /DB_XREF=BB431808 /CLONE=C630041D24 /FEA=EST /CNT=85 /TID=Mm.32300.1 /TIER=Stack /STK=17 /UG=Mm.32300 /LL=102931 /UG_GENE=AI662636 /UG_TITLE=expressed sequence AI662636	119.85	143.12	131.64	11.87	43.93	44.21	44.09	1.45	-2.99	-2.52	-3.47	-87.55	*
1455079_at	expressed sequence AI836376	BQ176904	100737	gb:BQ176904 /DB_XREF=gi:20352396 /DB_XREF=UI-M-DJ2-bwa-e-03-0-UI.s1 /CLONE=UI-M-DJ2-bwa-e-03-0-UI /FEA=EST /CNT=43 /TID=Mm.220312.1 /TIER=Stack /STK=26 /UG=Mm.220312 /LL=100737 /UG_GENE=AI836376 /UG_TITLE=expressed sequence AI836376	504.78	450.36	477.64	28.31	124.83	137.5	131.28	8.21	-3.64	-3.16	-4.2	-346.36	*
1455146_at	RIKEN cDNA C230082I21 gene	AV317838	99105	gb:AV317838 /DB_XREF=gi:15406114 /DB_XREF=AV317838 /CLONE=5832442G03 /FEA=EST /CNT=29 /TID=Mm.40554.1 /TIER=Stack /STK=23 /UG=Mm.40554 /LL=99105 /UG_GENE=AI852513 /UG_TITLE=expressed sequence AI852513	317.81	331.12	324.11	7.17	134.52	131.89	133.31	11.95	-2.43	-2.11	-2.86	-190.8	*
1455226_at	similar to spectrin beta 1	BB478022	383567	gb:BB478022 /DB_XREF=gi:16440385 /DB_XREF=BB478022 /CLONE=D330027P03 /FEA=EST /CNT=21 /TID=Mm.32881.1 /TIER=Stack /STK=20 /UG=Mm.32881 /LL=104888 /UG_GENE=AI842465 /UG_TITLE=expressed sequence AI842465	168.59	200.63	184.5	16.48	68.32	59.56	63.85	12.5	-2.89	-2.09	-4.36	-120.64	*
1455230_at	calcium channel, voltage-dependent, gamma subunit 4	BQ176350	54377	gb:BQ176350 /DB_XREF=gi:20351842 /DB_XREF=UI-M-DJ2-bwg-f-20-0-UI.s1 /CLONE=UI-M-DJ2-bwg-f-20-0-UI /FEA=EST /CNT=33 /TID=Mm.22981.1 /TIER=Stack /STK=19 /UG=Mm.22981 /LL=103702 /UG_GENE=AI413107 /UG_TITLE=expressed sequence AI413107	28.18	37.61	32.88	5.08	132.96	129.48	131.27	2.2	3.99	3.18	5.36	98.38	*
1455307_at	cDNA sequence BC037112	BB473660	231128	gb:BB473660 /DB_XREF=gi:16439743 /DB_XREF=BB473660 /CLONE=D330002B20 /FEA=EST /CNT=186 /TID=Mm.132778.1 /TIER=Stack /STK=105 /UG=Mm.132778 /UG_TITLE=ESTs, Highly similar to unnamed protein product (H.sapiens)	10.86	7.88	9.57	3.67	143.9	92.16	118.08	26.1	12.33	6.33	34.55	108.51	*
1455394_at	gb:BI412631 /DB_XREF=gi:15173554 /DB_XREF=602987218F1 /CLONE=IMAGE:5143229 /FEA=EST /CNT=37 /TID=Mm.30261.1 /TIER=Stack /STK=14 /UG=Mm.30261 /UG_TITLE=ESTs	BI412631		gb:BI412631 /DB_XREF=gi:15173554 /DB_XREF=602987218F1 /CLONE=IMAGE:5143229 /FEA=EST /CNT=37 /TID=Mm.30261.1 /TIER=Stack /STK=14 /UG=Mm.30261 /UG_TITLE=ESTs	33.83	43.83	38.53	6.02	118.14	103.05	110.31	8.4	2.86	2.19	3.94	71.78	*
1455476_a_at	genetic suppressor element 1	BE686504	382034	gb:BE686504 /DB_XREF=gi:10074128 /DB_XREF=uu68h03.x1 /CLONE=IMAGE:3377141 /FEA=EST /CNT=13 /TID=Mm.28675.3 /TIER=Stack /STK=13 /UG=Mm.28675 /LL=73769 /UG_GENE=4833427B12Rik /UG_TITLE=RIKEN cDNA 4833427B12 gene	82.02	70.42	76.29	8.3	177.23	206.81	192.13	15.01	2.52	2.03	3.17	115.84	*
1455568_at	RIKEN cDNA 2310015A05 gene	BI689456	72315	gb:BI689456 /DB_XREF=gi:15652085 /DB_XREF=603315316F1 /CLONE=IMAGE:5355483 /FEA=EST /CNT=14 /TID=Mm.46977.2 /TIER=Stack /STK=11 /UG=Mm.46977 /UG_TITLE=ESTs	917.35	761.92	839.6	77.92	18.09	13.21	15.8	2.85	-53.13	-39	-77.52	-823.8	*
1455603_at	Transcribed locus	BB357557		gb:BB357557 /DB_XREF=gi:9069385 /DB_XREF=BB357557 /CLONE=C030022C01 /FEA=EST /CNT=14 /TID=Mm.39609.1 /TIER=Stack /STK=10 /UG=Mm.39609 /UG_TITLE=ESTs	416.46	362.39	388.56	28.59	132.33	132	132.22	3.46	-2.94	-2.57	-3.32	-256.34	*
1455622_at	podocalyxin-like 2	BB461988	319655	gb:BB461988 /DB_XREF=gi:16426718 /DB_XREF=BB461988 /CLONE=D130074J02 /FEA=EST /CNT=14 /TID=Mm.32790.1 /TIER=Stack /STK=10 /UG=Mm.32790 /UG_TITLE=ESTs, Weakly similar to endoglycan; podocalyxin-like 2 (Homo sapiens) (H.sapiens)	109.01	161.62	134.63	28.18	496.63	494.46	495.4	8.75	3.68	2.73	5.62	360.77	*
1455634_at	Son cell proliferation protein	AU067731	20658	gb:AU067731 /DB_XREF=gi:4968468 /DB_XREF=AU067731 /CLONE=MNCb-0976 /FEA=EST /CNT=10 /TID=Mm.36136.1 /TIER=Stack /STK=10 /UG=Mm.36136 /LL=106359 /UG_GENE=AU067731 /UG_TITLE=expressed sequence AU067731	230.07	219.41	223.4	8.41	67.9	73.91	70.6	10.26	-3.16	-2.53	-4.18	-152.79	*
1455686_at	gb:BB077342 /DB_XREF=gi:16260407 /DB_XREF=BB077342 /CLONE=9330137C05 /FEA=EST /CNT=12 /TID=Mm.131615.1 /TIER=Stack /STK=9 /UG=Mm.131615 /UG_TITLE=ESTs	BB077342		gb:BB077342 /DB_XREF=gi:16260407 /DB_XREF=BB077342 /CLONE=9330137C05 /FEA=EST /CNT=12 /TID=Mm.131615.1 /TIER=Stack /STK=9 /UG=Mm.131615 /UG_TITLE=ESTs	112.51	121.78	117.03	5.18	44.44	44.52	44.48	4.83	-2.63	-2.19	-3.24	-72.54	*
1455779_at	RIKEN cDNA B430315C20 gene	BQ175021	327655	gb:BQ175021 /DB_XREF=gi:20350513 /DB_XREF=UI-M-DJ2-bwd-c-07-0-UI.s1 /CLONE=UI-M-DJ2-bwd-c-07-0-UI /FEA=EST /CNT=13 /TID=Mm.23195.2 /TIER=Stack /STK=8 /UG=Mm.23195 /UG_TITLE=ESTs, Weakly similar to KIAA0377 gene product (Homo sapiens) (H.sapiens)	80.5	77.3	78.32	4.47	16.85	20.65	18.57	4.66	-4.22	-2.94	-7.23	-59.75	*
1455799_at	RAR-related orphan receptor beta	BB751387	225998	gb:BB751387 /DB_XREF=gi:16155623 /DB_XREF=BB751387 /CLONE=G130205F15 /FEA=EST /CNT=78 /TID=Mm.100268.1 /TIER=Stack /STK=77 /UG=Mm.100268 /UG_TITLE=ESTs	85.86	42.94	63.93	22.33	248.44	204.01	226.44	22.82	3.54	2.17	8.41	162.51	*
1455807_at	testis-specific protein, Y-encoded-like 5	AV332105	239364	gb:AV332105 /DB_XREF=gi:16396201 /DB_XREF=AV332105 /CLONE=6330530B20 /FEA=EST /CNT=62 /TID=Mm.60794.1 /TIER=Stack /STK=62 /UG=Mm.60794 /UG_TITLE=ESTs, Weakly similar to 2008109A set gene (R.norvegicus)	184.56	192.75	188.46	5.85	78.62	73.91	76.43	6.47	-2.47	-2.14	-2.89	-112.03	*
1455861_at	erythrocyte protein band 4.1-like 5	AV307614	226352	gb:AV307614 /DB_XREF=gi:16393955 /DB_XREF=AV307614 /CLONE=5730554E19 /FEA=EST /CNT=49 /TID=Mm.220339.1 /TIER=Stack /STK=34 /UG=Mm.220339 /LL=98492 /UG_GENE=AL022914 /UG_TITLE=expressed sequence AL022914	33.49	25.56	29.27	5.42	93.62	100.02	96.68	3.85	3.3	2.51	4.77	67.41	*
1455870_at	A kinase (PRKA) anchor protein 2	AI649048	11641	gb:AI649048 /DB_XREF=gi:4729882 /DB_XREF=uk34f02.x1 /CLONE=IMAGE:1970907 /FEA=EST /CNT=50 /TID=Mm.200851.1 /TIER=Stack /STK=33 /UG=Mm.200851 /LL=100190 /UG_GENE=AI649048 /UG_TITLE=expressed sequence AI649048	83	96.61	89.86	6.86	31.09	31.18	31.14	2.65	-2.89	-2.39	-3.49	-58.72	*
1456137_at	Neurexin III	BB132137	18191	gb:BB132137 /DB_XREF=gi:15408413 /DB_XREF=BB132137 /CLONE=9630059H04 /FEA=EST /CNT=16 /TID=Mm.40176.1 /TIER=Stack /STK=15 /UG=Mm.40176 /UG_TITLE=ESTs	158.12	130.31	145.03	19.31	376.37	415.86	394.65	23.14	2.72	2.18	3.54	249.62	*
1456201_at	RIKEN cDNA 4632427E13 gene	BB464034	68186	gb:BB464034 /DB_XREF=gi:16426962 /DB_XREF=BB464034 /CLONE=D130084N24 /FEA=EST /CNT=17 /TID=Mm.45354.2 /TIER=Stack /STK=13 /UG=Mm.45354 /LL=68186 /UG_GENE=4632427E13Rik /UG_TITLE=RIKEN cDNA 4632427E13 gene	19.62	35.05	27.39	7.87	100.5	84.2	91.98	9.26	3.36	2.19	6.46	64.59	*
1456420_at	AT rich interactive domain 4A (Rbp1 like)	BB667227	238247	gb:BB667227 /DB_XREF=gi:16398676 /DB_XREF=BB667227 /CLONE=6820435A22 /FEA=EST /CNT=29 /TID=Mm.133482.1 /TIER=Stack /STK=10 /UG=Mm.133482 /UG_TITLE=ESTs, Highly similar to RBB1_HUMAN RETINOBLASTOMA BINDING PROTEIN 1 (H.sapiens)	33.5	22.04	27.72	6.36	112.23	104.94	108.14	4.87	3.9	2.8	6.29	80.42	*
1456538_at	serologically defined colon cancer antigen 8	BM233019	76816	gb:BM233019 /DB_XREF=gi:17868289 /DB_XREF=K0331C04-3 /CLONE=K0331C04 /FEA=EST /CNT=11 /TID=Mm.33030.3 /TIER=Stack /STK=9 /UG=Mm.33030 /LL=98462 /UG_GENE=AI851531 /UG_TITLE=expressed sequence AI851531	158.57	129.19	144.25	15.58	19.42	19.13	19.31	4.52	-7.47	-5.1	-12.44	-124.94	*
1456687_at	Ariadne ubiquitin-conjugating enzyme E2 binding protein homolog 1 (Drosophila)	BB544216	23806	gb:BB544216 /DB_XREF=gi:9615439 /DB_XREF=BB544216 /CLONE=E130215N24 /FEA=EST /CNT=9 /TID=Mm.218543.1 /TIER=Stack /STK=8 /UG=Mm.218543 /UG_TITLE=ESTs	166.53	137.81	152.19	14.57	20.85	22.65	21.81	2.34	-6.98	-5.51	-8.89	-130.38	*
1456790_at	EST AA407452	BB139169	57867	gb:BB139169 /DB_XREF=gi:15408493 /DB_XREF=BB139169 /CLONE=9830163M10 /FEA=EST /CNT=15 /TID=Mm.169552.1 /TIER=ConsEnd /STK=7 /UG=Mm.169552 /UG_TITLE=ESTs	95.54	97.94	96.78	3.11	37.39	33.44	35.61	4.32	-2.72	-2.25	-3.41	-61.18	*
1456817_at	Adult retina cDNA, RIKEN full-length enriched library, clone:A930002A02 product:unclassifiable, full insert sequence	BB277056		gb:BB277056 /DB_XREF=gi:16400933 /DB_XREF=BB277056 /CLONE=A930002A02 /FEA=EST /CNT=8 /TID=Mm.134222.1 /TIER=ConsEnd /STK=7 /UG=Mm.134222 /UG_TITLE=ESTs	9.52	9.62	9.58	2.55	70.87	66.22	68.52	3.73	7.15	4.91	12.78	58.94	*
1456871_a_at	PHD finger protein 20-like 1	BE956921	239510	gb:BE956921 /DB_XREF=gi:10601950 /DB_XREF=UI-M-BG2-bbp-g-07-0-UI.s1 /CLONE=UI-M-BG2-bbp-g-07-0-UI /FEA=EST /CNT=23 /TID=Mm.74637.1 /TIER=ConsEnd /STK=6 /UG=Mm.74637 /UG_TITLE=ESTs, Moderately similar to CGI-72 protein (Homo sapiens) (H.sapiens)	45.17	33.41	39.31	6.99	118.18	123.15	120.46	4.77	3.06	2.35	4.35	81.15	*
1456961_at	enhancer of yellow 2 homolog (Drosophila)	AV033253	223527	gb:AV033253 /DB_XREF=gi:16356595 /DB_XREF=AV033253 /CLONE=1500039P13 /FEA=EST /CNT=7 /TID=Mm.188647.1 /TIER=ConsEnd /STK=6 /UG=Mm.188647 /UG_TITLE=ESTs	9.37	15.25	12.41	3.43	72.57	75.61	74.21	2.19	5.98	4.09	10.99	61.8	*
1457087_at	RIKEN cDNA 2900083I11 gene	BI134263	58212	gb:BI134263 /DB_XREF=gi:14584511 /DB_XREF=UI-M-BH3-brr-a-02-0-UI.s1 /CLONE=UI-M-BH3-brr-a-02-0-UI /FEA=EST /CNT=7 /TID=Mm.40764.1 /TIER=ConsEnd /STK=5 /UG=Mm.40764 /UG_TITLE=ESTs	33.04	30.14	31.63	3.51	85.88	90.2	87.64	3.57	2.77	2.31	3.42	56	*
1457181_at	DNA segment, Chr 15, Wayne State University 75, expressed	BB032242	28075	gb:BB032242 /DB_XREF=gi:16258210 /DB_XREF=BB032242 /CLONE=5830469L18 /FEA=EST /CNT=5 /TID=Mm.213261.1 /TIER=ConsEnd /STK=5 /UG=Mm.213261 /UG_TITLE=ESTs	8.9	15.13	12.32	3.52	81.79	75.73	78.66	3.37	6.39	4.31	12.08	66.34	*
1457248_x_at	hydroxysteroid (17-beta) dehydrogenase 7	BB554029	15490	gb:BB554029 /DB_XREF=gi:9640395 /DB_XREF=BB554029 /CLONE=E330010H16 /FEA=EST /CNT=5 /TID=Mm.215044.1 /TIER=ConsEnd /STK=5 /UG=Mm.215044 /UG_TITLE=ESTs	82.28	77.28	79.95	4.03	29.51	27.18	28.33	3.7	-2.82	-2.28	-3.64	-51.61	*
1457257_x_at	gb:BB380053 /DB_XREF=gi:9099766 /DB_XREF=BB380053 /CLONE=C230003J04 /FEA=EST /CNT=5 /TID=Mm.40477.1 /TIER=ConsEnd /STK=5 /UG=Mm.40477 /UG_TITLE=ESTs	BB380053		gb:BB380053 /DB_XREF=gi:9099766 /DB_XREF=BB380053 /CLONE=C230003J04 /FEA=EST /CNT=5 /TID=Mm.40477.1 /TIER=ConsEnd /STK=5 /UG=Mm.40477 /UG_TITLE=ESTs	99.46	95.83	97.98	3.8	27.93	36.12	31.97	5.29	-3.07	-2.39	-4.23	-66.02	*
1457266_at	expressed sequence AW322671	BE447661	105016	gb:BE447661 /DB_XREF=gi:9447238 /DB_XREF=ut48f03.x1 /CLONE=IMAGE:3331133 /FEA=EST /CNT=13 /TID=Mm.37829.1 /TIER=ConsEnd /STK=4 /UG=Mm.37829 /LL=105016 /UG_GENE=AW322671 /UG_TITLE=expressed sequence AW322671	28.78	27.78	28.3	3.41	94.96	86.45	90.71	5.52	3.21	2.6	4.08	62.42	*
1457273_at	Odd Oz/ten-m homolog 2 (Drosophila)	BM899576	23964	gb:BM899576 /DB_XREF=gi:19382364 /DB_XREF=UI-M-DJ1-buc-h-08-0-UI.s1 /CLONE=UI-M-DJ1-buc-h-08-0-UI /FEA=EST /CNT=12 /TID=Mm.82679.1 /TIER=ConsEnd /STK=4 /UG=Mm.82679 /UG_TITLE=ESTs	85.34	83.58	84.55	5.18	217.34	234.71	226.6	10.68	2.68	2.36	3.05	142.06	*
1457293_at	zinc finger and BTB domain containing 4	BF714580	75580	gb:BF714580 /DB_XREF=gi:12013842 /DB_XREF=mab01f12.x1 /CLONE=IMAGE:3825167 /FEA=EST /CNT=8 /TID=Mm.130765.1 /TIER=ConsEnd /STK=4 /UG=Mm.130765 /UG_TITLE=ESTs	32.29	28.48	30.58	3.46	110.87	95.85	102.96	9.37	3.37	2.66	4.31	72.38	*
1457302_at	Solute carrier family 20, member 2	BG144370	20516	gb:BG144370 /DB_XREF=gi:12647770 /DB_XREF=ut64b05.x1 /CLONE=IMAGE:3332672 /FEA=EST /CNT=10 /TID=Mm.34024.1 /TIER=ConsEnd /STK=4 /UG=Mm.34024 /UG_TITLE=ESTs	15.86	19.3	17.58	2.44	83.08	64.74	73.91	9.56	4.2	3.07	5.8	56.33	*
1457472_at	trinucleotide repeat containing 15	BB782031	227331	gb:BB782031 /DB_XREF=gi:16942731 /DB_XREF=BB782031 /CLONE=G430077I21 /FEA=EST /CNT=5 /TID=Mm.146524.1 /TIER=ConsEnd /STK=4 /UG=Mm.146524 /UG_TITLE=ESTs	90.92	106.6	98.6	8.12	42.78	36.38	39.72	4.01	-2.48	-2.01	-3.1	-58.87	*
1457528_at	solute carrier family 4, sodium bicarbonate cotransporter, member 7	BB454531	218756	gb:BB454531 /DB_XREF=gi:16425872 /DB_XREF=BB454531 /CLONE=D130032N08 /FEA=EST /CNT=4 /TID=Mm.207775.1 /TIER=ConsEnd /STK=4 /UG=Mm.207775 /UG_TITLE=ESTs, Weakly similar to T14031 sodium bicarbonate cotransporter, pancreatic - mouse (M.musculus)	30.26	23.22	26.4	4.67	73.16	88.48	81.05	7.83	3.07	2.25	4.45	54.65	*
1457732_at	RIKEN cDNA 5330414D10 gene	BG261527	245867	gb:BG261527 /DB_XREF=gi:12771343 /DB_XREF=602373280F1 /CLONE=IMAGE:4481130 /FEA=EST /CNT=7 /TID=Mm.36913.1 /TIER=ConsEnd /STK=3 /UG=Mm.36913 /UG_TITLE=ESTs	10.34	5.74	8.08	2.77	101.63	67.46	84.32	17.9	10.44	5.61	24.96	76.24	*
1457913_at	RIKEN cDNA 5730601F06 gene	BB374879	77519	gb:BB374879 /DB_XREF=gi:16407337 /DB_XREF=BB374879 /CLONE=C130077H22 /FEA=EST /CNT=4 /TID=Mm.130721.1 /TIER=ConsEnd /STK=3 /UG=Mm.130721 /UG_TITLE=ESTs	5.34	4.04	4.79	1.81	67.7	43.85	55.79	12.04	11.66	6.06	32.05	51	*
1457983_s_at	cDNA sequence BC016198	AV310898	192174	gb:AV310898 /DB_XREF=gi:6363933 /DB_XREF=AV310898 /CLONE=5730593A16 /FEA=EST /CNT=4 /TID=Mm.90364.1 /TIER=ConsEnd /STK=3 /UG=Mm.90364 /UG_TITLE=ESTs	657.85	745.33	701.89	45.54	264.66	295.84	281.81	18.08	-2.49	-2.14	-2.9	-420.08	*
1458314_at	Transcribed locus	AW491006		gb:AW491006 /DB_XREF=gi:7061283 /DB_XREF=UI-M-BH3-asr-e-11-0-UI.s1 /CLONE=UI-M-BH3-asr-e-11-0-UI /FEA=EST /CNT=3 /TID=Mm.101872.1 /TIER=ConsEnd /STK=3 /UG=Mm.101872 /UG_TITLE=ESTs	145.18	115.56	130.31	15.28	24.86	23.86	24.29	3	-5.36	-4.04	-7.15	-106.02	*
1458376_at	RIKEN cDNA B930025B16 gene	BE648536	503851	gb:BE648536 /DB_XREF=gi:9974357 /DB_XREF=UI-M-BH2.1-apj-f-09-0-UI.r1 /CLONE=UI-M-BH2.1-apj-f-09-0-UI /FEA=EST /CNT=10 /TID=Mm.139144.1 /TIER=ConsEnd /STK=2 /UG=Mm.139144 /UG_TITLE=ESTs	22.43	23.54	22.9	1.97	86.47	100.79	93.72	9.44	4.09	3.27	5.08	70.82	*
1458418_at	Mus musculus, clone IMAGE:5368497, mRNA	BB282649		gb:BB282649 /DB_XREF=gi:16401375 /DB_XREF=BB282649 /CLONE=A930039E13 /FEA=EST /CNT=6 /TID=Mm.208796.1 /TIER=ConsEnd /STK=2 /UG=Mm.208796 /UG_TITLE=ESTs	49.19	55.49	52.04	5.37	169.54	132.4	150.52	20.22	2.89	2.16	3.8	98.48	*
1459008_at	Transcribed locus	BM942252		gb:BM942252 /DB_XREF=gi:19402115 /DB_XREF=UI-M-CG0p-bfq-f-07-0-UI.r1 /CLONE=UI-M-CG0p-bfq-f-07-0-UI /FEA=EST /CNT=3 /TID=Mm.151397.1 /TIER=ConsEnd /STK=2 /UG=Mm.151397 /UG_TITLE=ESTs	9.46	5.17	7.42	3.07	116.98	95.16	106.32	11.65	14.34	8.19	45.39	98.9	*
1459619_at	erythrocyte protein band 4.1-like 2	BB254042	13822	gb:BB254042 /DB_XREF=gi:15410692 /DB_XREF=BB254042 /CLONE=A730060B10 /FEA=EST /CNT=2 /TID=Mm.208328.1 /TIER=ConsEnd /STK=2 /UG=Mm.208328 /UG_TITLE=ESTs	25.9	18.61	22.05	4.34	235.33	182.7	208.77	27.62	9.47	6.52	14.63	186.72	*
1459679_s_at	myosin IB	AA406997	17912	gb:AA406997 /DB_XREF=gi:2066918 /DB_XREF=EST02003 /CLONE=C0016E06 /FEA=EST /CNT=2 /TID=Mm.200345.1 /TIER=ConsEnd /STK=2 /UG=Mm.200345 /LL=98177 /UG_GENE=AA406997 /UG_TITLE=expressed sequence AA406997	91.05	98.18	94.55	5.18	28.43	29.04	28.7	1.95	-3.29	-2.86	-3.81	-65.86	*
1459722_at	Zinc finger, SWIM domain containing 6	AI427602	67263	gb:AI427602 /DB_XREF=gi:4273528 /DB_XREF=mm23e06.x1 /CLONE=IMAGE:522370 /FEA=EST /CNT=2 /TID=Mm.80676.1 /TIER=ConsEnd /STK=2 /UG=Mm.80676 /UG_TITLE=ESTs	13.52	11.98	12.75	2.12	59.27	68.13	63.61	4.76	4.99	3.79	6.99	50.85	*
1459750_s_at	G protein-coupled receptor 123	AU015577	52389	gb:AU015577 /DB_XREF=gi:3370368 /DB_XREF=AU015577 /CLONE=J0713G04 /FEA=EST /CNT=2 /TID=Mm.195308.1 /TIER=ConsEnd /STK=2 /UG=Mm.195308 /LL=52389 /UG_GENE=D7Ertd680e /UG_TITLE=DNA segment, Chr 7, ERATO Doi 680, expressed	17.68	8.13	12.86	5.4	170.89	128.02	149.46	21.86	11.63	6.4	38.08	136.6	*
1459793_s_at	gb:AV301944 /DB_XREF=gi:6334458 /DB_XREF=AV301944 /CLONE=5730496P06 /FEA=EST /CNT=2 /TID=Mm.205438.1 /TIER=ConsEnd /STK=2 /UG=Mm.205438 /LL=101200 /UG_GENE=AI929937 /UG_TITLE=expressed sequence AI929937	AV301944		gb:AV301944 /DB_XREF=gi:6334458 /DB_XREF=AV301944 /CLONE=5730496P06 /FEA=EST /CNT=2 /TID=Mm.205438.1 /TIER=ConsEnd /STK=2 /UG=Mm.205438 /LL=101200 /UG_GENE=AI929937 /UG_TITLE=expressed sequence AI929937	374.76	360.92	368.11	10.7	102.43	91.89	97.4	6.79	-3.78	-3.35	-4.31	-270.71	*
1459866_x_at	non imprinted in Prader-Willi/Angelman syndrome 2 homolog (human)	AV239190	93790	gb:AV239190 /DB_XREF=gi:6191700 /DB_XREF=AV239190 /CLONE=4732432J24 /FEA=EST /CNT=2 /TID=Mm.74122.1 /TIER=ConsEnd /STK=2 /UG=Mm.74122 /UG_TITLE=ESTs	254.07	305.43	279.51	25.93	88.85	90.5	89.77	3.39	-3.11	-2.61	-3.64	-189.75	*
1459877_x_at	Ring finger protein 185	BB144036	193670	gb:BB144036 /DB_XREF=gi:8798973 /DB_XREF=BB144036 /CLONE=9930023J07 /FEA=EST /CNT=2 /TID=Mm.134997.1 /TIER=ConsEnd /STK=2 /UG=Mm.134997 /UG_TITLE=ESTs	167.43	143.75	155.63	12.8	54.29	52.26	53.28	10.46	-2.92	-2.13	-4.39	-102.35	*
1460005_at	expressed sequence AF013969	BB542960	100563	gb:BB542960 /DB_XREF=gi:15412389 /DB_XREF=BB542960 /CLONE=E130206E21 /FEA=EST /CNT=79 /TID=Mm.35504.1 /TIER=Stack /STK=9 /UG=Mm.35504 /UG_TITLE=ESTs, Weakly similar to NFM MOUSE NEUROFILAMENT TRIPLET M PROTEIN (M.musculus)	41.61	23.57	32.69	9.39	122.89	120.2	121.83	2.56	3.73	2.53	7.07	89.13	*
1460024_at	trinucleotide repeat containing 6b	BB313187	213988	gb:BB313187 /DB_XREF=gi:16402864 /DB_XREF=BB313187 /CLONE=B230340H07 /FEA=EST /CNT=7 /TID=Mm.131982.1 /TIER=ConsEnd /STK=7 /UG=Mm.131982 /UG_TITLE=ESTs	128.13	58.02	93.15	35.24	464.61	475.17	469.83	5.35	5.04	3.11	13.35	376.68	*
1460121_at	RIKEN cDNA 9630010G10 gene	BI076710	399612	gb:BI076710 /DB_XREF=gi:14515367 /DB_XREF=L0219A10-3 /CLONE=L0219A10 /FEA=EST /CNT=15 /TID=Mm.89324.1 /TIER=ConsEnd /STK=2 /UG=Mm.89324 /UG_TITLE=ESTs, Highly similar to S12207 hypothetical protein (M.musculus)	10.5	19.4	14.91	4.59	74.08	56.32	65.11	10.24	4.37	2.62	9.12	50.19	*
$	913 genes satisfied the comparison filtering criteria
