# Supplementary material for: Mouse Mutants for the Nicotinic Acetylcholine Receptor ß2 Subunit Display Changes in Cell Adhesion and Neurodegeneration Response Genes
Source: PLoS One. 2011 Apr 25;6(4):e18626. doi: 10.1371/journal.pone.0018626 (PMC3081876; doi:10.1371/journal.pone.0018626)
Supplement: Table S4 — Gene Abbreviations and Names from Figures 1 , 3 and 5 . (XLS) [file pone.0018626.s005.xls]

## Sheet: Sheet1
Table S4. Gene Abbreviations and Names from Figures 1, 3 and 5.
Abbreviation	Gene Name
Anxa1	annexin A1
Ccl21a/b/c	chemokine (C-C motif) ligand 21
Cdh1	cadherin 1, E-cadherin
Cdv3	carnitine deficiency-associated gene expressed in ventricle 3
Chrnb2	cholinergic receptor, nicotinic, beta polypeptide 2 (neuronal)
Cldn11	claudin 11
Col12a1	collagen, type XII, alpha 1
Cp	ceruloplasmin
Crb1	crumbs homolog 1 (Drosophila)
Ctgf	connective tissue growth factor
Ebf3	early B-cell factor 3
Epb4.1I2	erythrocyte protein band 4.1-like 2
Erdr1	erythroid differentiation regulator 1
Fgfbp1	fibroblast growth factor binding protein 1
Fmod	fibromodulin
Foxc2	forkhead box C2
Hdlbp	high density lipoprotein (HDL) binding protein
Hnrpab	heterogeneous nuclear ribonucleoprotein A/B
Kir7.1	inwardly rectifying potassium channel Kir7.1
Lbp	lipopolysaccharide binding protein
Lox	lysyl oxidase
Lypd2	LY6/PLAUR domain containing 2
Mgp	matrix Gla protein
Mid1	midline 1
Mpzl2	myelin protein zero-like 2
Nov	nephroblastoma overexpressed gene
Nupr1	nuclear protein 1
Ogn	osteoglycin
Pisd-ps3	phosphatidylserine decarboxylase, pseudogene 3
Plac9	placenta-specific 9
Ptgds	prostaglandin D2 synthase (brain)
S100a10	S100 calcium binding protein A10
Sec61a1	Sec61 alpha 1 subunit (S. cerevisiae)
Slc26a7	solute carrier family 26, member 7
Slc6a9	solute carrier family 6 (neurotransmitter transporter, glycine), member 9
Slc15a2	solute carrier family 15 (H+/peptide transporter), member 2
Spp1	secreted phosphoprotein 1
Srm2	Serpentine Receptor, class M
Sult1a1	sulfotransferase family, cytosolic, 1A, phenol-preferring, member 1
Thbd	thrombomodulin
Trim35	tripartite motif-containing 35
Ttc3	tetratricopeptide repeat domain 3
Xlr3a	X-linked lymphocyte-regulated 3A
Zfr	zinc finger RNA binding protein
Zkscan3	zinc finger with KRAB and SCAN domains 3
